# Supplementary material for: Signaling Pathways Associated with Chronic Wound Progression: A Systems Biology Approach
Source: Antioxidants (Basel). 2022 Jul 31;11(8):1506. doi: 10.3390/antiox11081506 (PMC9404828; doi:10.3390/antiox11081506)
Supplement: Supplementary file 1 [file antioxidants-11-01506-s001.zip]

Archive with 9 entries (8 files):
- antioxidants-1800930-SupplementaryMaterials/
- antioxidants-1800930-SupplementaryMaterials/Table S1.xlsx
- antioxidants-1800930-SupplementaryMaterials/Table S2.xlsx
- antioxidants-1800930-SupplementaryMaterials/Table S3.xlsx
- antioxidants-1800930-SupplementaryMaterials/Table S4.xlsx
- antioxidants-1800930-SupplementaryMaterials/Table S5.xlsx
- antioxidants-1800930-SupplementaryMaterials/Table S6.xlsx
- antioxidants-1800930-SupplementaryMaterials/Table S7.xlsx
- antioxidants-1800930-SupplementaryMaterials/Table S8.xlsx
