# Supplementary material for: Signaling Pathways Associated with Chronic Wound Progression: A Systems Biology Approach
Source: Antioxidants (Basel). 2022 Jul 31;11(8):1506. doi: 10.3390/antiox11081506 (PMC9404828; doi:10.3390/antiox11081506)
Supplement: Supplementary file 1 [file antioxidants-11-01506-s001.zip › antioxidants-1800930-SupplementaryMaterials/Table S1.xlsx]

## Sheet: kallistoCountsbyGene
Table S1. Raw counts for genes identified in RNASeq
EnsembleGene ID	chronicday1a	chronicday1b	non-chronicday1a	non-chronicday1b	chronicday5a	chronicday5b	non-chronicday5b	chronicday10a	chronicday10b	non-chronicday10a	non-chronicday10b	chronicday20a	chronicday20b	dbdbSkinA	dbdbSkinB
ENSMUSG00000000001	4033	2941	917	1559	1759	2054	2068	756	4760	3121	2077	602	3182	10274	1119
ENSMUSG00000000003	0	0	0	0	0	0	0	0	0	0	0	0	0	0	0
ENSMUSG00000000028	141	105	59.1427	86.8464	145.602	136	154.331	58.0291	250.109	334.925	133.152	37	198.072	322.118	62.338
ENSMUSG00000000037	66.0001	61	10	22	13	14	21	16	23	21	13	4	11	208	52
ENSMUSG00000000049	2	1	309	25	17	0	0	10	12	4	7	0	2	4	4
ENSMUSG00000000056	705	752	151	278	453	440	436	816	931	638	619	137	681	2075	433
ENSMUSG00000000058	3629	3250	869	3049	2136	2170	891	612	2532	3410	1316	369	1838	11451	2676
ENSMUSG00000000078	4097	3312	1542	3211	2363	2986	2443	877	5900	5390	3318	707	3715	9017	1511
ENSMUSG00000000085	461.506	501.917	129.549	292.771	253	261.101	197.465	373.204	496.128	449.712	325.122	78.2	517	995.035	260.324
ENSMUSG00000000088	1021	957	1089	1934	2215	1109	954.883	3911	1823.89	2440.81	995	358	2061.01	2818.93	2449
ENSMUSG00000000093	58	87	56	141	119	64	26	60	115	117	116	11	73	86	46
ENSMUSG00000000094	5	5	3.01166	5	8	14.0256	2.00385	100	21.022	1.00042	10.0083	2.00519	20	10.0017	1
ENSMUSG00000000103	0	0	0	0	0	0	0	0	0	0	0	0	0	0	0
ENSMUSG00000000120	124.385	243.377	36.9918	29.9821	24.6712	322.572	28.758	30.6588	51.6941	21.4337	32.9453	60.4347	127.397	161.644	72.5655
ENSMUSG00000000125	347	275	16	47	0	4	20	1	1	13	0	2	1	863	220
ENSMUSG00000000126	96	109	40	81	137	129	46	416	128	236	331	25	144	226	89
ENSMUSG00000000127	570	483	136	225	205	268	223	198	536	422	234	82	271	1309	149
ENSMUSG00000000131	1575.16	1072.6	631.591	1286.11	1026.61	1201.58	1089.08	696.093	2844.4	2396.15	1457.27	440.141	1809.8	3531.97	700.208
ENSMUSG00000000134	994	788.999	424.896	855.001	961	1036	991.999	445.926	2536	1912	1284	309	1746	2173	485.088
ENSMUSG00000000142	703	704	39	117	39	78	82	232	56	103	158	24	67	1878	337
ENSMUSG00000000148	352	330.999	135	331	274	261	202	223	442.999	538	287	66	346	576	163
ENSMUSG00000000149	1256.2	1217	508.689	1590.56	2025.39	2251.82	904.378	1080.61	5324.38	5140.87	1917.85	431.854	3076.04	3082.59	603.779
ENSMUSG00000000154	81	350	42	76	54	24	24	21	37	87	35	14	31	144	64
ENSMUSG00000000157	1	6	1	0	10	9	8	1	19	2	9	3	13	0	0
ENSMUSG00000000159	1	27	3	0	2	1	0	2	0	1	3	0	5	0	0
ENSMUSG00000000167	7.99999	15	9	24	10	7	18	11	12.0443	18	10.0255	7	16.0002	22.0001	8
ENSMUSG00000000168	1300	1038	400	926	1382	1069	611	2285	1441	1586	699	257	1224	3577	1033
ENSMUSG00000000171	1206	995	854	1480	1903	1411	1270	2767	2774	2548	1478	439	2238	3112	1490
ENSMUSG00000000182	19	4	66	122	11	15	70	1	3	14	10	13	36	0	0
ENSMUSG00000000183	5.00298	5.00853	1.00119	2.00307	26.0272	4.00211	8.01722	69.0527	5.1287	21.0239	5.00673	10.0231	6.00732	164.095	36.0235
ENSMUSG00000000184	3765	3390	837	2354	1868	2016	1391	633	2882	2042	1365	374	2656	12799	2732
ENSMUSG00000000194	1686.43	1703.64	481.665	1132.05	982.171	1107.51	995.639	811.503	2608.14	1782.71	1225.35	319.756	1658.99	3546.51	515.87
ENSMUSG00000000197	7.43781	9.05678	1	6	7	6	3.03235	6.00882	6	12.0865	7.17296	0	7.04661	36.469	8.4359
ENSMUSG00000000202	2	0	1	1	2	3.00001	1	3	2	5	6	0	1	4	0
ENSMUSG00000000204	1014.99	82.9888	7680.44	7246.29	1652.75	1312.44	2486.98	101.743	3412.27	233.324	2835.48	576.716	2827.65	76.6126	71.2777
ENSMUSG00000000214	63	31	50	84	28	22	11	19	0	34	30	12	2	218	111
ENSMUSG00000000215	0	0	0	0	0	0	0	0	0	0	0	0	0	0	0
ENSMUSG00000000216	130	122	6	13	2	2	16	0	0	3	0	4	0	193	11
ENSMUSG00000000223	250.044	348.046	39.0057	219.481	50.0073	93.5916	134.852	285.884	80.4916	160.879	90.0163	25.4442	117.033	654.511	125.984
ENSMUSG00000000244	20	31.1348	66.1964	89.3911	161.248	110.149	118.845	67.9104	194.188	204.93	151.662	49.082	133.48	60.1964	14.0378
ENSMUSG00000000247	284	261	10	21	3	0	37.0001	1	4	18	2	3	4	584	205
ENSMUSG00000000248	22.1474	8.02342	1	3.00484	2.00235	2.10658	16.0349	2.00063	6.01566	4.01813	4.45013	5	4.00227	55.2056	3.02248
ENSMUSG00000000253	86.2639	194.484	83.3816	217.646	336.707	126.981	92.1347	700.122	270.347	487.657	160.37	59	240.061	525.88	611.332
ENSMUSG00000000263	6	9	2	14	19	6	4	0	7	10	1	0	9	17	7
ENSMUSG00000000266	855.38	675.044	84	266.058	271	255.015	229	232	398.061	315.285	242.275	79	244	2547.51	320.522
ENSMUSG00000000275	1085.37	769.236	841.596	2051.82	1118.16	1288.82	1345.13	423.108	3292.14	3782.52	1646.49	333.263	1540.8	2485.24	347.939
ENSMUSG00000000276	220.759	167.93	81.1953	212.09	132.128	124.573	129.932	111.749	204.839	322.285	181.289	57.7078	169.989	468.313	81.3068
ENSMUSG00000000278	728	1122	671	1464	1422	1817	1177	901	4010	5372	2215	536	2684	2576	420
ENSMUSG00000000282	670	667	184	526	467	556	333	202	1049	900	528	118	799	1424	310
ENSMUSG00000000290	766.999	858	1861	2316.28	3150	5184	3737	1201	11999	13234.6	5503.61	972.743	4205.99	3054	426
ENSMUSG00000000295	206	116	65	139	129	103	125	110	186	286	147	54	280	356	159
ENSMUSG00000000296	86	88	16	23.0001	54.9999	26	33	192	12	38	20	13	30	277	94
ENSMUSG00000000301	45	46.0001	76	80	92	51	32	33	63	92	48.0001	20	78	103	42
ENSMUSG00000000303	8463	5807	225	721	118	122	558.389	19.0288	146.11	127.15	48.0729	111	75.2115	13005.3	2696
ENSMUSG00000000305	114	82.001	3	59.0021	19	6	14	6	13.0015	29.0214	7.00122	4	12	438	126
ENSMUSG00000000308	1955.54	1341	78	255	10	20	462	10	27	52	25	139	12	3510	1268
ENSMUSG00000000317	76	38	57	182	213	121	131	60	300	104	149	62	371	74	35
ENSMUSG00000000318	1277.36	2153	1719.73	4375.74	9184.62	4554.51	1710.4	1639.52	5371.75	30925.8	4002.84	1334.63	3973.96	4446.97	591.598
ENSMUSG00000000320	54.1653	71.7464	21.4731	25.3707	22.0025	15.6488	25.0946	25.0593	21.9406	17.8235	17.4913	9.81913	12.9586	337.615	27.5347
ENSMUSG00000000326	2180.27	1986.41	1642.82	4832.53	2442.52	1901.3	930.487	1065.08	2236.05	3191.19	1343.03	382.772	1835.97	4699.01	1671.53
ENSMUSG00000000339	405	304	192	424	476	351	324	375	641	757	372	100	753	761	260
ENSMUSG00000000340	802.41	761.64	163.432	367.731	328.327	364.706	250.147	246.886	395.111	440.185	192.473	72.2453	323.737	1794.62	242.183
ENSMUSG00000000346	3998.4	3215.7	1867.99	3518.79	4267.03	3941.93	3501.03	1990.34	8005.76	6940.8	5096.27	1137.69	7317.99	9173.21	2356.82
ENSMUSG00000000355	319	261	232	475	396	326	324	372	501	697	311	117	489	752	328
ENSMUSG00000000359	14	22	25	85	36	43	16	22	109	86	68	6	110	9	13
ENSMUSG00000000365	5.00001	3	5	3	1	3	4	3	3	8	6	0	3	3	3
ENSMUSG00000000374	2357	1828	356	855	1279	1505	1121	1034	3028	2227	1286	357	1319	6344	636
ENSMUSG00000000378	338	275	243	622	487	418	308	275	914	973	542	123	834.001	683	237
ENSMUSG00000000381	0	0	0	0	0	0	0	0	0	0	0	0	0	1	0
ENSMUSG00000000384	783.785	508.765	293.913	805.281	509.447	464.352	406.743	569.001	777.577	908.539	472.583	169.168	584.377	1178.56	376.578
ENSMUSG00000000385	35	173	1	3	5	1	4	0	0	0	2	0	0	32	5
ENSMUSG00000000386	139.697	38	189.683	378.068	186.716	139.644	94.1186	21.8834	47.2161	162.847	101.124	20.7887	7	95.3695	7.51965
ENSMUSG00000000392	59.9999	97.1214	60.104	172.11	246.135	303.243	182.195	290.117	836.132	996.568	611.491	84.3482	414.03	307.603	68.1617
ENSMUSG00000000394	0	0	0	1	0	0	0	0	0	0	0	0	0	0	0
ENSMUSG00000000399	1200.02	1076	731	1218	1367	846.013	815.013	2299.02	1478.01	1885.01	850.057	285	1084	3468	1622
ENSMUSG00000000402	152.355	168.177	12.0444	12.069	3.00949	13.0344	20.0796	19.039	77.1772	29.0739	72.2017	0	6.02932	266.616	142.435
ENSMUSG00000000409	46	81.9999	12	26	13	16	17	14	47	55	63.9999	23	77	133	12
ENSMUSG00000000411	3	4	0	1	0	0	2	0	0	1	0	0	1	4	0
ENSMUSG00000000416	360	405.001	15	69	21	26	48	5	62	49	36	18	87	1061	136
ENSMUSG00000000420	1937.24	1406	864.229	1675.51	1993.86	2064.01	1727.33	1276.04	4004.43	2851.59	2133.42	584.073	3883.99	4212.97	907.14
ENSMUSG00000000435	0	2	2	3	6	17	0	92	0	9	2	2	12	1	3
ENSMUSG00000000439	670.457	610.081	268.868	561.676	604.167	412.127	472.135	669.798	799.712	957.896	613.947	164.569	614.488	1544.48	450.138
ENSMUSG00000000440	637	690	301	1000	665	535.999	276	174	457	1001	251	70	325	2275	676
ENSMUSG00000000441	1751.59	1583.92	715.151	1379.49	1442.83	1262.87	1394.89	1809.2	2741.74	2239.4	1815.42	465.462	2097.52	5837.68	1072.86
ENSMUSG00000000486	60	81	20	67	39	41	44	36	85.9999	103	131	27.9999	126	191	55
ENSMUSG00000000489	281	386	227	777	495	388	212	287	924	647	485	145	1048	641	297
ENSMUSG00000000530	460	458	436	871.999	767	676.999	723	399	1990	1427	1061	242	1204	753	280
ENSMUSG00000000531	61.7037	56.0498	70.1497	154.348	167.395	98.5328	74.2663	106.156	212.422	251.167	194.704	46.0971	527.905	103.598	31.7812
ENSMUSG00000000532	1724.67	1565	422.613	1394.72	668.593	667	928.634	516.493	1661	956	935	295	1206	3949.74	574
ENSMUSG00000000538	1803	1760	385	1117	928	787.999	717	1543	1161	1476	964	291	965	5602	904
ENSMUSG00000000544	1	2	0	1	0	1	0	1	1	0	0	0	0	0	0
ENSMUSG00000000552	1451	978	180	735	934	925.001	528	577	1490	1618	896	203	1146	3263	753
ENSMUSG00000000555	1595	736	1306	2341.15	3328	3166	2679.71	1437	8357	4667.74	3651	1253	8593	1954.64	673.871
ENSMUSG00000000560	6.04552	2.00719	5.16692	2.06401	5.17399	5.43372	7.43039	2.02642	1.04436	6.99261	5.09063	1.02482	3.41592	7.05793	5.16352
ENSMUSG00000000561	870.526	638.193	451.839	957.383	575.617	670.978	729.491	636.994	942.76	1154.18	668.792	239.505	1002.49	1290.88	466.939
ENSMUSG00000000562	66.1115	73.5404	41	42.0899	45.7633	49.5884	93.709	12.0011	117.912	59.3292	85.0759	25.4977	148.166	120.413	14.0604
ENSMUSG00000000563	2868.48	2387.59	1618.48	2968.99	3641.08	2339.24	2126.41	6803.12	4334.29	4778	2310.71	757.494	4039.52	8172.98	3750.08
ENSMUSG00000000567	1094.95	946.941	49	109	35.8687	55	90.2624	70.9246	107	89	77	18	102.033	1411.69	236
ENSMUSG00000000568	1487.51	873.558	794.322	1146.76	1083.48	949.256	973.761	560.998	1421.57	1720.15	1070.78	306.299	1636.66	2200.28	902.728
ENSMUSG00000000579	43.32	47.7422	97.1799	73.7756	77.425	39.0585	127.57	37.7542	81.6708	274.588	176.609	33.2209	92.7818	154.102	63.2151
ENSMUSG00000000581	524.999	395	306	635	612	422	432	572	832	1028	596	168	1076	1426	433
ENSMUSG00000000594	696	970	710	1472	1682	1713	1406	511	2995	2749	2316	422	2126	2460	537
ENSMUSG00000000600	779.772	550.714	416.182	932.843	549.929	498.012	856.094	542.623	908.21	1243.89	928.752	267.425	735.925	1728.88	476.825
ENSMUSG00000000605	1143.58	992	402.114	1030.47	873	960	920	858.992	2140.02	1945	1339	350.523	1663.32	3027	744
ENSMUSG00000000606	2	3.99293	1.14096	4.13955	0	0	6.58908	0	1.13886	2.19144	4.44263	0	0	26.6228	1.04613
ENSMUSG00000000617	1	0	0	1	5	1	0	0	0	0	0	1	1	1	0
ENSMUSG00000000627	31.3174	37.0823	2.00555	12.0213	9.01317	40.2324	9.07262	6.01429	21.0704	12.0241	15.1051	21.1455	35.0761	47.3729	9.45505
ENSMUSG00000000628	1488.12	745	714	1448.26	1338.85	1166.68	1085	1742	1357	1087.13	632	351	794.129	3932	1388
ENSMUSG00000000631	4324.96	3795.32	646.42	1506.37	2471.07	1795.14	1404.47	3809.31	1755.34	2261.09	1193.58	433.144	955.118	9790.46	1738.1
ENSMUSG00000000632	4.02961	5.00864	2	10.0226	6	8.00216	4	6.00206	8	7	6	1.00918	5.00165	14.0062	7
ENSMUSG00000000673	11.0034	83.4405	98	30.0598	21.2468	7.06663	13.0616	16	17.0803	36.0742	36.4449	4.99999	15.0853	33.0187	3
ENSMUSG00000000682	236	136	692	939	788	646	945	220	1679	757	1339	236	1700	421	72
ENSMUSG00000000686	142.55	163.783	35	128.038	227.849	204	65.049	34.3771	158.905	176.384	84	14	104.03	471.722	49
ENSMUSG00000000690	102.037	103.049	19.0028	69.045	20.0348	11.0014	48.0955	15.0117	14.0049	30.0144	34.0611	16.0041	53.0268	154.039	66.0355
ENSMUSG00000000693	96.9821	72.9527	451.243	1031.98	820.689	865.72	1057.66	296.116	2768.22	886.838	856.188	260.674	2377.08	142.91	46.8293
ENSMUSG00000000701	0	0	0	0	0	0	0	0	0	0	0	0	0	0	0
ENSMUSG00000000706	1.00094	1.00092	0	0	0	0	1.00265	0	0	0	0	0	1.00105	2.01101	0
ENSMUSG00000000708	899	991	313	757	880	820	762	986	1448.77	1319	895.678	215	888	3467.78	593
ENSMUSG00000000711	1963	2179	697	1316	1538	1644	1431	1406	3139.02	2461	1791	454	2030	5824	983
ENSMUSG00000000724	1.00241	0	0	2.02287	1.00131	1.00266	2.00178	0	0	5.15942	2.03376	0	1.00511	4.01315	2.015
ENSMUSG00000000730	24	21	45	72.9999	40	38	28	6	77	31	21	12	84	41	20
ENSMUSG00000000731	3.59226	0	0	0	0	2.0015	3.33881	0	1.0525	3.30435	2.13671	1.9624	0	2.02602	0
ENSMUSG00000000732	254	241	143	267	172	165	288.024	81.0001	326	296	385.006	85	196	315	123
ENSMUSG00000000738	712.8	736.982	348.593	1022.88	797.671	694.032	491.023	1059.36	1180.62	1202.55	627.301	163.611	930.751	2193.05	701.028
ENSMUSG00000000739	633.122	533.462	67.4496	670.968	103.796	57.6388	146.746	41.1609	135.638	237.943	130.359	20.4882	102.175	923.583	396.806
ENSMUSG00000000740	8177.49	6194.07	3675.88	9799.36	6531.65	3897.73	3000.77	4240.49	6336.72	12232	4352.24	975.004	9181.58	13650.3	6753.74
ENSMUSG00000000743	2702	2026	764	1845	1866	1597	1265	1353	3139	3152	1654.99	453	2474	6264	1191
ENSMUSG00000000751	980.702	817.761	341.105	712.701	858.208	697.106	616.167	887.261	1124.81	1545	607.42	191	940.215	2204.39	595
ENSMUSG00000000753	1663	2060	2093	3838	3692.01	4288	2913	4158	13483	10361	7804.99	1566	17327	6739	1540
ENSMUSG00000000759	572.161	460	233	541.236	417.222	429	582.243	254.2	846.16	921.514	683.247	182	567.604	1124.33	279.343
ENSMUSG00000000766	0	0	0	1	0	0	1	0	1	0	0	0	0	0	1
ENSMUSG00000000776	302	225	193	427	259.001	234	225	194	496	480	288	90	542	294	103
ENSMUSG00000000782	177	144	8	30	9	38	35	34.0001	47	30	20	20	37	363	65
ENSMUSG00000000787	9255.98	6045	2197	4602.99	3731.59	4540.99	5474.98	3543	11272.9	8312	5296.6	1344	7339.8	22779.9	3585.97
ENSMUSG00000000791	25	27	10.5921	13	20.2807	17.7359	11.4914	3	53	32.4121	48.0756	4	56.3248	46.3276	6
ENSMUSG00000000792	3	0	0	4	0	1	1	1	0	0	0	0	1	1	2
ENSMUSG00000000794	74	66	51	58	168	377	101	323	70	37	59	22	24	273	54
ENSMUSG00000000804	1245	1020	258	515	537	745	796	356	1652	914	888	248	995	4581	408
ENSMUSG00000000805	621	384	1170	3815	3658	1139	1159	61	2495	517	618	333	3523	449	318
ENSMUSG00000000811	633	313	68	192	153	156	102	108	205	230	148	46	206	630	197
ENSMUSG00000000817	3	2	1	3	1	0	1	2	5	5	6	0	3	2	0
ENSMUSG00000000823	777.268	654	209	654.281	506	452	591.022	383.004	1136.63	1199.88	951	240	820.001	1917.86	397
ENSMUSG00000000826	3048	2134	807	1769	1990	2317	1900	1439	4323.99	2972	2318	545	2733.99	6356.01	969
ENSMUSG00000000827	1395	1162	635	1359	908.999	853	875	906	1773	1435	1031	299	1769	3271.99	886.999
ENSMUSG00000000838	2180.27	2021	500.106	1614	2443	1886.26	1128.48	592	2810	2390	1225	365	2002	7804.6	976.413
ENSMUSG00000000861	236.01	257.01	14.0012	39.6065	7.48145	12.0004	52.0099	10.0169	22.001	29.0029	12.0012	5.00156	21.0062	327.05	115.006
ENSMUSG00000000869	2	1	1	4	10	0	3	2	4	7	2	1	6	4	2
ENSMUSG00000000876	5681.79	5154.79	316.399	689.39	584.338	450.661	688.219	244.666	565.226	811	375.837	123.07	430.093	14475.4	824.301
ENSMUSG00000000881	504	427	74	178	95	120	219	86	415	366	243	71	573	1484	162
ENSMUSG00000000884	99.736	83.1363	40	85.7489	35.6044	34.7831	35.6177	50.8525	77.1932	113.318	45.3943	16.9501	72.3892	193.353	63
ENSMUSG00000000889	0	1	6	13	1	16	0	7	1	1	1	0	2	0	3
ENSMUSG00000000901	160	369	102	294	203.964	309	167	554	995	2081.08	1000	157	1672	365	50.9999
ENSMUSG00000000902	801.599	596.472	381.458	912.837	637.037	577.154	599.944	423.211	991.335	1432.56	838.318	220.097	1056.14	1224.89	456.904
ENSMUSG00000000903	0	1	1	1	1	1	0	4	1	0	1	0	3	1	2
ENSMUSG00000000915	3062.73	2149.17	210.492	740.999	300.729	412.322	609.026	293.285	535.818	297.395	355.799	195.574	719.34	5127.4	553.068
ENSMUSG00000000916	315.452	198.156	111.328	358.346	158.078	134.725	150.359	118.057	225.471	368.943	193.553	64.1854	261.181	404.229	165.288
ENSMUSG00000000934	243	187	74.9999	208	93	125	106	126	139	183	91	39	112	370	122
ENSMUSG00000000938	70	113	14	18.9999	38	24	15	55.0001	267	224	214	48	263	188	111
ENSMUSG00000000942	19	23	16	35	22	29	16	53	28	37	15	7	38	60	33
ENSMUSG00000000948	21.1914	3.54071	5.24542	23.4438	19.9266	13.9349	23.4433	31.6579	6.88869	33.8146	18.8853	7.92525	8.50652	29.0421	11.8163
ENSMUSG00000000957	2488	2066.78	936.33	1320.17	3888.01	6201.1	4277	4760.57	23424.6	13343.4	10769.5	2304.04	27189.2	5488.03	810.257
ENSMUSG00000000958	64.2048	262.304	147.887	248.977	305.838	340.931	285.39	148.208	589.337	464	298.959	76.7574	369.665	176.309	59.303
ENSMUSG00000000959	871.796	899.696	316.114	717.023	678.163	574.069	474.61	881.793	1084.66	1227	720.041	216.242	827.335	2228.7	601.698
ENSMUSG00000000976	342.16	307.389	148.414	377.517	284.121	312.573	479.842	203.936	681.135	591.872	455.057	109.665	371.077	762.858	166.613
ENSMUSG00000000982	373	18	69	76	1294	1485	1130	48	7967	286	1415	131	2560	24	13
ENSMUSG00000000983	5	3	4	5	1	2	26	1	16	10	4	33	18	4	2
ENSMUSG00000001014	6	3	3	4	1	1	1	7	2	10	5	0	7	9	4
ENSMUSG00000001016	863.112	573.642	376.941	743.203	531.973	459.05	630.208	483.769	837.895	995.487	604.729	188.872	960.561	1566.7	484.796
ENSMUSG00000001017	1660	1287	604	1447	1197.87	946	944.999	1359	1669	1879	1160	334.999	1573	3510	1079
ENSMUSG00000001018	645.207	650.218	266.135	684.272	585.747	563.119	438.318	772.55	914.852	1256.32	776.486	220.001	856.671	1345.21	586.719
ENSMUSG00000001020	1052.98	882.525	2007.28	2677.97	2280.74	2190.51	3073.68	1374.62	7148.78	15012.3	6311.5	1481.12	7764.23	3249.1	1103.85
ENSMUSG00000001021	17.0792	27.1751	1	8.01314	6	3	3.00138	9.05354	5	2	8	0	8.0035	21.054	7
ENSMUSG00000001023	1	2	0	0	1	0	0	0	0	0	0	0	1	1	2
ENSMUSG00000001025	7461.01	4581.01	5663	14795	7512	5383	5623	1972.99	9855	13302	7424	2009	15594	8933	9864
ENSMUSG00000001027	297	607	70	113	756.916	375.286	315	1925.94	235	281	168	219	47	2296	718
ENSMUSG00000001029	79	82	112	256	273	132	98.0001	105	209	174	159	52	306	118	84
ENSMUSG00000001034	431	261	205	542.999	477	532.999	456	279	1071	1136	682	137	794	617	126
ENSMUSG00000001036	1797	1678	450	1636	555	548.999	560.174	413	881	889	630	209	1108	3792	667
ENSMUSG00000001039	42	25	37	52	48	39	37	50	94	74	64	8	97	75	30
ENSMUSG00000001052	1524.52	1042.11	444.039	978.064	869.077	1046.08	877.106	565.093	2231.81	1667.14	1109.36	320	1408.14	2918.15	444
ENSMUSG00000001053	538	465	66	203	159	120	99	62	269	130	136	28	406	762	66
ENSMUSG00000001054	792	648.001	231	515	505	403	407	340	757.001	878	564	149	730	1593	210
ENSMUSG00000001056	1076	565	385	762	559	492	447	248	846	1127	459	147	844	1389	486
ENSMUSG00000001062	407.843	410.854	207.214	571.33	436.073	361.109	483.375	290	810.338	1008.74	644.386	157.05	502.236	892.473	226.526
ENSMUSG00000001065	373.03	312.35	165.563	378.963	280.503	218.631	346.233	218.097	547.798	659.064	425.279	114.003	333.13	613.153	152.09
ENSMUSG00000001076	0	0	0	3	0	0	0	0	0	0	0	0	1	1	0
ENSMUSG00000001082	689.999	368.001	222	696	450.999	451.999	453	199	1126	1041	620.001	158	983	807.999	260
ENSMUSG00000001089	3613	2384	362	768	693	890	931	614	2582	1327	1082	346.999	1782	4994.99	576
ENSMUSG00000001095	0	36	1	2	2	0	0	0	0	6	0	0	0	0	1
ENSMUSG00000001098	2275.15	1869.4	795.922	1747.47	1832.37	1824.42	1338.21	773.753	3667.95	2860.9	1986.13	455.883	3268.5	4423.32	963.986
ENSMUSG00000001100	1159.13	935.838	414.924	951.431	1040.93	849.117	635.355	1325.4	1539.63	1365.56	777.065	216.215	1216.97	2577.23	691.418
ENSMUSG00000001103	15	31	0	0	0	0	0	1	0	0	0	0	0	27	1
ENSMUSG00000001105	585	520	310	662	556	424	525.523	299	944	808	603	141	1081	1698	315
ENSMUSG00000001119	2518	3284	2857	6703	10193	11254	7418	6672	34085	27679	25487	2874	21092	10083	2961
ENSMUSG00000001120	143	120	99	273	139	156	99.0001	52	208	167	103	28	201	285	69
ENSMUSG00000001123	2376	892	1189	2268	1341	950	1130	290	1740	1124	1181	245	1643	1944	375
ENSMUSG00000001127	1000.37	965.408	428.441	1302.71	871.282	720.659	798.582	1060.54	1209.98	1849.39	1087.56	302.612	942.67	2434.49	680.146
ENSMUSG00000001128	482	648	1361	2067	3677	3826	3404	1550	8389	4965	3300	873	5155	795	224
ENSMUSG00000001131	687	147	2800	3756	3073	2528	5023	406	4688	1132	2448	884	11447	136	195
ENSMUSG00000001134	173	117.56	98	243	194.117	127.393	141	178.635	249.519	308.359	152.927	44	275.007	413.896	151.175
ENSMUSG00000001138	462.164	586.685	106.814	350.485	258.126	269	212.921	287.565	509.292	514.279	337.982	95	388.269	765.844	175.368
ENSMUSG00000001143	210.181	296.628	82.6387	297.675	230.798	227.167	244.776	372.115	395.679	481.736	328.61	70.1969	236.958	517.838	170.399
ENSMUSG00000001150	733	585	235	523	485	552	581	495	1122	1050	682	182	814	1569	349
ENSMUSG00000001151	823.999	814	173	414.181	530	491	586	1173	984.999	895	616	223	468	2508	536
ENSMUSG00000001155	1.0032	4	84.8354	6	10	0	2	2.22348	11.0386	6.11635	23.0331	4	25.9537	21.461	3.01254
ENSMUSG00000001156	1127	778	1013	850	1185	1300	1527	103	5311	230	2323	297	3880	3429	156
ENSMUSG00000001157	222.06	221.111	108.368	206.321	155.286	148.317	205.245	112.034	367.257	344.639	247.693	66.1308	331	478.838	138.185
ENSMUSG00000001158	292	239	201	370	312	264	209	454	403	506	266.999	99	447	583.999	245
ENSMUSG00000001166	103.788	104.851	51.8421	138.297	24.6356	26.932	30.7994	10	34	75.2858	42.9023	9	30	225.093	54.0323
ENSMUSG00000001168	1.0134	0	0	0	0	0	1	0	0	0	0	0	0	4	1
ENSMUSG00000001173	570.476	445.71	231	607.015	558.501	616.726	796.827	266.999	1292	1458.77	1088.11	323.052	674	1587.04	277
ENSMUSG00000001175	7068	4515	3947	7215	8193	7406	6431	3835	14220	15192	6808	1720	10744	13933	4120
ENSMUSG00000001211	4096	4160.01	838	2202	1945	1838	1039	2812	1717	2539	1048	337	1196	9225	1189
ENSMUSG00000001225	2.679	8.02208	4.50271	6.85737	2.84948	5.26704	8.60756	43.8864	4.77381	10.9786	15.7176	4.12559	2.01746	12.9311	3
ENSMUSG00000001227	271	153	355	1019	771	458	413	201	1133	976	731	125	1474	318	160
ENSMUSG00000001228	579	155	130	232	394	429	458.922	93.9552	696.93	1332.97	325.89	98	432	546.988	147.971
ENSMUSG00000001229	629	539	310	673	557	646	558	551	1338	1238	598	204	749	1262	308
ENSMUSG00000001240	249.946	370.027	322.983	834.979	864.391	428.666	247.28	311.117	692.466	933.102	701.614	185.316	1014.56	627.969	406.208
ENSMUSG00000001247	1439	1335	132	217	70	79	145	70	159	329	157	62.0001	172	3582	367
ENSMUSG00000001248	933	814	469	1317	1261	1235	1395	726	2451	1896	1652	457	1696	2036	437
ENSMUSG00000001249	22	160	92	46	64.9999	27	39	67	61	91	40	18	41	81	26
ENSMUSG00000001260	0	0	0	0	1	1	1	0	0	1	2	1	0	0	0
ENSMUSG00000001270	222	420	239	1007	685.998	950.502	233	529	2380.49	7076.16	1228	153	1190	1027.45	329
ENSMUSG00000001280	1978.94	1652.94	402.941	767	803.947	1117	1061.92	552	2383	1367.67	1189.75	295	1349.86	4144.85	693.849
ENSMUSG00000001281	185	238	367	469	301	288	160	101	866	2092	488	92	273	705	82
ENSMUSG00000001285	293	225	156	370	266	205	243	164	347	493.999	270	48	359	442	192
ENSMUSG00000001288	2933	2782	273	852	487	500	678	335	1201	753	757	213	1289	6836	1161
ENSMUSG00000001289	1429	1573.71	773.348	1531	1313	1038.31	909.001	1258.3	1915	2735	1402	347.341	1871.47	3761	1448
ENSMUSG00000001300	2876	2097	180	361	352	295	493	168	699	296	324	111	730	5908	622
ENSMUSG00000001305	320	175	170.061	291.295	160.001	181.244	165.656	109.001	264.001	298.257	171.842	66.0058	275.001	378	155
ENSMUSG00000001313	257.851	215.475	71.3727	228	263.113	166	80	71.6946	212.191	365.888	118.31	46	227.167	645.402	180.148
ENSMUSG00000001323	188.549	277.614	143.412	285.917	215.823	184.352	187.993	286.798	375.505	423.132	287.97	73.4369	307.844	502.429	184.315
ENSMUSG00000001333	70.6669	73.9761	44.943	19.0019	157.788	198.092	72.7713	445.639	90.3805	68.938	80.495	34.223	62.8719	251.434	52.2734
ENSMUSG00000001334	23.028	31.0286	41.1087	45.262	123.105	190.101	31.2502	1115.15	98.1746	118.125	92.4834	24.0854	65.0363	203.359	258.57
ENSMUSG00000001348	1492	1284	608	1825	1707	2725	1228	963	20113	2532	6056.99	881.999	7524	4341	902.001
ENSMUSG00000001349	80.0001	138	21	43	332	56	54	12	77.9999	64	77	25	358	273	103
ENSMUSG00000001366	723	669	231	538	455	304	267	602	518	646	270	105	448	2132	464
ENSMUSG00000001376	638.053	493.076	236.263	471.482	427.515	414.024	494.087	435.334	851.068	997.743	473.446	159.634	578.347	1490.9	278.276
ENSMUSG00000001380	1182	741	514	802	796	761	649	570	1292	1473.05	682	235	1190	2213	482
ENSMUSG00000001383	773	580	520	883	903	650	574	860	1000	1429	757	210	1287.36	1626	597
ENSMUSG00000001403	151.43	146.702	133.14	270.763	568.961	243.766	231.093	710.768	354.623	1139.38	200.553	86.016	418.723	677.685	1230.59
ENSMUSG00000001415	1402.68	1063.04	450.158	1219.68	943.748	904.184	1012.67	1030.33	1907.18	1651.19	1056.82	318.189	1096.98	2750.7	667.827
ENSMUSG00000001416	3000.06	1602.98	1412.25	2454.41	1875.1	2145.11	1811.38	1935.81	3437.66	3362.15	1826.87	513.136	3193.43	4488.32	1221.07
ENSMUSG00000001418	1066.92	1188.33	706.419	1722.61	1526.38	1442.56	1141.03	733.578	2900.19	3414.54	1476.74	421.92	2179.6	2447.76	638.116
ENSMUSG00000001419	2160	2446	776	1986	1811	2148	1486	2805	3856	2986	2007	619	2857	6330	1502
ENSMUSG00000001420	1071.15	688.311	8.54903	37.0573	14.7594	11.0939	88.3803	14.7393	9.63186	20.3679	9.59153	12.6472	9.22475	1695.96	134.763
ENSMUSG00000001424	2177.23	1653.31	1044.01	2010.13	1944.03	2094.04	1514.49	1227	3887.23	3120.46	1655.31	398.01	2329.27	4404.33	814.007
ENSMUSG00000001435	2055	1586	1436.01	3727	4533	4371.13	2480.23	964	14977	4739	4569.01	1133	14347	3501.05	1053
ENSMUSG00000001436	354.999	244	117	291	253	261	177	124	458	354.999	183	57	306	403	104
ENSMUSG00000001440	4682	2803	1791	3304	3765	4338	3726	2586	7429	5603	3321	924	5531	8863	1900
ENSMUSG00000001441	3284	2384	551.18	1391.91	1127.51	1289	1675.79	1384.08	2806.29	1794	1292.09	371	1996	6977.81	1023.31
ENSMUSG00000001444	5	12	1	13	3	1	7	3	3	14	2	2	6	26	5
ENSMUSG00000001445	638.151	583.653	291.589	641.253	572.282	554.099	410.626	561.071	936.053	911.133	546.367	123.12	789.732	1410.82	370.55
ENSMUSG00000001467	2752.21	1779.19	305.784	539.439	498.433	549.771	913.097	142	738.972	1272.1	402.62	199	846.177	6758.08	726.867
ENSMUSG00000001472	3983	3362	1803	4469	3424	3135	3178	2357	5937.99	6380.99	4197	1097	4188	8689.99	2093
ENSMUSG00000001473	2129	532.073	1689	2734.01	2974	4593.27	2238.56	2682	4929.03	5608.02	2337.01	726.968	6336.95	983	466.089
ENSMUSG00000001482	1963.88	1469	308	698.135	754.001	665	575.161	621	1252	1129.51	684.43	186	825.094	4434.87	552.085
ENSMUSG00000001493	54	58	53	100	184	122	77	164	417	113	226	73	598	85	64
ENSMUSG00000001494	0	9	0	1	3	0	0	0	0	0	0	0	1	3	2
ENSMUSG00000001496	0	1.07296	0	0	1.43203	1.02486	0.246399	0	0	0	2.67195	0	1.2861	0	0
ENSMUSG00000001497	0	3.35408	1	1.1892	0	1	6.29139	5.06103	3.53071	3.18735	5.1977	0	4.06096	2.12309	1
ENSMUSG00000001504	1095.55	938.247	99	368	108	87	244.956	4.35487	36.5889	289.655	110.343	66.6367	136	2020.61	541.677
ENSMUSG00000001506	4948	6408	10200	17947	69651	118752	81370	59708	417852	229102	214863	22117	330575	34991	8571
ENSMUSG00000001507	3828	1317	163	882	327.999	304	541	202	416	199	248	149	551	4762.01	1155
ENSMUSG00000001508	141	297	139	185	562	299	201	1548	128	484	179	115	96.0001	858	706
ENSMUSG00000001510	248	295	18	10	3	3	13	1	2	3	0	5	1	825	24
ENSMUSG00000001517	141.998	78	37.8777	92	298	287.477	350	67	613.936	1039.86	228.551	94	441	444.654	91.8305
ENSMUSG00000001518	276.958	254.55	99.3248	213.822	125.542	128.494	128.854	151.061	184	258.244	190.127	50.8886	212.755	455.74	159.719
ENSMUSG00000001520	29.2153	39.6818	12.869	22.3397	44.521	21.7652	30.3083	40.8079	22.2579	57.2201	40.5883	7.83567	17.339	131.381	24.5835
ENSMUSG00000001521	258.068	225.059	112.323	337.196	261.601	288.45	215.39	192.503	609.141	344.472	305.605	92.8316	688.729	457.992	138.321
ENSMUSG00000001524	176.079	122	76.9999	187	134	138	85	135	201	269.04	105	35	162	252.063	115
ENSMUSG00000001525	7520.5	3853.36	4003.49	7091.58	7273.95	7773.58	6872.88	3027.16	14015.1	18112.5	6264.25	1799.47	12002.6	8493.98	3122.55
ENSMUSG00000001542	1257.21	948.583	433.509	898.612	1011.76	1130.66	940.612	415.788	3255.85	2354.75	889.178	309.731	1568	2925.73	500.882
ENSMUSG00000001552	16067.5	12199.1	483.18	1538.98	965.074	1238	1554.29	1517.07	696	1139.85	358.202	295	791	34955.4	4532.23
ENSMUSG00000001555	338.488	297.645	776.843	1461.88	2148.45	2378.99	2080.14	795.871	6267.8	2823.96	2878.97	612.401	7976.63	650.306	215.66
ENSMUSG00000001558	1	1	5	4	2	2	2	3	6	4	2	1	2	0	2
ENSMUSG00000001566	0	0	0	0	0	0	0	0	0	0	0	0	0	0	0
ENSMUSG00000001569	824.709	633.594	263.955	520.923	469.383	439.848	499.655	361.008	914.745	859.341	528.996	159.639	769.509	1730.15	330.575
ENSMUSG00000001576	1236	790	733	1804	1374	1631	1063	984	2927	3602	1360	312	1720	2340	711
ENSMUSG00000001583	467.26	394.695	24.3061	124.865	25.6038	19.1818	42.8563	4.0789	11.0597	39.2868	12.4524	7.28451	21.62	565.724	122.154
ENSMUSG00000001588	123	90	78	122	129	190	148	52	369	112	262	35	298	234	34
ENSMUSG00000001604	145	281	108	126	282	67	87	1050	245	332	178	73	70	846	759
ENSMUSG00000001622	0	0	1.02395	0	0	2.03943	2.13107	1.00237	2.0337	2.46763	1.50551	0	0	0	0.633598
ENSMUSG00000001627	2002	1737	838	2756	1214	950	680	623	1914	2287	834	339	2636	4652	1421
ENSMUSG00000001630	858.371	652.86	290.242	739.394	302.292	264.114	321.218	167.408	465.799	441.789	414.819	125.884	763.135	1769.26	417.3
ENSMUSG00000001632	902.399	690.457	450.582	811.114	805.727	820.821	962.876	420.144	1821.81	1697.32	1093.47	300.369	1031.98	1954.04	284.509
ENSMUSG00000001642	1019.53	894.885	812.039	1880.15	2259.19	2092.07	1217.63	2028.19	2769.41	5486.14	1742.22	445.149	2435.6	3111.63	1422.68
ENSMUSG00000001655	42	42	7	5	0	0	4	0	2	3	1	1	0	73	5
ENSMUSG00000001656	3	2	0	0	0	0	1	0	56	22	21	3	44	1	25
ENSMUSG00000001657	211.461	213.523	83.1287	198.233	276.404	211.808	164.515	238.185	156.637	235.03	142.471	36.2522	196.258	563.037	255.422
ENSMUSG00000001661	79	123	47	116.999	127	78.0001	117	269	132	200	137	32	175	359	144
ENSMUSG00000001663	77	293	118	270	234	162	96	230	359	452	228	35	246	358	142
ENSMUSG00000001665	330.289	432.062	106.036	144.973	123.745	95.1345	139.182	66.8838	237.034	288.745	233.357	32.0151	249.418	761.276	186.012
ENSMUSG00000001666	224	293	161	354.089	262.951	193	141	294	285	412.187	194	51	271	484.758	235
ENSMUSG00000001670	0	1	246	10	10	1	0	3	14	0	4	1	0	3	0
ENSMUSG00000001672	176	172	4	33	0	0	19	1	1	3	0	3	2	206	70
ENSMUSG00000001674	786.606	498	322	515	431.044	450.756	481.092	306.975	913	700	437.63	138	654	1111.52	242
ENSMUSG00000001687	1671.53	1759	501	1127	1210	1325	825	1233	2741	2773	1474.12	360	1900	5409	1035
ENSMUSG00000001700	1229	895	205	472	335	255	288	238	442	416	358	111	513	2973	237
ENSMUSG00000001707	295	127	134	259	163	199	142	146	269	383	146	51.0001	270	306	152
ENSMUSG00000001729	3005	2163	1322	2870	3106	3503	2446	1888	7711	6413	3665	809	5958	5835	1389
ENSMUSG00000001739	320	357	261	901	387	225	182	237	305	511	168	46	282	866	352
ENSMUSG00000001741	210.02	230.023	127.02	262.872	373.53	575.705	512.961	153.337	1092.97	848.001	660.599	169.981	763.005	510.599	83.0009
ENSMUSG00000001750	694.372	547.943	899.856	2942.55	2540.82	2219.63	2050.04	794.972	7349.06	13883.8	4467.31	947.784	3203.57	1504.41	445.959
ENSMUSG00000001751	170	263	241	632	742	788	399	413	1895	2069	854	182	1571	543	147
ENSMUSG00000001755	798	633.001	189	378	440	345.001	315	299	667	665.001	327	101	593	1781	289
ENSMUSG00000001761	1752.69	1368.62	246.184	517.93	392.405	504.981	512.335	452.346	1265.98	734.794	704.856	151.334	1075.67	2907.94	487.342
ENSMUSG00000001763	29	76.9999	8.00032	25.0775	24.0461	52	19.0007	68.4204	87.2783	136.044	56.5813	6.00312	48.0416	72.7465	12.002
ENSMUSG00000001767	504	404	215	343	375	367.981	385	336	729	592	432	118	631	937	221
ENSMUSG00000001768	1632.77	1832.84	687.118	1133.68	1461.27	1544.14	1427	909	3281.69	3133.2	2100.32	482.356	2498.33	4811.7	662.506
ENSMUSG00000001773	34	136	19	70	59	106	31	74	840	69	271	137	645	224	43
ENSMUSG00000001774	582.62	487.405	272.049	638.148	385.206	342.123	520.282	581.393	635.47	832.284	501.649	175.763	547.506	1561.58	360.036
ENSMUSG00000001783	1774	1487	646	1339	1299	1106	965	861	2181	2086	1216	321	2092	3847	886
ENSMUSG00000001785	638	421	254	420	369	449	430	311	898.146	766	416.091	154	548	830	259
ENSMUSG00000001786	384	369	147	270	179	205	192	128	372	406	251	87	238	812.999	173
ENSMUSG00000001794	3902	2943	2363	6244.01	5299	4583	3419	3664.01	7639	10548	4610	1279	6271	6146	3121
ENSMUSG00000001802	142.704	174.055	98.9403	260.939	245.572	202.494	114.307	212.699	412.213	444.807	247.698	44.6529	278.752	405.594	100.467
ENSMUSG00000001804	1	0	0	0	0	0	3	0	0	0	0	0	0	12	0
ENSMUSG00000001815	0	2	0	0	0	0	0	0	0	0	0	0	0	0	1
ENSMUSG00000001819	0	0	0	0	0	0	0	0	0	0	0	0	0	0	0
ENSMUSG00000001823	0	0	0	0	0	0	0	0	0	0	0	0	0	0	0
ENSMUSG00000001827	4	214	4	5	6	23	1	18	3	12	6	0	9	29	5
ENSMUSG00000001829	569.035	544.105	251	512.001	401	412	306	664	562	674	316	102	321	1245	446
ENSMUSG00000001833	2117.13	1766.1	1175.13	2089.26	2247.14	2078.19	2221.22	1482	4284.43	4329.69	2888.72	711.333	3926.1	5330.97	1144.18
ENSMUSG00000001844	441	411	185	455	409	357	271	337	566	750	529	117	568	1143	328
ENSMUSG00000001847	5586.14	4076.65	2717.01	5947.77	4985.77	4537.91	3737.92	2951.29	8882.79	7420.64	4416.87	1256.83	8127.29	11101.8	3091.45
ENSMUSG00000001855	905.174	768.94	203.864	515.882	540.486	590.346	583.766	359.044	1476.68	1292.17	727.739	197.742	784.139	2191.15	304.1
ENSMUSG00000001864	1305	1606	118	143	138	1664	318	873	182	297	235	38	347	3065	112
ENSMUSG00000001865	307	617	160	221	309	374	138	170	390	1321	372	132	557	1667	183
ENSMUSG00000001870	597.828	533.85	93.7265	142.223	366.307	408.749	269.998	746.332	867.805	562.997	611.295	141.908	832.308	1473.91	206.019
ENSMUSG00000001891	2046	2233	1173	1761	2832	1598	1741.01	3249	2804	2915	1573	860	1865	7217	3678
ENSMUSG00000001901	0	0	0	0	0	0	0	1	0	0	0	0	0	0	0
ENSMUSG00000001909	815.533	789.659	286.862	813.692	451.148	448	397.389	432.501	737.136	1101.58	499.752	169	523.547	1702.5	510.462
ENSMUSG00000001910	1662.37	1071	405	849	1137	1243	819	895	2419.75	1771	922	252	1505	3803	644
ENSMUSG00000001911	4124.46	4090.54	446.481	981.519	1873.9	1545.58	930.714	3799.41	2679.28	2498.6	1689.1	266.669	1881.82	10587.2	2463.79
ENSMUSG00000001918	1601	1780	1137	4104	5300	3722	1239	1606	3328	6102	2289	590	2714	7793.01	2207
ENSMUSG00000001924	4555.41	3572.47	2006.81	3274.49	3356.99	4265.5	3821.93	2855.27	7309.44	6387.21	3959.83	982.466	4361.48	9541.87	1885.07
ENSMUSG00000001930	358.172	646.139	404.387	610.821	2360.44	985.262	625.272	233.617	988.691	1466.77	1019.35	363.871	2076.31	1089.45	479.712
ENSMUSG00000001942	155.294	223.038	103.397	210.012	251.039	327.698	274.509	158.09	749.989	685.204	328.406	64.884	377.328	558.299	85.0869
ENSMUSG00000001943	25	12	51	110	66	14	32	18	33	70	50	25	41	69.0001	31
ENSMUSG00000001946	395	405	483	1382	1191	600	486	357	1173	792	806	258	1896	834	606
ENSMUSG00000001948	12	12	8	33.7534	22.6182	8	11.7355	31	15	20	12	8	20	41.7434	29.3742
ENSMUSG00000001962	499	403	279	538	415	418	414	338	834	1073	428	114	562	848	336
ENSMUSG00000001964	982.258	655.771	362.254	587.459	655.374	510.807	511.889	481.415	1143.05	1003.84	599.974	157.646	1045.79	1440.29	471.736
ENSMUSG00000001983	147	132	60	120	148	112	83	256	195	175	89	32	103	320	82
ENSMUSG00000001985	85.1597	71.8252	4.40239	26.259	12.1256	25.1388	11.4962	19.2006	26.9082	35.552	11.5876	5.1355	51.34	205.032	16.3688
ENSMUSG00000001986	65.0482	58.1	24.444	37.0075	81.0372	135.88	179.563	64.9999	463.349	441.565	323.31	60.8192	301.21	190.916	31.0071
ENSMUSG00000001988	9	5	2	4	5	2	3	2	16	8	5	1	11	13	4
ENSMUSG00000001995	754	695	251	451	516	666	487	319	1822	662.004	731.005	195.001	1234	1729	351
ENSMUSG00000001998	331.076	241.421	71.5017	144.994	130.471	196.145	331.309	160.663	395.124	383.445	294.907	91.9056	167.205	622.09	75.7221
ENSMUSG00000001999	452	377	364	944	745	698	485	318	1164	1970	624	166	703	1035	388
ENSMUSG00000002006	224	190	54	72	63	74	123	66	236	135	123	24	209	548	69
ENSMUSG00000002007	41	33	33	47.9999	244	111	84	824	27	114	91.0001	41	49.9999	175	186
ENSMUSG00000002010	1222	1353	776	1589	1262	1090	737	2662	1715	1860	983.001	336	1107	3472	1489
ENSMUSG00000002012	9	20	4	12	16	18	9	75	28	60	45	8	30	47	29
ENSMUSG00000002014	1384	867	687	1424	1315	1038	1171	654.001	2031	2088	1167	322	2475	2441	733
ENSMUSG00000002015	2777	2683	1401	3519	2478	1871	1493	933	2185	3496	1416	522	2269	7910	1965
ENSMUSG00000002017	587	429	350	776	586	565	635	628	940	930.001	562	182	717	1041	361
ENSMUSG00000002020	436.059	459.999	337	716.999	559	862	948.472	770.999	4359	1517.01	718.154	249.248	3017.42	1212.26	245.223
ENSMUSG00000002028	1726	1181	218	777	558	589	971	587	1635	1478	1056	373	775.001	3481	521
ENSMUSG00000002031	345.866	465.582	181.214	490.762	350.212	326.502	306.348	248.672	615.011	796.716	518.048	128.378	632.552	946.326	261.977
ENSMUSG00000002032	11	48.0001	7	6	9	9	2	119	10	30	14	9	2	68	16
ENSMUSG00000002033	67	91	5	35	3	7	14	12	12	27	82	5	31	199	32
ENSMUSG00000002043	375	366	92	364	219	204	140	152	348	445	204	45	329	783.999	259
ENSMUSG00000002052	2296.14	1959.08	594.249	1352.24	1346.89	1426.93	1463.88	1196.53	2885.7	2496.76	1630.25	464.805	1863.43	4941.34	884.253
ENSMUSG00000002055	82	41	22.2585	48.1589	156.343	150	261.235	63	273.198	700.176	135.737	52.7895	168	267	50
ENSMUSG00000002057	111.09	108.057	6.00902	7.00865	0	3.00284	15.0132	0	7.01047	12.0155	2.00145	6.00739	1.00098	215.264	27.0575
ENSMUSG00000002058	231	259	168	374	360	266	170	126	433	574	218	61	395	588	251
ENSMUSG00000002059	574.407	442.707	252.853	696.243	521.898	514.04	366.043	294.13	1029.16	1063.93	623.914	141.649	1156.7	1185.24	286.841
ENSMUSG00000002064	788.91	736.085	368	724.188	645.17	528.204	521.513	772.504	1119.57	1307.8	642.159	167.482	1135.04	2035.81	498.251
ENSMUSG00000002068	102	54.0001	56	102	140	159	140	54	225	302	104	33	210	153	44
ENSMUSG00000002076	11.0005	11.0018	7	10.0019	6	48.0011	10.0069	39	13	22.0096	11.0027	3	9	31.0097	3
ENSMUSG00000002083	124	141	37	94	107	73	29	112	131	157	74	15	159	195	63
ENSMUSG00000002100	6	2	15	26	23	27	41	2	58	45	67	12	55	37	3
ENSMUSG00000002102	2305.32	1687	1130.17	2081.82	2028.51	1887.22	1446.73	3057.63	2582.58	3052.41	1611.33	476.959	2836.4	5346.9	1666.12
ENSMUSG00000002103	555.487	636.398	539.842	1275.34	1361.97	1866.87	1612.52	884.489	4226.46	2665.27	1891.94	510.841	2572.34	1390.77	330.673
ENSMUSG00000002104	18	33	22	38	95.9999	145	32	393	46	86	33	18	79	132	104
ENSMUSG00000002105	535.681	413	380.834	1330.18	613.49	725.781	792.276	467.372	1750.41	1274.59	1270.67	344.042	2031.61	660.096	436.887
ENSMUSG00000002107	909.172	1094.25	562	1773	1612	1881	1428	1305	2235.99	2967	1580.42	422	1609.01	3324.06	825.055
ENSMUSG00000002108	299	349.999	291	876	533.001	499	294	336	786	1234	380	117	438.999	737	360
ENSMUSG00000002109	255.628	284.208	57.4585	191.124	73.7678	43.1619	95.8855	50.4759	121.985	241.413	154.721	67.0016	96.7403	565.181	168.507
ENSMUSG00000002111	323	272	663	1053	1900	1845	1506	623	5121.01	4534	2027	369	3131	857	142
ENSMUSG00000002129	1181	719	364	653	667	810	605	626	1543	1248	701	215	1060	2222	495
ENSMUSG00000002147	2405	2164	1084	2382	1904	2303	2238	938	4755	4144	2635	585	2468	4685	990
ENSMUSG00000002190	2	1	1	1	1	1	4	0	1	2	0	0	1	2	0
ENSMUSG00000002204	193.564	673.973	227.386	243.422	303.952	290.236	329.72	117.299	871.372	481.815	512.734	96.581	594.806	409.137	62.3886
ENSMUSG00000002205	307.283	261.66	202.294	401.807	437.036	352.21	393.076	286.086	835.323	561.801	464.238	123.808	781.156	639.682	196.61
ENSMUSG00000002210	466.639	353.016	193.089	550.809	367.114	395.139	326.069	277.559	848.543	929.732	521.78	127.994	606.282	745.651	294.296
ENSMUSG00000002221	666.383	459.191	118.069	306.58	327.027	359.446	385.574	247.506	839.542	753.118	452.054	139.68	599.726	1353.25	237.807
ENSMUSG00000002222	3304	3646	680	1363	1813	1687	1700	1753	3656	2043	1616	481.999	2191	12012.1	1593
ENSMUSG00000002227	117	120.856	111.957	281.84	195.926	220.855	211.845	66.6641	383.876	376.626	339.693	82.8474	269	240.308	42
ENSMUSG00000002228	16	32	29	59	115	32	33	173	78	75	59	23	114	109	142
ENSMUSG00000002233	879	730	887	2643	2044	1567	1049	1193	2281	3225	1637	467	3552	1500	754
ENSMUSG00000002240	0	0	0	0	0	0	0	0	0	0	0	0	0	0	0
ENSMUSG00000002249	1048.75	870.787	113.001	383.885	180.328	206.452	307.474	254.987	503.641	450.994	410.457	131	654.514	2118.51	229.291
ENSMUSG00000002250	1629.7	607.151	168.001	411.125	520	566.157	543.573	376.079	1252.4	436.159	569.804	178.412	1031.04	1583.29	271.164
ENSMUSG00000002257	528	324	124	311	237	249	242	83	558	418	330	80	579	697	200
ENSMUSG00000002265	1487	1579	868	3626	1342	1476	1872	2890	2037	3958	3098	794	1486	4031	844
ENSMUSG00000002266	128.398	204.456	49.5011	230.402	95.8753	264.781	107.869	461.645	440.804	642.089	627.513	57.974	114.68	479.87	35.6404
ENSMUSG00000002274	92	58.7256	76	202	202	153	65	148.379	224	402.001	108.473	34	262	147	165.017
ENSMUSG00000002279	203	248.396	131	249.136	252.013	247.015	187.364	234	541.017	404.578	272.053	73.0584	375.02	495.154	169.06
ENSMUSG00000002280	378.88	345.154	185.426	449.324	372.685	334.065	302.423	490.022	606.702	809.528	390.417	103.1	419.953	838.372	285.247
ENSMUSG00000002289	6347.11	5298.36	4451.65	17507.7	5306.08	5057.65	3037	1403.65	7140.96	8086.8	4110.72	1003.14	6648.81	7635.69	2503.46
ENSMUSG00000002297	173.237	96.1786	57	93.9999	223	204.017	286.591	56	514.041	783.4	264.066	70.9154	488	374.103	62
ENSMUSG00000002307	759	608	532	1685	412	411	362	309	740	724	464	114	589	1703	290
ENSMUSG00000002308	169	145	174	420	370	271	159	181	395	263	140	52	409	458	177
ENSMUSG00000002319	1166.19	832.789	528.608	1219.34	1058.08	1213.48	905.204	1111.92	1808.29	1710.16	971.994	335.652	1260.37	1806.18	540.677
ENSMUSG00000002320	1057.97	878.97	421.431	908.127	1008.15	841.177	847.168	498.183	2060.9	1702.42	1227.3	287.544	1557.73	2316.4	374.028
ENSMUSG00000002324	12	13	0	9	1	0	3	1	0	1	0	0	0	33	0
ENSMUSG00000002325	1147.15	893.955	446.37	882.802	370.918	283.892	449.424	178.459	519.977	655.87	638.834	149.05	311.109	2455.35	183.314
ENSMUSG00000002326	149.368	152.977	160.426	303.024	261.584	291.248	294.838	90.8035	572.035	627.326	345.473	79.7105	370.229	321.901	135.044
ENSMUSG00000002329	385.696	348	192.99	502	455	295	287	467	502.943	757.048	419.933	118	594	905.565	283
ENSMUSG00000002332	1159	817	405	815	902	736	826	583	1314	1236	704	206.001	1191	2311	424
ENSMUSG00000002341	112.588	157.499	35.8133	77.3631	240.55	155.377	28.4621	17.0725	28.1756	254.604	36.6157	7.67667	28.4454	615.143	94.8541
ENSMUSG00000002342	539	513	271	636	528.999	439	336	886	659	817	450	125	646	1083	540
ENSMUSG00000002343	188.493	162.98	140.794	307.612	217.319	250.188	186.025	262.83	426.752	590.458	232	64	265.432	351.781	138
ENSMUSG00000002345	308	251	119	272	264	185	174	178	393	544.841	245	60.0001	350	562	219
ENSMUSG00000002346	459.971	770.788	169.446	395.885	392.1	245.54	233.132	650.935	291.214	585.303	261.735	98.2015	161.869	1156.95	328.624
ENSMUSG00000002365	1584	1287	666	1398	1639	1670	1019	955	3646	3751	2052	538	3183	3828	662
ENSMUSG00000002372	1007.27	808.195	370.02	1073.17	807.349	738.865	686.105	719.133	1422.32	1745.17	905.276	289.038	1221.54	2086.01	588.51
ENSMUSG00000002379	665.851	498.77	309	924.785	805.798	467	395	1287	832.841	1247.82	518.818	117	882.85	1471.84	1073
ENSMUSG00000002384	2.00285	1.1294	0	1.01492	0	1.16112	4.05342	2.62247	0	3.08597	1.00326	0	1.16223	5.17983	2.02748
ENSMUSG00000002393	629.176	336.056	173.356	422.065	486.135	241.713	150.164	470.36	564.093	766.196	260.295	60.1331	1017.92	737.893	259.57
ENSMUSG00000002395	1149	1197	370	872	713	583.001	530	906.001	1151	1691	861	191	1133	2614	859
ENSMUSG00000002396	305.825	264.944	206.643	569.936	436.865	258.286	253.836	278.64	557.907	915.804	332.706	87.8669	540.079	521.107	226.43
ENSMUSG00000002409	258	365	60	186	298	177	113	816	365	355	193	51	297	588.001	141
ENSMUSG00000002413	699	519	260	515	487	541	701	233	1375	664	717	208	890	1595	221
ENSMUSG00000002416	284.321	243.795	297.187	596.249	448.673	213.986	232.101	883.763	339.896	672.885	261.505	77.8785	394.857	1022.93	674.737
ENSMUSG00000002428	307.27	312.425	173.052	381.842	236.048	257.309	360.542	134.009	597.057	617.278	569.397	138.021	405.113	795.536	160.744
ENSMUSG00000002455	1026	1001	410	733	727	741	648.999	690	1376	1221	782.999	229	993	2401	467
ENSMUSG00000002458	401	267	311	643	621.001	581	596	217	1493	1406	752	166	964	609	173
ENSMUSG00000002459	93.9238	58.2082	8.44013	11.0171	2.30541	7.01394	20.2484	0	7.1806	4.78103	3.11336	2.01064	9.06809	266.351	13.1637
ENSMUSG00000002475	465	559	44	53.1373	41	36.9999	59.5353	23	39	97.9999	46	11	64	1237	96
ENSMUSG00000002477	538.096	320	328	562	423	318	447.014	235	596	851.999	343	141.111	764	954	470.286
ENSMUSG00000002486	133.196	111.478	54.1915	193.018	102.059	79.2928	114.059	121.732	149.704	287.1	171.746	38.5318	129.201	153.078	54.2138
ENSMUSG00000002489	4494	3607	198	436	319	496	659	89	1030	832	513	130	353	12387	1016
ENSMUSG00000002496	1033.19	1161.84	388.346	1041.23	898.955	889.023	683.675	996.1	1539.25	1824.48	1034.8	287.734	1008.73	2757.52	759.035
ENSMUSG00000002500	180	383	192	261	422	50	121	1987	301	523	118	164	22	1525	1565
ENSMUSG00000002504	242	423	250	652	465	279	204	300	706.001	648	433	84	527.001	658	435
ENSMUSG00000002524	1431	1138	579.999	1321	940	1061	912	1039	2023	2001	1074	277	1583	2463	930
ENSMUSG00000002546	2445	2291	615	1647	1284	1330	1271	1210.68	2469.95	2245	1554.97	354	1791.83	5740.84	812
ENSMUSG00000002550	699	615	228	600.052	595	473.994	323	383	685.887	924.001	395	97	474	1602.34	283.001
ENSMUSG00000002565	2442.76	2545.77	122.234	153.178	6.62818	18.0085	134.724	14.0309	414.165	32.04	71.8481	18.288	110.073	4774.36	971.174
ENSMUSG00000002578	21.4685	13.3293	11.8902	16.3339	12.2564	16.5308	21.797	7.16129	19.3807	20.7184	23.4798	2.19503	15.5168	27.5489	16.9305
ENSMUSG00000002580	409	382	213	510	435	309	243	337	473	800	303	99	486	1081	338
ENSMUSG00000002588	5	8	154	14	5	0	0	2	10	2	1	0	0	22	2
ENSMUSG00000002602	5211	3310	1267	2790	2306	3490	2243	2153	5692	5597	5000	983	5497	7139	1403
ENSMUSG00000002603	732.407	538.139	369.924	773.125	1360.27	1358	625.839	474.056	2509.42	3000.55	1023.93	224.016	2418.83	787.633	356.122
ENSMUSG00000002608	703	670	309	700	588	573	442	686	981	974	588	167	790	1202	333
ENSMUSG00000002617	67	69.126	22.0178	68	42.1883	40	62.3645	20.0833	59.0397	124.485	65.2566	19	39.1933	95.0212	28
ENSMUSG00000002625	497	612	234	642	362	280	435.999	385	468	1047	644	171	374	1134	373
ENSMUSG00000002633	0	1	2	4	0	11	2	0	2	2	1	0	24	0	0
ENSMUSG00000002635	202	200	108	201	157	124	159	152	281	367	158	50	225	445	159
ENSMUSG00000002658	915	562	494	965	751	642	760	495	1250	1452	687	212	1141	1337	535
ENSMUSG00000002660	396	327	215	546	349	246	177	351	424	514	260	82	505	614	307
ENSMUSG00000002661	72.9999	72	29	83	83	43	40	126	91	129	51	8	72	107	62
ENSMUSG00000002664	2	2	1	0	1	0	0	4	2	1	0	0	3	7	2
ENSMUSG00000002668	96.0722	89.2066	263.648	378.865	246.216	244.376	544.32	83.7886	605.955	866.708	739.293	149.652	432.448	197.565	32.3068
ENSMUSG00000002679	223	185	101	198.999	153	142	159	113	267	312	182	62.0001	281	421	126
ENSMUSG00000002688	81	126	69	253	177	199	144	93	250	206	147	35	317	591	123
ENSMUSG00000002699	227.599	185.443	382.746	600.313	1204.92	1631.26	1897.88	417.547	4220.47	1263.57	1407.53	321.727	1756.91	257.685	61.1009
ENSMUSG00000002718	1081.16	799.212	398.65	578.732	791.593	886.056	873	945.062	1339.22	1379.01	669.662	252.218	899.302	2676.1	538.1
ENSMUSG00000002728	809.001	445	369	684	520	410	551	528	753.999	1301	684	224	732	1561	493
ENSMUSG00000002731	241	275	87	195	234	186	176	98	426	422	243	67	326	411	133
ENSMUSG00000002732	123	159	190	379	456	427	460	310	1165	789	761	133	1543	497	180
ENSMUSG00000002733	372.373	370.301	245.147	668.265	536.109	529.945	403.049	203.579	1146.05	1001.59	553.749	163.451	1024.86	1002.46	306.112
ENSMUSG00000002741	2203	1411	862	1536	1911	1852	1564	1178	4292	3534	2003	507	3881	5142	743
ENSMUSG00000002748	1725.02	1489.68	666.21	1512.84	1435.02	1331.58	1680.36	1203.23	3227.15	2612.05	1601.33	481.086	2000.41	4451.71	867.547
ENSMUSG00000002763	635	770.001	220	643	431	351	306	426	714	934	381	110	476	1780	411
ENSMUSG00000002767	519	344	232	653	597	346	317	715	622	827	348.032	129	645	1022	481
ENSMUSG00000002768	697	478.106	300	660	517	442.028	378.148	396.027	766.267	944.115	421.119	118	733.078	1114.04	397
ENSMUSG00000002769	21	55	357	31	21	7	6	15	21.9999	7	15	3	5	71	32
ENSMUSG00000002771	63	57	14	55.0001	37	41.0246	34	28	92	128	97	18	92	126	17
ENSMUSG00000002778	1678	1432	761	1598	1625	1493	1066	1099	2920	2855	1559	390.001	2904	3178	947
ENSMUSG00000002781	195.432	236.215	71.3582	219.234	203.249	190.014	87.5551	339.09	274.79	284.697	129.217	37.03	160.719	579.335	219.315
ENSMUSG00000002791	1	0	0	1	0	1.00335	1.00136	1	4.03301	1	2.00214	1	1.00164	1.00118	1.00363
ENSMUSG00000002797	1202.09	810.018	122.006	238.009	96.005	101.006	269.038	80	83.0034	110.037	83.0371	39.0321	96	3556.06	328.012
ENSMUSG00000002799	3794	2790	231	1105	307	224	373	559	312	403	272	133	167	5722	1516
ENSMUSG00000002803	337	311	91	190	213	157	148	184	223	378	145	50	290	470	170
ENSMUSG00000002804	226	173	80	226	183	159	110	284	241	310	163	54	260	436	326
ENSMUSG00000002808	203.242	268	209	234	511	368	262	997	537	430	594.582	121	556	805.007	386
ENSMUSG00000002812	2525	2239	1131	2159	1981	2522	2117	1758	4292	4313	2450	639	2219	5048	1241
ENSMUSG00000002814	207	171	88	229	174	171	220	122	385	385	274	56	242	423	110.999
ENSMUSG00000002820	602.862	426.456	157.978	390.325	309.173	226.556	286.207	395.57	455.911	523.292	295.386	85.4007	361.588	957.568	245.416
ENSMUSG00000002825	115	86	87	175	110	93.9999	109	61.0001	166	238	135	37	167	202	79
ENSMUSG00000002831	11162	13392	3802	20417	10330	8672	2534	3495	5049	7112	1532	1289	2282	38102	7809
ENSMUSG00000002833	515.155	496.362	268.881	674.025	546.416	398.011	393.095	576.154	807.435	968.742	589.681	172.119	594.673	1039.79	521.544
ENSMUSG00000002835	380.893	120.496	122.6	167.157	266.153	246.792	332.482	64.8118	659.032	798.845	214.319	56.7224	326.171	591.961	83.382
ENSMUSG00000002844	689.599	541.076	407.6	883.498	981.085	991.321	671.945	911.755	2135.96	1622.27	1112.01	226.631	1888.41	1028.73	441.968
ENSMUSG00000002845	389	260	219	419	222	230.999	343	144	548	473.001	452	104	406	743.999	135
ENSMUSG00000002846	230.681	173.314	119.519	294.567	218.68	152.432	152.792	320.963	229.753	332.365	152.835	50.6639	203.057	414.139	183.282
ENSMUSG00000002847	58	71	108	157	155	186	84	178	420	293	518	108	759	204	49
ENSMUSG00000002870	610.003	248	188	267.001	397	434	354.341	168	849.258	1173.76	338.207	103.834	498.458	656.026	171
ENSMUSG00000002871	571	631	197	633	636.999	526	342	362	1198	1835	699	162	741	1177	400
ENSMUSG00000002881	1624.88	1108.44	378.548	745.755	1044.19	1156.19	1101.85	422.264	3048.13	1686.29	1206.5	372.633	2207.23	3874.79	685.475
ENSMUSG00000002885	859.371	1018.11	1064.57	1504.93	2175.49	2516.01	2835.98	1202.08	4672.6	2089.28	3337.46	660.587	2819.02	2509.81	752.432
ENSMUSG00000002897	957.102	626.172	975.8	2179.7	1215.23	1320.53	1514.36	325.642	3354.73	1488.13	2229.09	471.56	2883.97	1154.9	264.303
ENSMUSG00000002900	1385	1328	1062	2717	3417	3409	2617	1733	8569	4311	6962	1239	8946	3766.01	598
ENSMUSG00000002908	78.7386	82.5422	31	73.3747	67.1116	56.0251	41.6094	154.275	107.198	98.8673	65.3453	24	68.7573	127.772	72.5019
ENSMUSG00000002910	254	445	85	285.001	152	138	150	104	275	418	280	66	186	497	211
ENSMUSG00000002930	0	0	0	0	0	0	0	0	0	0	0	0	0	0	0
ENSMUSG00000002944	16839	22640	12924	38185	24770	26894	7948	8356	26233	78958	13415	3843	9751	67731.1	15195
ENSMUSG00000002948	1043	953.451	378.534	800	684.528	651.365	695	786.1	1236.09	1439.23	931.142	274	958.689	2113.59	543.291
ENSMUSG00000002949	770	572	315	720	566	468	516	926	859	1079	653	177	663	1621	464
ENSMUSG00000002957	2647.04	2719.4	2255.56	6692.45	5403.9	4973.77	3885.29	1873.65	8145.81	6429.56	4121.25	1282.86	4554.12	4825	1402.02
ENSMUSG00000002963	494.001	360	255	515.999	474	367	399	301	759.001	617	469	130	663.999	608.999	203
ENSMUSG00000002968	1163.72	974.009	290.913	920.785	870.435	829.132	496.257	924.609	1456.46	1325.28	751.969	209.815	1085.42	2217.63	560.482
ENSMUSG00000002980	3000	2013	379	1258	1106	510	702	1379	328	712	324	219	534	4871	1973
ENSMUSG00000002981	2154	1785	704	1659	1791	1737	1204	1331	3421	3097	1532	377	2486	4988	882
ENSMUSG00000002983	620.1	461.206	171	440	538.058	504.054	460.009	349.048	1341.02	615.337	696.211	215.053	1161	827.336	261.05
ENSMUSG00000002984	979.011	534.095	321.089	778.533	692.141	553.006	419.209	535.002	871.133	1263.72	442.213	153.019	916.251	1345.19	439.09
ENSMUSG00000002985	32833	32815	12831	30903	28782	39223	16891	35664	84095.1	87059	41704.9	7161	68829.9	68555.9	23990
ENSMUSG00000002992	34.5177	20.2859	75.2734	185.19	110.087	86.94	84.5598	34.8591	268	160.817	166.924	35.5878	234.912	35.2889	15.8277
ENSMUSG00000002996	2209.6	2367.18	636.541	1220.45	1141.99	1445.28	1300.12	1177.27	3705.52	1980.26	2203.89	463.518	2850.91	7413.33	781.473
ENSMUSG00000002997	1030	1764	683	3641	2597	2282	576	718	1619	2069	550.001	165	1049	6655.99	1473
ENSMUSG00000003031	988	1169	249	542	553	561	870	556	1341	992	1257	192	1074	3151	563.001
ENSMUSG00000003032	7216	5585	457	1040	1514	1269	982	531	1397	2187.77	1641	324	835	25227	2515
ENSMUSG00000003033	893	710	428	855	762	766	799	567	1433	1569	986	230	1117	1561	381
ENSMUSG00000003037	1182.86	860.225	497.745	923.689	912.508	904.871	808.195	477.127	2116.83	1728.09	1032.08	247.732	1537.66	1873.33	379.088
ENSMUSG00000003038	2201.83	1319.72	727.94	1644.16	1982.41	1397.41	1363.59	1086.59	2304.74	2646.13	1337.45	398.711	2389.61	4301.85	1582.58
ENSMUSG00000003039	1029.79	944.234	555.213	1241.99	945.912	849.311	847.454	526.564	1880.94	1684.99	1040.31	260.34	1818.99	2308.86	509.233
ENSMUSG00000003051	52	21	1	1	12	6	21	0	2	6	4	5	5	28	5
ENSMUSG00000003053	0	1	317.974	20.965	5	1.01563	1	0	9	0	4.03356	0	0	1.00798	0
ENSMUSG00000003062	175	206	266	506	542	471	392	193	929	1016	487	141	839	353	131
ENSMUSG00000003068	1325.28	1175.73	533.854	1631.19	1053.78	897.586	768.937	1123.82	1771.69	1946.66	1011.81	277	1660.61	3116.64	1043.05
ENSMUSG00000003070	39	36	5	27	10	21	8	23	47	27	16	7	58	54	20
ENSMUSG00000003072	2093	1616.72	774	2223	2082	1238	623	3743	2064	3028	1074	257	1953	4411	2003
ENSMUSG00000003099	693	532	313	597	715	613.999	508	791	1110	1262	597	168	873	1487	526
ENSMUSG00000003119	716.909	587.978	157	328.207	320.808	499.79	456.119	257.059	1105.96	574.947	498	129	453.738	1349.98	174.045
ENSMUSG00000003123	3307	4216	1464	9261	5727	3944	970.749	1266	2740	3922	1016	374	1825	11595	3090
ENSMUSG00000003131	1504	1114	636.971	1355	1210	1281	1125.78	763	2465	1995.68	1378	388	2096	3063.95	703
ENSMUSG00000003134	639.814	549.762	146.178	429.032	224.698	281.193	263.334	275.16	500.172	677.537	348.347	92.0334	415.161	1326.19	342.149
ENSMUSG00000003135	412	333	155	344	345	271	264	365	534	610	369	101	522	949	240
ENSMUSG00000003153	102.902	63	104.776	186.666	400.794	531.974	258.164	82.38	2897.24	309.282	546.436	71.8803	2062	227.445	57.4138
ENSMUSG00000003154	659.929	748.997	182	468	390	386	390	472	922	781.996	517.938	120	609	1940.99	329.993
ENSMUSG00000003161	1007.29	902.311	590.33	1265.99	1295.78	1154.31	896.655	496.815	2485.24	2083.67	1508.68	359.541	2283.36	1760.51	685.013
ENSMUSG00000003166	1919.12	1624.36	454.31	909.936	950.196	1084	839.837	702.158	2198.14	1624.32	1005.63	288.977	1555.4	4071.92	718.135
ENSMUSG00000003184	718	593	298	830.001	498.999	414.001	509	449	791.323	1166.52	625	200	624.001	906.001	412
ENSMUSG00000003190	113	70	67.9999	156	111	91	130	85	141.677	225.478	112	22.9999	149	124	88
ENSMUSG00000003198	94.1358	103.685	35.6107	97.3982	60.3136	68.7275	87.1503	60.4993	129.321	121.52	124.288	38.5454	145.202	258.737	42.505
ENSMUSG00000003199	493	387	257	772	406	310.999	323	356.001	773	832	402	123	660	926	322
ENSMUSG00000003200	1259	1017	468	1191	1159	1093	1028	483	2629	1777	1249	277	1827	2189	390
ENSMUSG00000003206	17	24	30	55	84	151	149	46	256	149	88	25	138	43	8
ENSMUSG00000003208	178	116.871	77	139.955	108	110	112	89	246	279	165	37	196	222	64.9376
ENSMUSG00000003226	2680.2	1972.91	613	1229.11	1649.09	1872	1749	1598.06	3957.35	2659.1	1548.3	546	2441.14	6685.29	847.481
ENSMUSG00000003227	15	54	2	2	9	0	6	1	3	5	1	1	1	114	8
ENSMUSG00000003228	592	503	430.365	825	687.517	759.756	656	253	1311	839.1	580.983	153	930.213	1525	220
ENSMUSG00000003233	836.934	672.711	188.397	646.912	567.092	589.786	546.69	817.55	1196.01	1238.99	764.412	220.199	1017.87	1948.4	504
ENSMUSG00000003234	849	716	393	767	671.001	554.001	577	878.001	1017	1040	583	195	774	1182	427
ENSMUSG00000003235	1127	894	415.001	790.999	707	699	606	905	1085	1156	566	193	930	1899	618.999
ENSMUSG00000003269	814	756	266	630	512	504	381	406	1038	1089	551	176	1040	1614	357
ENSMUSG00000003271	817	522	19	26	15	14	124	1	9	27	6	37	10	1197	80
ENSMUSG00000003273	20.9999	34	7.99999	23	6	10	6	15	13	18	18	4	11	50	26
ENSMUSG00000003279	8	21.0056	8.03394	17.0743	10.4821	4.00487	6.00446	1	11	8.0268	6.02275	5.24477	18	41.3037	8.03218
ENSMUSG00000003282	35	28	3	11	8	21.385	31	6	17	32	11.1066	6	7	96.7492	5
ENSMUSG00000003283	165	85.9999	424	532	766.999	1151	1461	322	2495	967	1041	178	1213	144	45
ENSMUSG00000003299	727	590	305	797	650	465	378	531	884	1275	601.001	159	654	1416	538
ENSMUSG00000003308	1133	887.999	337	884	773	624	477	823	1228	1309	671	186	1013	2222	682.999
ENSMUSG00000003309	827.013	518.008	32	119.014	2	3	154.023	3	5	26	4.03947	15	4	1493.55	201.026
ENSMUSG00000003316	2584.72	2385.44	787	1574.69	2010.16	3107	2252.96	1513	7328.01	4767.26	2889.02	631	4138	6438.57	626.874
ENSMUSG00000003341	0	1	1	0	2	2	1	4	2	3	6	1	0	3	0
ENSMUSG00000003344	477	558	131	389	353	310	236	465	556	628	359	72	406	1203	361
ENSMUSG00000003345	2080.01	1554	521.018	1607	1420	1293	849	1567	2485	2320.04	1315	344	2326	4619	1176
ENSMUSG00000003346	854	560	275	836	898	524	287	664	1122	1340	467	121	1333	1554	547
ENSMUSG00000003348	747	558	327	780	689	816	595	277	1528	1345	758	181	1094	1145	287
ENSMUSG00000003352	645	708	87	345	216	306	274	243	929	661	566	149	1114	847	279
ENSMUSG00000003354	5	2	3	3	4	3	0	4	7	3	4	1	4	5	3
ENSMUSG00000003355	78.0218	35.5634	178.624	288.457	364.738	238.226	298.583	103.209	410.371	339.757	306.601	73.1711	646.055	83.2811	76.2301
ENSMUSG00000003360	1407.73	1127.42	546.907	1142.54	1062.22	1155.15	1077.84	1096.06	1903.06	2025.93	1171.52	326.498	1385.41	3215.65	736.676
ENSMUSG00000003363	1702	2164	909	2814	2799.01	4006	1447	1535	9067	20017	4487	991	4898	6210	966
ENSMUSG00000003378	122	138	56	201	63.9999	59.0188	69.3347	105	114.02	312.129	134.202	43.4218	127	378	59
ENSMUSG00000003379	2	11	2	8	6	3	3	162	34	6.51251	34	7	70	26	1
ENSMUSG00000003380	1892	1623	751.999	2659	1806	1220	914.999	1654	2324	3430	1377	326	3245	3726	1686
ENSMUSG00000003382	2217.84	2048.14	333.953	1045.92	719	912	703.194	372	1501	1380	781	213.943	693	5496.59	559.685
ENSMUSG00000003402	943	885.999	580	1369	1126	1117	1021	586	2206	1998	1199	310	2058	1888	554
ENSMUSG00000003410	0	0	2.00045	10.0074	4.00045	3.00076	4.00235	5.00151	3.02742	4.00353	3.24554	1.00024	1.00022	7.00529	2.0004
ENSMUSG00000003411	42	86	4	14	0	2	4	8	5	6	4	0	8	66	7
ENSMUSG00000003418	82	89	17	46	43.9999	37	49	31	202	27	62	24	156	382	21
ENSMUSG00000003420	736.687	1336	805	2334	4538	3143.81	1263.79	1763	4207.01	5687.1	2975	732.878	4509	2453	711
ENSMUSG00000003421	730.091	569.936	291	723.49	548.887	407.036	408.149	488.999	895.201	1065.25	518.343	135.036	836.029	1279.15	427.549
ENSMUSG00000003423	340.347	278.508	173.401	489.208	413.857	358.358	319.231	314.287	686.62	921.412	434.803	106.244	591.047	635.02	307.762
ENSMUSG00000003429	7577.89	6543.9	3078.64	6464.82	5411.56	5243.1	4494.97	3389.73	8902.46	11351.1	5696.35	1571.68	7186.97	17395.4	6346.83
ENSMUSG00000003435	2623.54	2370.46	785.702	2094.44	1476.68	1762.31	1566.99	1607.02	3317.2	3157.99	1847.57	507.124	1963.64	5896.03	1145.64
ENSMUSG00000003436	1	0	0	0	0	0	4	0	2.23338	1.06488	0	0	0	1	0
ENSMUSG00000003437	840.125	758.004	456.553	941.462	657.211	562.35	579.661	615	1169.51	1390.08	696.175	187.684	939.071	2080.81	556.146
ENSMUSG00000003438	577	380	254	594	588	407	331	543	669	1017	395	106	562	982	401
ENSMUSG00000003444	207	157	118	248	200	194	166	334	349	439	191	58	285	332	163
ENSMUSG00000003452	59.7103	33.7469	21.0692	44.098	36.132	31.621	57.974	66.0086	46.7922	62.8847	67.1711	17.8968	62.1691	117.082	31.832
ENSMUSG00000003458	1811.09	1732.77	783.745	1821	1955.43	2094.71	1859.04	1022.08	4646.52	3888.56	2456.22	631.869	3938.86	4695.64	928.999
ENSMUSG00000003464	2364	2268	682	1782	1745	1374	963	1594	1751	1920	1033	328	1516	6413	1117
ENSMUSG00000003469	1036	1244	32	61	4	3	75	11	12	11	19	10	19	2326	280
ENSMUSG00000003476	49	43	28	37	206	66	89	440	32	116	50.0001	42.9999	33	248	159
ENSMUSG00000003477	17	239	105	10	159	18	5	52	37	20	3	5	24	322	50
ENSMUSG00000003484	249.223	21	269.951	284.701	667.095	741.292	394.654	77.0001	2401.91	77.6356	682.276	101.074	3477.48	33.1925	29.3164
ENSMUSG00000003500	895	492	466	1431	1301	1371.01	699	664	2741	2948	981.999	239	1887	956	435
ENSMUSG00000003505	248.709	23.0108	3	0	5.92844	6	5.81548	1	0	0	0	2	1	1	0
ENSMUSG00000003518	928.281	1172.99	886.423	2203.22	2313.54	2425.88	1484	2288.91	3987.57	4377.16	1943.36	577.787	2119.01	3749.05	1114.86
ENSMUSG00000003526	274.065	490.973	128.155	297.719	166.234	139.075	78.3366	146.849	152.699	192.721	114.709	35.0001	81.8568	705.277	202.876
ENSMUSG00000003527	372.833	309.569	126.908	392.566	265.32	262.416	224.895	204.158	529.423	626.706	352.748	109.113	405.52	734.649	162.093
ENSMUSG00000003528	2448	2120	464	1202	1864	1271	685	309	1256.01	2812	657	222	1176	8050	865
ENSMUSG00000003531	860	782	204	655	441.999	291	240	504	502	732.999	293.001	97	647	2119	803
ENSMUSG00000003534	3256	3414	169	742.999	267	331	319	521	292	354	237	96	292	6972	1583
ENSMUSG00000003541	1825	568	929	1253	1481	990	1300	215	3116	259	1102	301	5181	1317	249
ENSMUSG00000003545	37	23	75.9999	486	38	70	45.9999	8	87	63.9999	142	13	199	2044	119
ENSMUSG00000003546	269	319	137	397	372	390	221	382	991	1250	588	108	670	598	164
ENSMUSG00000003549	375.853	227.959	216.198	720.935	207.386	204.425	245.904	166.428	285.028	455.744	249.302	108.19	367.285	495.902	267.23
ENSMUSG00000003555	100	87	24	74	1	0	72	0	2	15	1	1	2	535	12
ENSMUSG00000003559	75	98	162	309	277	207	143	431	343	313	260	65	275	231	123.999
ENSMUSG00000003573	593.177	342.297	179.694	449.882	442.426	413.047	304.043	271.951	993.479	1217.15	396.862	121.926	1027.81	655.877	173.337
ENSMUSG00000003575	334	330	107.002	309	206	204	207.013	213.002	416.005	489.005	278.119	79	287	547.001	158
ENSMUSG00000003581	249	243	139	385	244	215	192	183	418	578	356	101	412	442	158
ENSMUSG00000003585	810	455	130	82	36	47	103	12	56	32	22	24	93	1741	337
ENSMUSG00000003604	146.203	138.746	74.6667	140.373	140.263	123.746	95.9393	208.97	217.137	280.335	99.3457	32.7963	191.145	384.252	146.834
ENSMUSG00000003617	510.754	698.519	718.521	997.796	1689.06	2521.47	1971.97	1005.7	5066.12	1701.21	4339.2	1993.93	6661.36	1697.21	249.868
ENSMUSG00000003623	489.582	580.432	352.342	509.223	452.382	447.492	444.591	350.367	813.561	761.804	531.987	132.831	633.102	1055.89	277.077
ENSMUSG00000003644	1173	790.999	252	508	648	831.999	704	244	1631	1420	776	184	819.001	1577.37	367
ENSMUSG00000003657	1	0	0	0	0	0	9	0	26	0	18	2	59	0	0
ENSMUSG00000003660	2460.45	2031.81	689	1271.94	1220.29	1672.92	1485.72	1232.1	3213.93	2422.24	1728.14	413.039	1599.13	4747.6	860.339
ENSMUSG00000003662	530	498	282.665	571.925	492.001	442	354	549.001	827	826.595	486	137.881	805.999	1351.83	386
ENSMUSG00000003665	37	11	316	297.004	34.9999	173.001	112	33	48.9999	74.9999	180	8	54	27	8
ENSMUSG00000003680	106	89	59	146	118	93.1365	87	118	224	367	119.254	36	162	102	40
ENSMUSG00000003721	3019	2506	344	587	576	484	550	743	775	757	525	134	710	8073	646
ENSMUSG00000003731	1657	1448	477	1071	1192	1253	1028.1	1215	2045	1707.16	1027	323	1208	4691	828
ENSMUSG00000003746	901	1028	529	1077	2288	2596	1719	1178	4329	4315	3039	681	3601	3962	547
ENSMUSG00000003752	1672.46	1661.02	234.218	499.584	192.92	209.596	307.329	179.012	538.703	307.584	235.385	86.2643	481.066	4887.11	595.3
ENSMUSG00000003762	1056.21	708	331	793.271	435.001	441	412.329	226	940.034	641	372	127	977.028	1920	238
ENSMUSG00000003778	561.723	511.892	290.507	542.217	454.883	462.153	733.001	341.518	973.088	1104.89	767.779	224.367	596.04	1302.83	236.736
ENSMUSG00000003779	98.8037	66.8859	22.0483	44.6273	315.581	295.083	344.73	65.5612	543.345	884.605	196.483	67.796	383.081	421.078	72.183
ENSMUSG00000003808	661.692	430.045	276.3	638.319	471.582	444.364	469.545	340.625	846.383	1117.15	555.116	152.718	646.099	1024.15	298.449
ENSMUSG00000003809	314	459	238.001	336	269	204	184	377	381	492	216	79	302	676	270
ENSMUSG00000003810	1380	1311	459	1080	1231	1266	961.001	2145	2080	2326	1172	379	1420	3853	1125
ENSMUSG00000003812	1219.63	1189.89	462.838	930.491	963.423	853.428	679.988	404.131	1671.79	2887.81	937.876	190.575	956.548	1854.39	348.94
ENSMUSG00000003813	990.128	876.709	384.75	875.863	763.905	711.267	591.022	1190.94	1117	1282.43	593.059	213.007	707.791	2335.55	846.524
ENSMUSG00000003814	11113	6639	8877	13457	10086	9888	11891.9	5253	21429.9	21284	10084	3022.95	16133	12965.9	3750
ENSMUSG00000003824	108	44	26	39	53	68	54	12	112	192	59	11	83	98	48
ENSMUSG00000003847	2777.59	1493.84	486.853	1151.83	978.263	922.201	1925.61	725.139	2810.65	2132.23	2287.88	674.754	1932.91	6830.3	700.194
ENSMUSG00000003848	670.04	441	238	437.106	233	275.054	304.331	297	467.111	631.062	346.146	105	407	1088.11	253
ENSMUSG00000003849	675	220	101	205	180	106	129	107	101	150	90	44	164	434	167
ENSMUSG00000003863	488.999	476.001	15	90	32	17	68	15	26	42	8	12	17	1087	85
ENSMUSG00000003865	1114.21	1138.47	297.897	708.173	2015.41	1195.98	1155.36	5456.57	1666.38	1265.2	868.017	519.329	772.395	4468.21	1909.72
ENSMUSG00000003868	718.218	322.844	288.487	446.319	422.114	442.02	416.712	327.184	819.58	734.031	424.058	127.025	556.047	683.649	288.922
ENSMUSG00000003872	13	5	3	5	1	2	2	4	2	7	6	0	2	16	11
ENSMUSG00000003873	474.415	277.933	501	1265.56	930.023	671.834	659.751	431.857	1535.52	1852.62	848.752	236	1472	682.477	321
ENSMUSG00000003882	155.413	142.258	118.089	277.763	215.783	277.581	183.811	35.3186	974.659	1652.23	321.276	78.7068	203.827	773.574	64.6793
ENSMUSG00000003923	565.621	430.823	186.481	415.549	346.153	304.973	305.913	493.991	524.107	544.775	370.684	124	568.941	1216.59	312
ENSMUSG00000003929	130.424	113.479	55.8157	114.758	99.2762	85.6102	121.593	74	177.868	200.522	178.45	54.601	132.842	285.844	58.4319
ENSMUSG00000003934	30	27	1	19	3	0	6	3	11	9	7	0	5	78	9
ENSMUSG00000003948	1595.16	2113.61	988.916	3886.48	3879.6	3090.94	706.933	825.319	2231.33	3558.75	793.742	402.902	4314.29	6658.55	1503.6
ENSMUSG00000003949	730.001	1117	52	110	91	67	72	117	81	175	101	18	149	2035	404
ENSMUSG00000003955	1477	430	302.999	551	490	556	1168	525	958	477.001	466	182	969	1130	605
ENSMUSG00000003970	13213	9913	4226	10424	7488	6837	5555	5423	13118	15570	7004	1947	12511	25896	8739
ENSMUSG00000003974	0	0	0	0	0	0	0	0	0	0	0	0	0	1	0
ENSMUSG00000003992	588.763	588.1	155.346	315.595	218.419	209.063	273.238	296.36	439.337	478.372	386.223	85.0109	378.58	1741.41	370.582
ENSMUSG00000004018	96.812	62.212	33.1722	107.391	92.9547	76.7449	97.3677	49.8122	152.172	230.885	108.292	47.0224	154.677	180.841	58.0133
ENSMUSG00000004031	4.00227	11	3.00383	3.57466	4.00546	1	3.00324	5.00408	5.00142	6.19356	4.00333	1.00243	8.43918	22.3178	2.00119
ENSMUSG00000004032	585	603	196	295	281	240	272	457	347	421	236	92	533	1631	486
ENSMUSG00000004035	14	30	17.0045	17	23	12	6	59.4226	13	22.0072	9.09544	2	11	47.0134	27
ENSMUSG00000004038	1.26404	0	7.37348	2.32264	0	0	0	0	1.11891	0	0	0	0	0	1.78972
ENSMUSG00000004040	6250.4	3472.11	1957.04	4229.13	3416.15	3689.3	3814.45	1903.07	8028.65	3862.43	4235.51	1374.85	7041.23	8655.57	1634.58
ENSMUSG00000004043	628.067	470.424	351.902	1041.29	766.704	580.439	586.769	425.522	987.466	806.03	602.396	206.144	660.911	1047.3	245.633
ENSMUSG00000004044	6441	7104	4847	19868	9250	7037	3207	3000	5031	8532	3738	945	5178	14035	9202
ENSMUSG00000004054	1387	1090	323	884	1016	913.999	726.999	465.001	2451.01	1765	969	203	1388	2874	499
ENSMUSG00000004056	2658	2597.66	985	2363	2623	2767	1347	2979	3381	3009.22	1858	558	3034	6551.36	2238
ENSMUSG00000004069	925	809	314	765	680.001	631.36	463	1240	1082	1059	489	167	664.001	2235	593.34
ENSMUSG00000004070	809.044	643.608	499.58	1036.28	1034.26	953.893	773.979	563.349	1968.82	2286.01	995.922	270.714	1376.27	1672.03	398.244
ENSMUSG00000004071	822.239	866.26	322.397	812.099	667.316	541.968	599.129	941.042	861.074	1465.76	991.476	274.51	675.446	2193.97	729.694
ENSMUSG00000004085	2270.07	1936.14	620.661	1181.87	2579.59	1095.9	1301.62	4130.11	1156.87	1350.4	1014.37	483.099	729.49	5716.68	1525.74
ENSMUSG00000004096	817.999	666	549	969	1011	876	758	795	1363	1729	848	265	1385	2029	874
ENSMUSG00000004098	1107	1347	1307	5880	5772	5810	4522	1542	10879	4970	9432	1592	8534	2851	1866
ENSMUSG00000004099	1493.26	754.064	357.101	837.524	882.843	956.981	1033.51	408.124	2119.8	2603.47	1079.03	248.475	1077.15	2807.93	475.647
ENSMUSG00000004100	600.741	365.511	264.806	862.562	281.253	319.666	335.738	175.303	464.924	769.533	307.119	124.841	435.465	625.312	334.561
ENSMUSG00000004105	778	952	465	1471	1892	2097	1286	2984	8133	3402	4987	787.999	13723	3130	806
ENSMUSG00000004110	96.2381	68.2115	34.0858	270.511	46.9952	22.9149	39.0782	34	35.9984	76.8364	54.7767	8	26.2446	201.783	48.0665
ENSMUSG00000004113	5.51729	2.00412	2.07262	17.0811	10.003	24.1304	12.1472	4.01412	13.0026	69.4416	8.02666	10.0029	26.0155	17.0347	2.0143
ENSMUSG00000004127	140.907	112.711	60.7236	154.459	80.7589	83.4075	79.9646	63.1707	174.614	153.225	93.4002	37.3769	140.392	489.228	58.1201
ENSMUSG00000004151	51.0838	91.082	53.2639	112.479	191.323	235.538	113.683	71.2052	535.41	274.208	152.564	81.307	280.113	194.304	32.7422
ENSMUSG00000004187	90.1826	114.163	29.1384	73.1128	32.3524	27.4347	60.6282	69.1477	62.587	153.294	52.1828	9.20124	51.1816	189.918	81.0957
ENSMUSG00000004207	19019	25278	18139	42880	58610	68895	23838	21662	130541	175581	49886	11953	59671	69617	13559
ENSMUSG00000004221	1063.01	1047.66	366.641	877.275	540.341	659.174	637.213	519.028	1171.5	1099.48	719.417	183.375	770.064	2433.17	395.826
ENSMUSG00000004231	1	14	1	0	0	0	0	0	0	0	0	0	0	0	0
ENSMUSG00000004233	126.363	111.149	60.4204	166.562	94.4426	105.503	150.264	97.022	244.122	261.359	168.772	39.5196	143.296	294.074	66.8481
ENSMUSG00000004263	861.504	761.123	319.999	954	897.377	473.614	460.733	486.63	1288.02	1347.62	790.431	159.398	1753.11	1568.14	669
ENSMUSG00000004264	2458	1582	801	1803	1596	1389	1166	1771	2522	2776	1322	428	2009	4608	1510
ENSMUSG00000004266	645	624	623	722	1243	1768	2077	537	3829	2163	1804	274	1366	1016	245
ENSMUSG00000004267	120.001	87	149	210	227	314	629.999	199	1169.56	1252	762.03	150	565.999	174	47.4136
ENSMUSG00000004268	1125.6	646.56	489.26	875.345	583.291	511.484	548.838	542.511	939.332	1200.16	610.564	188.078	859.576	2603.25	674.963
ENSMUSG00000004270	4332.34	4092.91	571.741	1401.93	1123.7	1070.62	1032.22	469.51	1415.42	1498.42	767.093	247.928	1144.34	10433.8	873.999
ENSMUSG00000004285	773	705	404	1028	908	752	505.456	767	1815	2150	946	215	1574	1876	664
ENSMUSG00000004296	0	4	1	1	0	1	1	1	1	0	1	0	0	6.0175	0
ENSMUSG00000004317	447	358	261	413	834	1108	870	366	1669	1043	733	231	778	901	110
ENSMUSG00000004319	1417.11	912.05	194.017	439.065	484.016	457.148	521.614	447.067	647.062	776.618	505.553	165.136	420.093	3387.33	400.131
ENSMUSG00000004328	45.6891	54	13.8452	52	51	66	123	43	47	104.916	108.861	36	26	213	29
ENSMUSG00000004341	0	21	1	1	0	0	0	0	0	0	0	0	0	0	0
ENSMUSG00000004344	0	0	0	0	0	0	1	0	0	0	1	0	0	0	0
ENSMUSG00000004347	11	15.1806	2	8.55289	14.0279	9.9491	15.0405	30.2315	8.9232	18.0345	19.2238	5.055	14.9334	51.6103	3.14985
ENSMUSG00000004356	1021	483	289	445	407	510	520	287	951	851	443	159	522	1647	299
ENSMUSG00000004359	10.8714	15.887	10.1119	16.3646	53.571	43.8272	40.8917	18.7732	307.551	29.9285	107.018	21.1605	201.512	15.3091	5.16644
ENSMUSG00000004360	52.9168	76.219	16.4355	56.5562	95.9364	52.146	31.5386	194.279	36.2938	105.592	36.1745	23.5529	21.3579	524.898	162.591
ENSMUSG00000004364	2783	2662	768	1351	1567	1512	1543	1890	3167	2318	1619	482	2475	9099.01	1676
ENSMUSG00000004366	0	0	0	0	3	0	0	0	0	0	0	0	0	0	1
ENSMUSG00000004371	15.8819	4.33352	10.4489	34.4857	16.7798	21.1542	29.4762	3.07773	14.8922	17.6058	15.5522	38.7666	439.914	39.8086	10.1974
ENSMUSG00000004383	429	479	205.385	577	474	567.001	319.011	656.014	944.001	716.077	458.001	114	880	1722.01	383.002
ENSMUSG00000004393	744	590	341	690	579	451	437	415	696	945	406	182	494	997	338
ENSMUSG00000004394	511	646	297	700	708	513	459	754	1110	1236	710	209	1026	1524	469
ENSMUSG00000004415	10.336	5.28479	3.07507	19.0775	14.685	40.2623	11.6632	115.064	6.69765	38.4416	27.5618	4.51683	17.3827	18.093	5.96726
ENSMUSG00000004446	210.917	235.319	173.484	342.476	230.178	261.758	247.682	106.536	505	575.391	353.516	87.4177	478.161	360.291	100.158
ENSMUSG00000004451	787.059	533.003	510	1048.01	1151	1034.01	852.014	394	2392	1416.25	1066.12	293.101	2134.01	1024.01	363.009
ENSMUSG00000004455	2747.36	2099.92	1332.86	2795.8	3244.87	2589.25	2426.82	2155.38	5584.39	5668.28	3284.25	998.935	5459.7	6138.82	1566.92
ENSMUSG00000004460	1421	948	1054	1558	1349	1266	1258	965	2487	2671	1366	399	2438	2576	679
ENSMUSG00000004462	247.028	223.011	113.022	268.038	167.039	189.016	196.061	172.009	339.047	391.114	272.065	56.0375	254.066	531.305	140.047
ENSMUSG00000004473	45	34	10	40	113	82	38	134	378	233	159	12	267	115	27
ENSMUSG00000004500	131.982	139	41	97	84	90.0001	85	65	232	219	119	27	152	183	40
ENSMUSG00000004508	546	553	345	837	675	1096	777	409	2509	2000	1127	267	1260	2065	256
ENSMUSG00000004530	3240.39	2215.9	1235.82	2723.78	3046.19	3246.27	2196.28	885.715	6531.24	9324.04	3335.78	789.254	3992.52	6458.87	1249.8
ENSMUSG00000004535	4039.84	3768.54	1184.13	2446.17	2334.07	2274	2231.5	1487.11	4846	3758.32	2466.62	656.335	3914.12	10751.7	2338
ENSMUSG00000004540	1.01139	0	1	1.19861	2	0	0	0	0	1	0	3	3.06893	1	0
ENSMUSG00000004542	1.0121	0	1.02498	2.31791	3.01066	0	0	0	2.01614	1.02981	1.01551	0	1.08752	2.00843	1.03729
ENSMUSG00000004552	4	11	10	14	18	20	16	2	59	31	83	5	72	16	3
ENSMUSG00000004558	2809.93	4287.95	2281.98	4170.97	5126	1968.8	2453.94	15185	2234	3672.89	1643	1389.97	1866	12597.9	8430
ENSMUSG00000004561	179.626	143.262	102.382	245.503	106.026	93.9562	177.285	128.206	158.012	430.441	226.942	69.9612	139.081	319.804	106.448
ENSMUSG00000004562	375.547	399.926	246.701	537.539	599.77	744.475	451.193	620.91	1559.85	1072.64	1059.28	242.654	1633.74	848.286	270.618
ENSMUSG00000004565	437.125	406.078	184.063	552.004	326.002	310	450.094	210.003	639.004	917.648	632.398	164.061	604.001	1049.68	218.002
ENSMUSG00000004567	654.9	644.176	310.538	878.026	688.738	579.504	624.739	450.646	1187.2	1959.89	942.468	255.104	953.79	1540.04	344.296
ENSMUSG00000004568	1181.46	1200.4	281.416	809.375	381.413	377.084	380.501	268.344	730.304	681.33	465.19	127.261	510.932	2403.47	383.205
ENSMUSG00000004591	1110.92	941.999	258.189	609	560	624	634	555	1256	970	717	207	814	3161.19	510
ENSMUSG00000004609	196.872	142.648	696.179	624.842	929.553	1050.25	2188.25	158.905	3296.19	994.63	3822.01	570.424	2799.3	604.562	64.4536
ENSMUSG00000004610	1450.25	1251.54	719	1661.61	1826	944	693.421	2144	1432	2271.26	839.495	281	1450	3192.24	1851
ENSMUSG00000004612	41	61	4	22	2	3	13	9	22	15	13	2	16	83	5
ENSMUSG00000004626	1201.08	937.383	470.632	1201.76	944.534	931.052	1015.64	259.521	1978.89	2389.12	1175.52	250.57	1157.39	1970.68	392.015
ENSMUSG00000004630	6.32878	8.28325	0	8.32507	3.23543	4.88552	0	0	4.85827	7.23134	7.87958	3.5947	6.99616	10.1732	5.34525
ENSMUSG00000004631	224	251	187	462	340	286	211.022	287	604	623.025	515.02	87	575.999	802	204
ENSMUSG00000004633	38	54.0001	34.9999	78	45.0001	37	19	27	34	101	41	12	36	123	27
ENSMUSG00000004637	168.058	134.014	49.0508	162.029	152.154	128.087	119.11	101.047	236.05	254.041	152.037	34.045	195.038	382.414	79.0749
ENSMUSG00000004642	417.31	297.879	229.127	392.985	374.814	311.923	446.476	166.137	673.982	767.858	407.549	105.935	536.556	625.501	212.174
ENSMUSG00000004651	2.8107	0	2.13043	8.05097	4.24673	3.28342	9.39654	2.03467	1.32062	10.384	8.81893	1.25134	2.21485	18.0597	1
ENSMUSG00000004654	0	0	0	0	0	0	0	0	0	0	0	0	0	0	0
ENSMUSG00000004655	1824	2618	1992	3280	6539	2991	2422	1119	4781	4937	4642	1092	5196	5858	3420
ENSMUSG00000004661	71	42	55	87	82	122	126	63	238	167	149	25	128	70.0001	30
ENSMUSG00000004665	1605	1146	545	1300	1151	1205	977	406	3092	1909	1498	397	3256.99	2115.01	607
ENSMUSG00000004667	1103	810	387	1028	660	661	495	730	1159	1482	649	154	957	1795	598
ENSMUSG00000004668	2	131	1	3	8	6	4	0	28	5	11	2	19	5	3
ENSMUSG00000004677	1976	1252	768	1712.8	1563	2110	1790	666	5012	4226	2697	631	2787	3434	635
ENSMUSG00000004698	76.0883	114.663	50.2066	107.055	146.283	136.003	159.221	172.07	141.003	345.014	111.252	49.1578	128.006	423.412	59.0334
ENSMUSG00000004707	57	105	136	227	340	622.001	291	164	857	1347	401	82	173	234	30
ENSMUSG00000004709	48	45	60.9999	60	106	117	195	13	338	68	283	40	479	64	11
ENSMUSG00000004730	367	727	979	1952	3182	8204	6091	2315	8112	8943	2924	882	1393	2225	270
ENSMUSG00000004748	27	47	45	70	55	35	22	332	56	63	31	10	26	140	154
ENSMUSG00000004768	303	237	171	392.001	266	278	274	184	529	438.001	503.001	109	548	414	163
ENSMUSG00000004771	2745	1694	951	1827	1830	1320	1425	976.001	2694	2660	1408	467	2564	5907.99	1340
ENSMUSG00000004788	587	442	237	494	460	491	329	550	803	844	408	103	640	1124	263
ENSMUSG00000004789	2091.44	2025.28	1279.52	2674.57	2671.56	2209.12	1918.22	3268.17	3810.21	3718.99	2253.71	718.305	2801.14	4834.57	1780.99
ENSMUSG00000004791	137	33	57	176	113	94	143	24	134	51	70	36	223	65	26
ENSMUSG00000004798	861	1040	358	780	919	1051	740	1242	2034	1663	1070	271	1355	3221	693
ENSMUSG00000004814	49	67	215	153	142	70	42	21	152	75	46	11	199	58	18
ENSMUSG00000004815	493.206	334.742	111.619	324.069	188.428	219.414	315.558	147.629	505.574	697.389	419.159	126.18	260.656	637.417	125.515
ENSMUSG00000004821	0	0	0	0	0	0	0	0	0	0	0	0	0	0	0
ENSMUSG00000004837	221.447	295.253	147.07	454.599	263.352	216.841	185.224	110.023	664.489	647.753	269.672	51.6721	548.231	551.08	146.199
ENSMUSG00000004842	1	0	1.06925	2.16751	2.05079	0	2	0	0	1.07374	2	0	2	5.06339	3.23449
ENSMUSG00000004843	1496	1219	335	732	638	572	562	546	1256	1367	752	186	1363	3452	781
ENSMUSG00000004846	1323.72	989.886	1297.21	3113.55	2099.66	2208.8	1878.22	873.623	4543.05	3068.99	2006.07	468.648	3768.79	2295.47	769.356
ENSMUSG00000004849	1327	903	696	1597	1396	1247	988	647	2418	3354	1122	303	2059	2550	705
ENSMUSG00000004864	2435	1907	138	638	81.0001	71.0001	360	19	128	129	94	95	217	5025	401
ENSMUSG00000004865	1903.23	1713.01	483.123	1139.64	694.264	630.393	1056.28	488.193	1171.3	1635.2	940.006	342.749	1059.32	5972.79	614.309
ENSMUSG00000004872	6.01389	5.01388	3.01061	2.01893	1.00508	1.00096	4.00353	0	1.00214	2.00819	0	2.01191	1.00598	20.0502	4.01958
ENSMUSG00000004880	973.329	612.28	352.563	662.432	593.084	510.363	710.196	286.638	1148.55	982.075	961.696	207.919	1154.85	1758.51	377.397
ENSMUSG00000004885	987	578	39	14	5	47	193	13	134	4	396	37	120	1822	105
ENSMUSG00000004891	307	181	293	414	682.999	2650	566	2585	422	328	398	157	1345	396	159
ENSMUSG00000004892	2.01122	3.00074	3	23	17	21.0025	46.0005	5.00001	125.008	5	73.0073	11	82.9999	4	0
ENSMUSG00000004894	1	0	0	0	0	1	1	1	1	0	4	0	0	2	0
ENSMUSG00000004895	595	572	201	510	465	359	299	563	823	787	374	101	722	1708	398
ENSMUSG00000004896	218.356	170.645	122.249	362.28	151.252	103.223	259.844	88.1649	219.286	471.718	328.333	86.367	176.591	377.107	134.06
ENSMUSG00000004897	4672	3689	1401	3051	2641	2503	2394	2173	4408	5041	2264	750	4145	11303	3545
ENSMUSG00000004902	3	7	3	3	5	2	5	2	9	7	3	1	4	43	4
ENSMUSG00000004929	1107	639	218	530	391	561	255	518	566	703	261	87	467	1395	307
ENSMUSG00000004931	850	588	233	564	471.999	444	336	653	1023	810	446	105	657	1123	449
ENSMUSG00000004933	43	49	53.0001	146	52	80	54	45	381	576	301	50	186	186	32
ENSMUSG00000004934	485.446	371.588	153.706	367.673	299.038	234.308	194.786	321.343	496.403	532.071	272.131	47.0569	366.261	612.185	161.48
ENSMUSG00000004936	1892.54	859.412	655.059	1389.35	1329.72	1423.08	1268.14	1094.64	2974.43	2207.48	1240.6	412.01	2543.78	2114.36	686.562
ENSMUSG00000004937	1644	1305	602	1658	1567	1258	862.001	1604	2154	2424.99	1122	338	1921	3772	1157
ENSMUSG00000004939	48.3806	9.89208	131.614	77.3622	132.964	61.0851	88.1466	429.644	23.8661	126.103	23.3104	14.7434	16.4493	424.778	533.8
ENSMUSG00000004945	462	460	258	596	607	434	315	686	693	1069	429	110	671	1221	551
ENSMUSG00000004947	718	586	192	567	635	605	544	298	1211	593	405	110	660.219	1474	340
ENSMUSG00000004948	0	2	0	3	2	1	2	0	2	0	0	0	1	0	1
ENSMUSG00000004951	7201	7256	3397	8047	4584.86	1220	1367.22	4977.2	600	2113.39	739	359	1405.42	13412.4	5769.12
ENSMUSG00000004952	281.007	359.044	300.175	865.083	978.46	889.147	735.406	468.01	1903.8	2236.6	1354.01	288.15	781.108	790.297	595.144
ENSMUSG00000004961	6	6	0	1	0	1	1	0	4	2	2	0	7	4	3
ENSMUSG00000004980	5825	4093.89	4329.94	7507.95	7473.91	5906.89	8443.83	5399	10679.8	13417.9	7706.83	2456.94	10115.8	11981.9	6578.93
ENSMUSG00000004988	47	6	1	0	2	3	21	0	0	1	5	3	0	26	4
ENSMUSG00000004994	111	124	104	200	113	80.0001	115	96	164	228	156	35	131	250	72
ENSMUSG00000004996	333.505	286	131.002	398.537	243	178.574	185.528	201.299	295.002	511.844	261.834	70.1585	291.613	523.736	192.191
ENSMUSG00000005034	994.301	978	550	1208	1410	1663	1039	947	4262.01	2849	2170	486	2762	2189.22	558
ENSMUSG00000005043	312.279	345.47	189.243	570.993	606.253	652.276	264.177	228.481	1319.33	808.201	687.795	152.744	951.412	662.08	144.585
ENSMUSG00000005045	61	19	10	79	16	8	19.0116	13	51.9999	72	27.9999	7	19	157.013	13
ENSMUSG00000005054	2856	1762	1751	3422	3004	2360	2115	845	6038	7512	2671	735	5367	5232	1385
ENSMUSG00000005057	196	177.001	219	437	606.051	555.035	340	230	1423.02	803	568	142	773	472.006	150
ENSMUSG00000005069	1488	1162	364	1146	1026	862	724	651	1607	1282	778	197	1159	3245.01	646
ENSMUSG00000005078	306.194	306.289	160.363	444.723	336.759	325.057	241.35	227.281	590.587	640.271	366.74	96.0521	720.027	680.226	171.312
ENSMUSG00000005087	4862	1483	1955	2566	3459	4760.97	4665	905	10614	5940	5803	1553	7696	4658	1108
ENSMUSG00000005089	8.35837	8.00531	22.0549	4.33693	3.00617	3.00163	10.0328	2.1234	14.0274	3.00335	6.00741	0	15.0523	14.0235	2.0035
ENSMUSG00000005102	304	224	125	242	225	249	267	111	435	537	396.001	101	335	645	129
ENSMUSG00000005103	4216.05	2389.01	1833.04	4015.39	4146.18	4145.08	3391.04	3057.16	7990.02	9795.25	4304.21	1169.04	5181.3	5743.14	1597.05
ENSMUSG00000005107	90.0001	99	68.9999	132	146	201	163	37	456	305	197	40	228	302	52
ENSMUSG00000005124	52	19	141	218	351	717	492	341	3644	861	1241	339	4323	68	24
ENSMUSG00000005125	5733	6386	754.025	1721.03	1443	2022	1515	612	2242	1952.09	1607.73	495.03	3077.02	5192.01	1170.32
ENSMUSG00000005131	21	23	6	29	8	0	9	5	7	14	10	1	6	61	15
ENSMUSG00000005142	1372.43	1731.33	1114.31	2622.56	4112.31	4850.3	2952.03	1977.04	10885.4	11512.7	5729.87	1124.65	6508.98	5107.85	825.186
ENSMUSG00000005148	1718	1115	95	333	64	147	264	243	58	140	67	55	140	3097.99	1012
ENSMUSG00000005150	250.254	178.048	117.519	300.27	231.674	135.435	146.441	299.538	254.457	384.793	214.563	59.8838	235.255	466.275	173.296
ENSMUSG00000005161	2395	2107	1097	2172	2346.3	1863.59	1731.32	2935	3957	3717	2326	559.001	3662	5681	1726
ENSMUSG00000005198	1958	1596	589	1390	1640	1803	1531	1064	3704	3288	2083	535	2958	3078	759
ENSMUSG00000005202	0	1	0	0	0	0	0	0	0	0	0	0	4	0	0
ENSMUSG00000005204	1180.75	779	427	865.76	811	737.743	747	620	1626.47	1514.99	908.043	282	1369	2365.37	481
ENSMUSG00000005220	2	4	1	1	3	1	4	0	6	1	3	2	5	13	8
ENSMUSG00000005225	211.638	174	77	167	163.806	161	133	126	288	250.293	194.974	57.8133	261.461	357.894	79.4867
ENSMUSG00000005232	0	0	0	0	0	0	0	0	0	0	0	0	0	0	0
ENSMUSG00000005233	52.0001	55.0001	28	44	140	100	122	22	200	553	97	29	156	169	39
ENSMUSG00000005237	28	15	4	15	12	13	57	5	46	3	33	18	33	17	1
ENSMUSG00000005251	2151	1609	74	260	33	54	161	9	24	42	7	25	13	4679	377
ENSMUSG00000005262	1047.25	879.79	422.291	956.401	693.232	594.833	627.55	601.94	976.399	1198.99	803.265	219.071	1099.83	3083.53	592.553
ENSMUSG00000005267	42.2391	53.13	25.5572	59.3349	38.0883	32.1635	52.0261	21	110.57	95.5756	75.4446	22.4078	95.4487	69.3565	16.7459
ENSMUSG00000005268	766.273	761.367	99.893	192.043	84.5899	99.7197	95.2297	43.146	103.79	64.633	69.8173	15.1491	38.555	1883.15	223.878
ENSMUSG00000005299	1135.86	812.347	387.81	904.866	911.338	781.006	582.333	1160.58	1591.29	1383.97	737.607	245.226	1103.68	2834.05	810.411
ENSMUSG00000005312	3516	3360.01	815.001	1916	1688	1852	1302	1121	2742	2746.01	1198	378.001	1977	8978	1195
ENSMUSG00000005320	56	58	12	5	28	97	24	189	9	38	21	14	19	154	24
ENSMUSG00000005338	988.146	770.394	247.548	307.953	426.036	380.458	331.059	133.787	390.661	758.636	395.219	187.083	391.202	2379.22	283.202
ENSMUSG00000005339	52	82	102	87	79	89	36	42	115	306	84	29	221	228	18
ENSMUSG00000005354	1486.68	1137.02	781.507	1816.51	1647.38	1235.25	840.029	2437.44	1993.24	2062.28	1099.96	319.464	1611.75	3200.11	1387
ENSMUSG00000005355	525	393	12	36	4	15	215	2	26	27	7	32	3	1629	186
ENSMUSG00000005357	4	3	1	4	1	4	3	2	6	5	8	0	14	13	6
ENSMUSG00000005360	241.115	195	115	573.948	221.106	174.289	179.266	69.0944	448.052	111.331	336.812	64.9999	284.656	428	96.9369
ENSMUSG00000005362	570.824	616.97	196.207	384.06	381.491	326.436	303.786	456.622	681.746	626.267	430.367	114.587	516.443	1423.8	207.153
ENSMUSG00000005364	6.3068	7.23766	1.01716	4.30154	0	4.44516	3.35058	4.27617	1.51776	7.61424	13.1052	2.00626	8.06674	49.6175	5.29691
ENSMUSG00000005370	703	448	152	228.109	237.196	253	357	157	513.647	525.296	258.907	93.3344	392	1374	225
ENSMUSG00000005371	1463	1049	353	824	800	899	866	710	1994	1242	1246	361	1763.01	3485.01	691
ENSMUSG00000005373	215.146	332.951	257	1151.32	506	248	119.146	487.766	85.4587	420.333	86.3914	55.519	64.0001	602.114	661
ENSMUSG00000005374	634.843	404.083	292.632	616.639	479.34	467.432	498.093	288.605	873.064	749.841	544.62	131.55	626.169	848.482	228.605
ENSMUSG00000005378	347.001	235.54	188.623	408.353	296.202	257.943	267.452	299.94	456.704	550.329	330.719	85.575	393.203	597.941	208.226
ENSMUSG00000005397	3528	3825	2229	6738	7928	8937	6360	4324	18352	13795	11697	2001	15061	11952	2000
ENSMUSG00000005410	599.947	177.019	203.03	240.494	442.082	445.025	480.026	93.0081	877.073	1587.25	338.452	125.042	497.08	661.039	174.041
ENSMUSG00000005413	3642	2659	3919	7870	19725	10395	8367	1310	20433	5912	4215	1511	12573	3316	1126
ENSMUSG00000005417	6445.18	5636.46	1800.65	5993.58	3118.23	3318.76	2681.74	2328.57	7045.63	5403.71	3856.31	1091.07	6634.1	15255.9	2691.93
ENSMUSG00000005442	2919	2066	557	1755.01	1543	2328	1613	997	5505.01	4280	2190	510	2712	5323.99	984
ENSMUSG00000005447	298	188	46	131	116	128	139	36	271	298	123	22	263	400	149
ENSMUSG00000005465	12	20	24	25	25	14	17	25	39	50	69	12	53	20	7
ENSMUSG00000005469	1163.7	1212	431	1143	1663	1501	784	3064.99	2096	2086	962	322	1627	3715.77	970
ENSMUSG00000005470	158	86	41	58	187	186	183	66	399	729	140	51	271	335	76
ENSMUSG00000005474	0	0	0	1	1	2	0	7	14	0	1	1	3	1	0
ENSMUSG00000005481	1214.54	405.567	485.772	845.187	692.539	673.924	769.337	327.919	1214.94	1498.18	677.668	202.84	879.308	1232.3	486.978
ENSMUSG00000005483	1700.55	1222.12	300.985	701.746	483.883	471.557	490.287	278.423	1119.79	854.162	526.129	160.22	861.583	3692.44	501.587
ENSMUSG00000005493	19.7202	24.1024	8.08358	23.2384	8.28207	15.7448	17.8774	10.6981	24.8061	17.0689	15.6773	0	14.3366	36.4244	14.1993
ENSMUSG00000005501	366.539	381.622	159.517	361.534	340.828	406.072	412.033	298.629	596.663	554.482	443.371	145.846	329.381	928.756	176.795
ENSMUSG00000005503	1	1	0	0	0	0	0	0	0	0	1	0	0	0	0
ENSMUSG00000005505	299.596	251.892	122.423	203.17	174.429	188.787	183.204	229.868	381.482	329.767	190.685	55.3516	219.813	668.001	106.718
ENSMUSG00000005506	2311.91	1627	729	1541.08	1296	1459	1653	1285	2579	2561.2	1878.87	566	1899	4728.88	1019
ENSMUSG00000005510	1094.94	928.984	534	1253.34	1444	841	657.988	2564.35	1523	1668	770.474	260.985	1487	3062.44	1629.99
ENSMUSG00000005514	2796	2104	1023	2370	2168	2482	1254	779	4358	5157	1153	324	2725	4865	933
ENSMUSG00000005533	1568.86	1045.23	284.1	584.447	645.356	762.685	795.662	421.934	1867.14	592.045	1167.68	273.179	1666.75	2871.71	450.611
ENSMUSG00000005534	1280.91	1529.28	511.199	1282.17	1157.75	875.006	840.728	1210.98	1537.56	1177.72	1050	377.588	1314.52	3793.14	709.249
ENSMUSG00000005540	2.01614	22.1265	2.02405	1.03234	5.08169	2.03715	3.05388	12.0962	9.05038	6.12512	9.30145	2.01784	11.1661	29.1593	3.03599
ENSMUSG00000005547	12	40.9239	86.8347	15.1744	2.97284	0.8125	2	0	4.65063	1	1	0	0	0.25	3
ENSMUSG00000005553	43.0001	81	5	9	1	1	10	2	3	7	0	0	2	90	5
ENSMUSG00000005566	2187.02	1758	700	1479.45	1484	1592	1355	1146	3272	3430	1690.14	462	2770	3559.33	875
ENSMUSG00000005575	1165	806.999	562.001	1352	1341	1069	742	1327	1777	2264	869	252	1902	2174	821
ENSMUSG00000005580	189	237	44	70	163	167	95	225	381	234	132	40	88	627	65
ENSMUSG00000005583	517	437	190	323	2808	1826	1042	9655	975	1698	1419	544	1122	4578	1453
ENSMUSG00000005609	886.621	787.418	273.327	517.915	512.99	535.069	488.312	417.316	985.188	819.118	490.402	136.383	675.247	1699.69	297.598
ENSMUSG00000005610	16469.1	12708.1	5010.57	10114.3	10850	12549.8	10867.1	11518.2	23727	22101.5	11688.7	3400.27	17204.7	37585.7	7470.05
ENSMUSG00000005611	159	181	13	50	86	71	70	115	228.999	131	161	35	155	396	101
ENSMUSG00000005615	1915.73	1742.47	541.969	1216.97	1347.89	1688.03	1190.31	1410.49	3980.88	3542.7	1851.19	455.134	1992.2	5025.28	877.547
ENSMUSG00000005621	735	801	251	552	479	562	592	460	1284	963	754	199	829	1661	288
ENSMUSG00000005625	2144	1685	1148	2413	1964	1467	1460	2172	1885	2768	1446	487	2212	4837	1731
ENSMUSG00000005628	206	411	159	255	515	123	241	2682	217	640	157	155	121	1210	1241
ENSMUSG00000005640	5	49	0	7.01265	0	0	0	1	0	0	3	0	0	4.01636	0
ENSMUSG00000005649	0	0	1.0015	0	0	0	0	2.00398	0	0	0	0	0	0	2.0019
ENSMUSG00000005656	1295.83	1046.24	671.768	1071.14	1574.87	1346.13	1227.7	695.194	2301.82	1911.78	1268.76	391.031	1792.03	2009.02	438.472
ENSMUSG00000005667	197	86	150	411	258	250	268	131	561	1013	210	63	458	175	62
ENSMUSG00000005672	201	208	107	193	163	184	99	46.9999	381	314.999	257	105	653	941	85.9999
ENSMUSG00000005674	380.518	316.577	233.459	578.381	408.164	288.563	312.254	532.014	575.229	990.246	355.428	108	496.871	786.675	362.641
ENSMUSG00000005677	4.48225	2.42267	26.5411	5.61937	1.83579	7.43707	10.7456	1.98548	4.77133	13.7543	2.57272	0	4.12931	2.3249	3.35841
ENSMUSG00000005681	1	5	959	66	34	8	4	0	34	6	17	2	3	7	7
ENSMUSG00000005682	641.245	557.15	206.141	612.707	330.124	271.231	574.9	177.091	724.496	944.272	791.042	186.093	532.375	1552.76	255.097
ENSMUSG00000005683	7213.92	7195.76	1646.95	3225.89	5072.02	3622.87	3140.48	7849.87	5326.8	5655.49	2860.45	1134.01	3334.01	21908.4	4606.89
ENSMUSG00000005686	1654.21	834.979	796.585	2747.08	1027.17	1388.6	1556.72	450.427	1994.97	1349.67	1412.74	419.463	1636.83	1848.51	472
ENSMUSG00000005687	750.687	564.641	322.847	696.049	537.301	439.233	500.75	659.92	889.006	1205.85	644.741	214.892	865.972	1666.65	565.451
ENSMUSG00000005696	0	1	1	0	0	1	1.00317	0	1	5	2	1	1.00007	3.01339	1
ENSMUSG00000005698	1195	1080.31	296	613	632.771	719.663	796	588.426	1444	1364.65	885	238	1103.61	2671.73	644
ENSMUSG00000005699	57	69	30	130	80.0001	51	46	84.9999	110	147	69.9999	27	110	152	46
ENSMUSG00000005705	17	13.6869	1	0	23.2284	3.33754	6	45.5738	1	2.34044	3	2	2.38285	24.2704	8
ENSMUSG00000005716	949	2190	2363	3539	1479	463	296	10764	1294	4588	1582	820	464	13002	29283
ENSMUSG00000005718	296.421	303.343	43.141	87.1962	61.1384	62.1099	59.6608	34.0515	103.121	110.283	84.7659	25.1403	77.3913	384.622	133.345
ENSMUSG00000005732	970.913	417.331	554.405	915.999	809.398	622.914	722.773	345.624	1242.95	1735.75	624.626	189.466	1239.62	1180.95	502
ENSMUSG00000005763	84.9525	113.711	16.2187	43.7158	38.7817	25.0377	24.2042	26.0747	56.4291	50.8501	125.424	20.5393	87.0196	232.616	29.5068
ENSMUSG00000005774	271	219	90	177	181	161	203	135	311	349	357	97	251	336	94.9999
ENSMUSG00000005779	2644	1567	1113	2481	2235	1486	1291	1989	2508	3223	1570	460.001	3086	4738	1670
ENSMUSG00000005800	110	31	726	429	1002	1423	1067	49	3112	28	699	254	1902	22	38
ENSMUSG00000005802	1255.95	945.702	222.092	480.068	470.421	679.034	511.746	643.88	1275.49	1079.34	708.949	193.466	1518.52	4034.16	423.758
ENSMUSG00000005803	326	373	342	617.004	630.003	510	399.31	247	1057	651.004	419.026	117	631	653.005	279
ENSMUSG00000005804	375.32	302.354	215.583	475.095	382.525	339.419	306.151	506.3	615.768	898.091	443.853	119.375	498.779	848.807	237.492
ENSMUSG00000005813	1048	687	437	759	831	704	830	862	1212	1383	639	252	820	2049	518
ENSMUSG00000005823	862	699.001	382	779	675.999	639	578	472	1293	1197	653	200	1104	1871	342
ENSMUSG00000005824	31	17	190	168	161	101	185	25	541	76	324	56	623	17	3
ENSMUSG00000005836	242	181	40	87	32	51	49	82.0001	81	42	57	12	95.9999	421	54
ENSMUSG00000005846	1488	939	634	1025	759	810	847	844	1264	1482	819	295	1262	2582	789
ENSMUSG00000005864	12	8	11	19	11	6	5	0	5	7	2	4	7	14	5
ENSMUSG00000005871	1707.15	1323.76	313.038	790.081	822.068	1153.11	963.87	734.173	2213.58	1558.64	1155.22	344.392	1215.47	4558.31	666.935
ENSMUSG00000005873	3756	3905	1622	3981	3585	3294	2206	2350	4841	5829	2727	736	4204	14499	3590
ENSMUSG00000005881	1398	1286	519	1317	1329	1222	931	969	2645	2747	1469	309	2462	3075	920.999
ENSMUSG00000005882	488.274	531.025	278.016	590.465	448.04	492.024	293.158	714.007	572.017	616.316	311.159	103.008	412.017	1167.14	501.026
ENSMUSG00000005883	0	1	0	2	1	0	1	0	0	4	3	0	2	8	1
ENSMUSG00000005886	1192.5	1179.78	232.793	486.856	513.001	703.215	670.666	478.051	1739.74	1026.33	814.151	213.069	830.47	4099.82	493.864
ENSMUSG00000005891	0	0	0	0	0	0	0	0	0	0	0	0	0	0	0
ENSMUSG00000005892	0	0	0	1	1	0	3	0	0	1	1	0	1	1	0
ENSMUSG00000005893	799.049	807.501	91.0672	271.212	284.246	559.47	552.936	288.557	1531.21	541.255	759.248	161.532	758.019	2772.23	188.795
ENSMUSG00000005897	218	204	78	169	160	177	166.999	146	349	390	235.004	75	261	381	90
ENSMUSG00000005899	537.099	393.803	202.6	479.531	370.077	396.016	497.893	232.231	705.087	975.732	561.366	159.72	483.641	1262.46	287.135
ENSMUSG00000005907	332.998	316.623	89.5738	249.71	161.841	195.208	225.61	119.186	337.132	336.305	272.583	62.9163	201.153	859.886	117.308
ENSMUSG00000005917	4.00083	7.00184	1.00047	4.00938	0	0	1.00809	0	0	1.00174	0	0	0	10.0072	2.00059
ENSMUSG00000005936	1450.64	1364.04	676	1493.47	1069.52	1202.7	1268.5	780.13	2933.31	2026.59	1689.29	366.394	2201.17	3252.65	644.081
ENSMUSG00000005947	93	123	12	12	11	10	13	4	22	30	12	5	12	303	15
ENSMUSG00000005949	501	547	130	357.731	379.713	329	337.017	273	721.651	962	561.035	135.592	534	980.973	175
ENSMUSG00000005950	29	43	19	41	92	55	33	247	51	68	42	13	39	122	61
ENSMUSG00000005951	128	159	48	105	96	108	59	52	123	159	106	26	106	382	55
ENSMUSG00000005952	10	16	11	19	14	13	10	5	6.99999	11	9	3	4	18	7
ENSMUSG00000005958	891.827	887.361	75.5256	191.037	154.258	209.563	196.106	339.584	664.172	643.82	554.006	73.0445	495.539	1558.29	279.08
ENSMUSG00000005968	1447.86	1470.08	84	202	106.84	98.4495	251.346	66.5294	242.303	339	133.721	41.2588	163	3759.22	277.977
ENSMUSG00000005973	1862	979	501	815	1217	1420	1647	700	3429	1653	1980	361	3307	3667	490
ENSMUSG00000005980	26	363	12	32	20	15	22	32	26	56	21	11	20	119	26
ENSMUSG00000005981	1299	1136	666	1278	1039	976	735	1574	1436	1471	816	286	830	3105	896
ENSMUSG00000005982	994.905	899.61	498.095	946.716	1215.6	1133.46	869.907	646.832	2309.04	1855.33	1170.92	324.855	1578.49	2254.84	634.256
ENSMUSG00000005983	75.4173	60.7036	35.8476	101.669	57.1484	33.9446	39.6155	45.7976	69.2628	85.9239	56.4021	10.5352	69.0489	91.6201	56.3443
ENSMUSG00000005986	94	74	25	56	44	38.0001	62	27	85.0001	116	71	16	51	179	23
ENSMUSG00000005994	15	20	1	3	0	0	23	3	2	8	2	3	0	102	16
ENSMUSG00000006005	2816.36	2157.03	886.305	1479.64	2156.25	2352.19	2333.41	1804.2	4688.44	3631.19	2150.06	651.342	2689.29	6099.51	1130.07
ENSMUSG00000006007	0	0	0	0	2	0	0	0	0	2	5	0	2	0	0
ENSMUSG00000006010	559.92	623.698	306	792.001	639.999	578.25	491	454.461	1044	1135.17	648.192	160	835	1633.99	398
ENSMUSG00000006014	2372.72	1903.27	10456.7	7853.36	3547.75	5956.56	9306.59	1675.33	5564.56	3717.63	1993.75	965.658	6377.71	438.514	378.933
ENSMUSG00000006019	260	236	139	375.999	249	293	207	151	652	1236	391.999	82.9999	321	426	91
ENSMUSG00000006021	128	114	79	179	127	88	85.9999	95	143	171	114	38	130	244	92
ENSMUSG00000006024	1713	1537	918	2297	1661	1570	1329	1449.99	2815	3645	1772	515	2417	3627	1372
ENSMUSG00000006050	601	422	414.999	875.001	718.001	575	636	409	1234	1092	777.001	211	1128	878	439
ENSMUSG00000006056	0	0	0	0	0	0	0	0	0	0	0	0	0	0	0
ENSMUSG00000006057	1563.59	1233.95	949.835	1812.41	1950.37	1009.12	786.061	4574.79	2073.85	2418.05	1024.45	342.01	1451.05	4679.85	2951.73
ENSMUSG00000006058	605.944	450.201	381.369	837.076	629.497	477.635	468.015	360.584	972.95	1081.12	634.738	180.626	998.545	1408.3	437.437
ENSMUSG00000006095	866.232	533.175	453.88	931.477	774.548	608.758	525.837	449.787	1027.16	1570.52	600.101	180	1000.56	1259.6	524.883
ENSMUSG00000006127	1387	1392	411	1056	796.999	693	733	625	1455	1458	1250	284	1243	2758	668
ENSMUSG00000006134	874	771	240	549	624	646	623	622	1462	1064	798	180	988	2199	352
ENSMUSG00000006143	0	1	0	7	0	0	0	0	2	2	1	1	0	1	3
ENSMUSG00000006154	2062	1992.99	72	244	10	26	168	26.0001	59	205	48	29	72	3843	183
ENSMUSG00000006169	2215	1823	642	1183	1159	1516	1319	891	2951.01	2147	1591	387	1964	4849	573
ENSMUSG00000006179	27.0001	14	12	36	33	15	34	2	42	19	18	4	46	35	15
ENSMUSG00000006191	166.095	184.071	63	141.841	118	132	112.086	161	233.133	234.901	159	39	157	576.902	149.078
ENSMUSG00000006200	0	0	0	0	0	0	0	0	0	0	0	0	0	0	0
ENSMUSG00000006204	36	31	4	21.002	1	2	25	4	2	1	3	2	1	51.0237	11
ENSMUSG00000006205	1806	2126	1041	2730	1335	1056	679	754.999	2645.01	1699	1801	307	3174	5851	1658
ENSMUSG00000006215	582	463	158	358.001	339	284	277	510	728	697	451	100	483	1138	317
ENSMUSG00000006216	31	182.731	3	36	7	3	3	10	19	21.9999	17.7263	0	8	18	11.9139
ENSMUSG00000006218	64	70	7	3	7	1	7	8	1	4	1	1	0	195	12
ENSMUSG00000006219	814.469	526.911	555.587	1681.46	749.141	978.833	636.371	273.706	2523.11	2451.15	961.871	258.037	1633.54	642.919	253.172
ENSMUSG00000006221	5376.23	6438.19	4586.56	10456.9	14342.6	3152.21	3743.92	20281.1	1998.63	3363.07	2099.69	1174.33	1610.7	16810.8	8730.9
ENSMUSG00000006235	20	52	18	76	93	86	19	39	128	155	50	24	129	62	12
ENSMUSG00000006241	10	15	11	20	14	9	9	21	17	37.9999	17	3	13	35	7
ENSMUSG00000006262	1230.03	759.818	225.711	491.49	610.183	623.142	656.007	716.72	1313.72	1013.5	760.133	265.115	1148.33	3605.37	415.467
ENSMUSG00000006269	2	93	2	4	2	0	3	0	1	2	2	1	1	15	6
ENSMUSG00000006270	0	0	0	0	0	0	0	0	0	0	0	0	0	0	0
ENSMUSG00000006273	2202.02	2270.06	1471.04	2970.05	3333	3519	2229.07	1549.01	10765	12304.1	4450.22	965.048	4611.8	5755.12	1113
ENSMUSG00000006276	895.999	697.473	264.185	643.006	481.001	521.981	688.535	385.126	994.275	1216.85	785.147	242	609.109	1775.97	366.001
ENSMUSG00000006281	670	572	432	1186	1076	993	901	486	1711	2519	1235	368	801	1520	276
ENSMUSG00000006288	443.917	393.794	169.53	493.133	266.306	219.257	299.916	191.981	454.249	796.521	500.56	121.308	347.363	969.778	215.421
ENSMUSG00000006289	424.318	333.785	225.665	426.535	422.94	290.001	293.562	446.077	530.495	685.65	472.764	98.7866	507.715	904.627	446.688
ENSMUSG00000006299	1981	1744	790	1871	1832	1567	1146	1479	2820	2892.01	1464	436	2576	5155.01	1307
ENSMUSG00000006301	2994.93	3289.14	1194.99	3606.44	1893.14	1727.44	1251.01	1341.1	2493.07	2725.79	1509.04	546.043	2219.22	7204.51	2028.99
ENSMUSG00000006304	5286	3362	2488	4237	4920	5485.99	4838	2278	11242	11438	5593	1249	7553	10334	2274
ENSMUSG00000006307	1562	1263	376	952.001	753	779	895	608	1803	1642	1168	315.999	1022	3143	494
ENSMUSG00000006310	32	13	4	13	15	9	3	18	11	67	16	6	6	61	5
ENSMUSG00000006311	4	3	0	2	0	0	1	0	0	0	0	0	0	4	1
ENSMUSG00000006313	9	9	3	10	5	4	8	6	8	9	7	3	15	37	11
ENSMUSG00000006315	862	626	356	797	659.001	534	393	674	743	1153	454	147	652	1857	780
ENSMUSG00000006333	13175.5	9879.35	4776.53	12032.6	10494.1	8580.46	7623.71	6995.55	17403.1	17865	8875.2	2357.43	16997.2	27389.1	8580.24
ENSMUSG00000006335	176	147	92	207	172	111	112	116	245	301	150	34	254	337	138
ENSMUSG00000006342	2799	3332	106	278	450	341	501	174	1226	730	915	227	1476	6481.01	598
ENSMUSG00000006344	125	197	355	694.001	599	383	343.999	380	696.999	933	864	137	688	322	94
ENSMUSG00000006345	1	308	40	33	63	42	32	3	46	2	61	26	104	4	3
ENSMUSG00000006356	2747	2151	601	2202	1288	1195	672	849	1043	839	751	270	1485	5846	2283
ENSMUSG00000006360	681	689	1544	2378	3336	2270	2400	1326	3186	8269	5161	942	3363	3062	1410
ENSMUSG00000006362	112	190	78	162	228	160	98	299	272	275	200	64	220	439	155
ENSMUSG00000006369	472	564.999	146	175	309	623.001	445.999	987	1968	1228	1273	219	1855	1254	183
ENSMUSG00000006373	3345	3039	725	1261	1181	990	867	485	1840	2263	1267	299	2417	7520	1309
ENSMUSG00000006378	140.516	133	55.9543	90	59	39.0414	90.6835	27.7211	39.9818	133	22.3145	16	43.7935	817	185
ENSMUSG00000006386	177	298.001	222	321	482.999	310	303	199	605	458.001	504.999	105	548	643	239
ENSMUSG00000006389	4	1	1	6	3	3	0	3	2	4	0	0	5	3	3
ENSMUSG00000006390	5559	3766	576	1373	1092	1118	1120	473.001	2268	2561	1155	317	1668	11070	702
ENSMUSG00000006392	743	488	249	521	476	395	385	338	715	868.001	446.999	126	601	1608	356
ENSMUSG00000006395	123	102	84.0002	355	306.999	236	133	91	363	752.99	252	65	475	255	101
ENSMUSG00000006398	169	93	25	58	256	202	255	42	385	603	140.746	58	367	353.854	128
ENSMUSG00000006403	302.346	105.17	456.655	807.777	713.972	632.528	586.621	83.3455	1473.56	322.526	371.322	179.406	1975.36	72.1283	34.0325
ENSMUSG00000006411	2874.55	2473.08	102.637	200.135	68.7293	104.11	260.706	21.6931	131.058	150.413	104.138	47.0922	93.0505	7371.89	263.707
ENSMUSG00000006412	570.056	390.444	276.75	602.431	470.531	367.28	302.659	625.551	488.092	666.94	332.432	108.579	557.851	1210.03	581.654
ENSMUSG00000006418	1260	1078.08	556	1138	730.198	636.114	661	545.137	1377.09	1224	862.001	230	1036	2209	490
ENSMUSG00000006423	569.317	589.669	253.104	633.108	591.093	586.422	512.89	337.951	913.49	982.484	576.713	163.352	690.527	1714.06	336.67
ENSMUSG00000006435	82.1278	178	70.1923	109.274	436.281	825.57	187.309	2021.34	126.098	221.135	173.767	69.0449	213.419	482.329	598.22
ENSMUSG00000006442	890.684	388.965	467	1065	693	643	483	243	1146	1148.99	491	142	1138	871.919	343
ENSMUSG00000006445	1790.43	733.418	83.338	276.586	93.7785	135.721	201.944	77	123	77.5915	73.5165	78.8523	150.565	3060.77	365
ENSMUSG00000006456	506.882	372.727	146.241	299.968	352.842	317.854	307.353	204.25	696.066	828.281	306.051	99.2332	482.668	463.931	189.119
ENSMUSG00000006457	1915.41	4511.98	2187.53	3986.51	5233.92	5592.14	2067.97	27026.4	3402.71	6147.77	3515.6	1256.84	1378	16168.5	18188.2
ENSMUSG00000006463	137.028	142.014	87.0001	184.071	154.052	157.028	155.518	110.707	306.086	301.088	174.509	36.4751	197	306.036	90.3416
ENSMUSG00000006464	89.1105	88.8495	43.0841	99.9189	67.131	70.0017	70.2894	67.7729	115.017	116.524	129.272	32.0084	101.818	203.968	39.8251
ENSMUSG00000006469	1	71.9999	1	2	0	0	0	0	1	0	0	1	0	27	2
ENSMUSG00000006471	663.117	564.444	165.328	472.883	292.812	320.642	398.766	162.433	565.141	845.271	582.824	141.944	355.175	1510.31	252.288
ENSMUSG00000006476	302	283	223	513	447.999	388	320	379	948	1172	692	157	1051	635	210
ENSMUSG00000006488	0	0	0	0	0	0	0	0	0	0	0	0	0	0	0
ENSMUSG00000006490	2	0	0	0	5	2	2	0	2	0	0	1	13	0	0
ENSMUSG00000006494	1563.02	1176.99	309.019	656.015	689.999	869	1056.01	1008	1942	1213.92	884.923	209	1014.12	3693.37	594
ENSMUSG00000006498	4249.57	2450.32	1445.54	3138.92	2683.5	2776.76	3053.48	956.733	6243.02	5586.52	3397.06	857.297	5033.58	7789.17	1697.29
ENSMUSG00000006517	848	624	149	277	299	304	354	190	603	552	304	100	406	2351	291
ENSMUSG00000006519	541.243	653.573	1158.02	2468.67	2978.44	2633.03	1710.16	1067.12	5844.8	8075.98	2706.14	554.695	4231.02	1226.87	362.183
ENSMUSG00000006522	8	5	181	15	16	6	11	3	11	6	4	0	22	8	3
ENSMUSG00000006526	463	369	185	443	318	294	260	192.979	532.001	437	416.231	86	566	1002	236
ENSMUSG00000006527	424	303	155	295	365	389	335	216	1038	1038	474	153	544	1101	180
ENSMUSG00000006529	1	0	147	14	5	1	9	0	11	0	2	1	5	0	0
ENSMUSG00000006538	2	15	0	8	2	1	1	3	1	1	2	0	1	5	6
ENSMUSG00000006542	23.1118	36.2812	13.2301	38.2366	74.4024	153.118	45.0856	839.112	20.0696	73.9862	64.57	19.413	59.669	107.631	233.83
ENSMUSG00000006546	2.02077	0	0	1	0	0	0	0	0	0	0	1	0	0	0
ENSMUSG00000006567	20	10	26	17	25	7	8	2	2	7	7	2	10	21	7
ENSMUSG00000006570	2	0	0	0	0	0	0	0	0	0	0	0	0	3	2
ENSMUSG00000006574	6	45	5	20	10	22	14	5	13	3	6	2	3	15	12
ENSMUSG00000006575	46	35	12	36	46	33	27	38	129	67	61	21	239	94	21
ENSMUSG00000006576	107	124	86.0001	269	159	228	156	302	222	406	270	89.0001	237	185	76.9999
ENSMUSG00000006585	294	144	90	235	248	250	180	56	571	1120	253	58.9999	369	377	103
ENSMUSG00000006586	28.0082	40.0126	15.0085	29.0185	42.0199	47.1118	52.0251	31.2294	117.033	64.0431	94.291	29.014	114.039	50.049	10.0333
ENSMUSG00000006587	41	30	5	5	15	10	15	124	17	44	11	24	4	146	40
ENSMUSG00000006589	873	521	711	1620	1027	967	871	414	2167	4422	1231	304	1734	1039	475.001
ENSMUSG00000006599	1068	793	398	773	589	547	593	407	1300	1120	692	211	954	2068	482
ENSMUSG00000006611	412.18	496.374	345.023	735.395	1489.28	1256.43	603.911	445.042	1609.6	1233.35	792.009	246.57	1160.59	1635.57	364.392
ENSMUSG00000006638	46.6318	50.0486	5.69296	32.9234	36.1038	18.912	21.7929	22.6392	15.3657	37.2211	15.5012	0	8.25174	73.0803	14.1548
ENSMUSG00000006641	238	226.999	46.1358	124	150.28	123.211	91	122	172	202.288	107.053	33.0001	159	405.311	100
ENSMUSG00000006642	84	16	6	12	4	3	5	34	1	2	0	1	3	19	4
ENSMUSG00000006649	145.483	111.211	64.6966	135.112	147.234	38.796	35.5188	21.5531	82.8938	162.679	90.3896	8.13227	110.616	266.98	100.35
ENSMUSG00000006651	52	46	21	52	42	38	55	39	253	105	103	15	333	74	16
ENSMUSG00000006673	1346	1096	506.077	952.122	978.001	1081.45	978.266	747.001	2161	1938.11	1254.58	357	1489.42	3122.69	579.01
ENSMUSG00000006675	14	23	8	27	20	18.9999	13	43	27	53.0169	17	6	26	50	15
ENSMUSG00000006676	2222.99	2148.72	596.301	1436.22	1555.04	1465.82	1379.88	2183.65	2666.62	2728.03	1814.05	434.089	1771.06	5354.76	1100.55
ENSMUSG00000006678	273.552	146.191	72.3544	130.227	135.288	184.144	200.337	59.3055	407.69	372.209	140.487	32.0527	159.375	599.312	176.115
ENSMUSG00000006699	5234	4329.98	3470.9	6852.93	7377	7546.89	6631.69	4048	13973.3	14624.9	7610.9	2042.89	10925	12129.8	3228.96
ENSMUSG00000006705	268	316.007	137	279	273	267	214	210	486	449.011	321	99	321	513	148
ENSMUSG00000006711	1.00037	1.00011	1.00017	0	1.00013	1	0	0	1.00036	2.00185	1.00038	0	1.00013	3.00095	1
ENSMUSG00000006715	132	80	75	116	183	138	171	57	316	718	131	41	242	244	101
ENSMUSG00000006717	247	291	161	272	323	219	201	513	403	576	244	72	319	811	444
ENSMUSG00000006720	8	16.9999	2	3	6	6	3	10	9	10	12	2	11	10	1
ENSMUSG00000006724	41	13	5	10	4	8	12	2	19	5	7	4	52	16	2
ENSMUSG00000006728	1603.62	1031.52	776.266	1653.58	1527.41	1457.18	1419.2	874.394	3338.98	3170.02	1666.95	415.213	3177.47	2058.25	868.292
ENSMUSG00000006731	1307.05	1084.42	366.627	683.242	580.707	792.712	632.193	250.398	2322.34	2731.14	1236.98	230.372	1610.06	1518	280.656
ENSMUSG00000006732	333.921	185.482	185.145	354.462	181.178	225.093	171.931	151.448	280.986	413.898	222.683	57.0059	282.975	326.58	147.525
ENSMUSG00000006736	768.469	570.37	505.061	943.947	777.942	832.648	778.568	692.843	1877.41	1486.61	865.816	251.456	1658.07	1233.88	412.344
ENSMUSG00000006740	4241.83	2830.49	756.352	1732.67	2292.72	2569.74	2045.51	3319.69	4631.16	3498.41	2074.99	647.726	3357.78	11134.7	1392.99
ENSMUSG00000006763	188	109	82.0004	170.889	167	143	147	112	267.941	336.68	169.003	48.0015	190.003	272.649	83
ENSMUSG00000006764	52	103	174	248	166	115	18	6	11	55	36	7	55	449	94
ENSMUSG00000006777	2443	3179	74	42	2	22	94	2	11	15	17	20	8	6724	203
ENSMUSG00000006782	288.047	389.893	192.902	537.723	468	402.891	267.14	291.821	552.092	776.707	290.179	92.1621	421.923	619.698	140
ENSMUSG00000006784	25.2468	17.7019	24.6462	38.9705	29.6756	12.3777	20.5713	15.7928	24.0466	28.2195	22.5218	6.21999	23.8819	64.4789	13.452
ENSMUSG00000006800	1372	1675	756.001	2112	2195.99	2588	905	1950	5323	5973	3826	438	2093	4311	970
ENSMUSG00000006818	1902.29	1455.3	1855.03	3724.1	3917.33	3095.08	4222.42	2756.52	7755.54	2152.89	3620.67	1443.13	9806.33	4587.45	1949.53
ENSMUSG00000006850	132	141	85	176	111	113	126	84	209	226	128	33	189	255	102
ENSMUSG00000006906	389.26	347.126	130.594	259.777	196.575	203.706	187.266	148	362.73	436.249	274.406	70.3408	266.15	849.169	163
ENSMUSG00000006920	1252.05	1584	375.006	895	634.014	639	535.031	464	1013	1118	870.016	222	633	2892	469
ENSMUSG00000006930	67	39	2	39	14	14	20	10	26	20	24	5	77	74	11
ENSMUSG00000006931	492	443	133	316	260	401	390	314	841	416	529	110	1197	1019	202
ENSMUSG00000006932	8530.98	6647.43	2458.35	4561.57	6161.31	7016.34	5925.92	4674.18	17125.2	11568.2	8440.52	2101.98	15718.2	17257.1	4162.9
ENSMUSG00000006941	307	245	219	473	506	387	280	439	689	792	412	99	696	664	322
ENSMUSG00000006948	0	0	0	0	0	0	0	0	2	0	0	0	0	1	0
ENSMUSG00000006958	64.9438	84.9128	43.9029	106	117	148.934	94	167	143	204	188.869	50	204.425	218.877	50.8444
ENSMUSG00000006998	4871.96	3634.67	1938	3548.99	3688.68	3787.65	3342.96	3876.66	6191.6	5860.69	3029.32	920.668	4585.99	11436.6	2388.07
ENSMUSG00000007021	6	2	4	11	5	1	0	2	7	5	5	1	10	5	2
ENSMUSG00000007029	1687	1153	468	1140	1179	1214	783	825	2036	2266	915	262	1495	2743	663.999
ENSMUSG00000007030	30.776	33.293	5.69909	24.6006	49.2562	12.2669	27.9378	130.739	22.2494	74.735	20.4267	12.7409	7.65441	116.281	55.7455
ENSMUSG00000007033	76.1301	102.405	90.0169	90.9467	243.686	64.3663	103.553	404.096	67.1372	131.835	93.5174	33.4526	57.0718	479.649	223.652
ENSMUSG00000007034	10	51	1	4	0	2	0	8	4	2	1	0	1	5	2
ENSMUSG00000007035	37	47	49.0419	171.247	150	87	93.0737	47	150	860.261	186	41	122.064	108.076	21
ENSMUSG00000007036	1043	938	318	860	838.001	626	527	792	1167	1442	710	184	981	2610	609
ENSMUSG00000007038	416	568	442	1047	1037	925	659	504	2908	2146	1186	267	1747	854	257
ENSMUSG00000007039	161	251	121	328	400	336	208	391	817	950	662	88.9999	911	370	123
ENSMUSG00000007041	3218.21	2108.9	1705.67	3474.43	3708	3459.23	2844.17	1192.99	8128.66	9655.34	3524.48	914.258	7262	5550.5	2145.84
ENSMUSG00000007050	211.084	120.374	128.425	252.464	236.394	135.088	162.239	134.401	261.023	422.335	151.073	54.1912	339.71	327.244	158.34
ENSMUSG00000007080	237.166	94.187	72	98.2603	164.005	161	297.529	66	341.124	608.785	190.981	76	209.034	363.265	85.375
ENSMUSG00000007097	6485.55	11275.8	3794.11	7063.57	13376.8	5648.53	4638.73	24466.7	3107.61	7896.59	3302.91	2832.27	2465.88	35785.5	12244.6
ENSMUSG00000007107	9.26408	6.16829	15.2939	38.6425	53.4198	15.4567	3.08953	10.3562	11.3532	14.3349	8.23547	5.1397	19.4084	41.102	15.256
ENSMUSG00000007122	700	662	815	881	4756	1847	1191	22180	1042	3796	1801	853	1523	8427	9546
ENSMUSG00000007207	47	36	36	133	54.9999	28	74	30	88	121	102	29	122	68	36
ENSMUSG00000007209	0	0	0	0	0	0	0	0	1	0	0	0	0	0	0
ENSMUSG00000007216	55	97.7639	36	100	84	56	47	118.374	140.285	168	78	22	121	151	46
ENSMUSG00000007279	240	85	9	12	32	14	28	91	117	80	69	4	17	333.999	30
ENSMUSG00000007338	355	296	126	289	254	264	214	349	415	447	226	69	314	599	234
ENSMUSG00000007379	881.306	621	51	157	78.9999	74.9999	176.84	127	156.118	221.381	159	59.3845	116	1704.08	203
ENSMUSG00000007411	1610.64	1072.33	370.941	855.435	823.754	680.977	822.893	832.605	1411.26	1283.79	923.871	307.85	1283.89	3036.54	787.655
ENSMUSG00000007415	901.777	718.937	335.463	834.532	855.569	708.106	545.725	840.086	1193.92	1399.74	623.121	189.291	1086.94	1942.51	605.769
ENSMUSG00000007440	0	1.8798	0	2.94424	0.00114065	3.86701	1.96483	0	19.5809	14.7176	13.8594	0	6.38884	5.63647	0
ENSMUSG00000007457	0	0	0	0	0	0	0	0	0	0	0	0	0	1	0
ENSMUSG00000007458	2359	1734	1142	1973	2570	3159	2542.41	1123	7451	5663	3577	855	4310	4663	950
ENSMUSG00000007476	851.073	687.016	291.496	776.041	692.244	661.243	406.041	354.93	1353.38	1002.91	639.852	200.074	1472.16	1296.4	296.5
ENSMUSG00000007480	473	567	23	22	48	26	59	31	33	32	3	9	27	1287	94
ENSMUSG00000007564	3577	2938	1151	2322	2427	2529.97	1773	1790	4499	4420.87	2261	614	3466	7515	1710
ENSMUSG00000007570	376.277	276.355	97	327.379	211	211	159.404	192.245	440.45	532.995	270.225	65.1954	471.33	589.137	178.382
ENSMUSG00000007589	346.61	257.526	200.977	479.208	369.425	303.124	381.2	195.147	692.283	642.682	497.364	126.104	632.764	578.138	183.358
ENSMUSG00000007591	8	13	3	15	13	6	24	6	20	24	19	2	13	104	10
ENSMUSG00000007594	67	50	26	85	69	59	39	11	90	67	74	12	213	156	26
ENSMUSG00000007603	400	333	170	517	321	258	282	283	523	739	434.001	103	369	860	250
ENSMUSG00000007610	212.583	187.82	108.464	343.482	222.665	173.876	175.872	186.719	349.683	466.954	256.296	62.9122	282.348	179.039	99.0828
ENSMUSG00000007613	765	578	257	577	586	954.158	664	668	2594.18	1560.02	1521	305	1441	1448.95	303
ENSMUSG00000007617	257.704	163.861	89.9025	136.091	299.583	241.068	202.018	417.99	450.042	286.548	189.961	66.0099	463.159	718.505	258.072
ENSMUSG00000007646	39.3827	26.0643	12.093	31.3033	26.3931	21.1373	38.9735	12.0929	49.0172	98.0714	42.6781	9.26235	41.3383	64.0887	13.5986
ENSMUSG00000007653	1	5	0	0	0	2	0	1	3	2	4	0	1	9	1
ENSMUSG00000007655	8091	9922	4314	13303	10553	8621	3855	2859	8114	7406	5632.99	1327	6905	27880	10777
ENSMUSG00000007656	1538	1014	461.999	996.999	1104	893	810.001	1232	1248	1360	867	273	1455	4321	1314
ENSMUSG00000007659	1512	1457	645	1479	914.001	932.001	717.001	534	1902	2307	875	239	1874	2625	508
ENSMUSG00000007670	1447	1102	354.998	837.955	899	984	816.998	644	1985	2030	993	259	1425	2641	667
ENSMUSG00000007682	192	141	38	47	53	65	52	323	13	166	60	24	207	253	57
ENSMUSG00000007721	536	375	272	701	465	417	292	442	560	806	360	115	468	880	517
ENSMUSG00000007739	3013	2740.99	1351	2163	1614	1863.99	1748	1933	2968.99	3606	1762	494	2264	5858.98	1788
ENSMUSG00000007777	149.379	183.764	61	159.116	185.512	121.278	114	160.596	212.796	284.809	137.41	30	229.419	515.492	106.588
ENSMUSG00000007783	48.2453	64.0522	72.2753	194.688	94.3286	114.057	184.59	96.2005	286.698	317.861	339.003	78.8274	310.3	84.3432	34.9495
ENSMUSG00000007805	121	94	71	204	231	181	167	74	329	657	353	156	2213	194	83
ENSMUSG00000007812	804	761	285	856	437	467.001	467	284	1011	732.001	637	156	574.999	1280	333
ENSMUSG00000007815	5207.76	4223.55	2999.83	6058.08	6066.83	5793.96	4966.66	3292.03	11332.3	11179.2	5946.95	1464.88	8738.05	11763.6	3169.71
ENSMUSG00000007817	3246	2460	824	1976	1792.51	2353.02	1514	1033	6125.02	5016	2479	641	3355	5850.45	1097.45
ENSMUSG00000007827	111	70	47	75	64	73	96	93	236	212	128	32	113	211	38
ENSMUSG00000007833	487.246	388.143	199.814	561.093	554.723	493.785	434.317	284.906	971.85	1288.71	630.207	138.504	698.395	767.267	273.439
ENSMUSG00000007836	2113	971	720	1815	2115	1196	759	1327	2531	3449	1412	349	4655	2603	1253
ENSMUSG00000007837	518.089	472.157	112	404	182.138	164.081	188.107	111	325	460.058	204	78	454	1078.11	225.45
ENSMUSG00000007850	2024.71	1476.95	1361	3105.68	2035	1419	3343.94	1208	2602	5896	4122.89	1184	2759	4558	1726
ENSMUSG00000007867	154	106	83	184	105	95	84	121	179	172	117	26	207	288	121
ENSMUSG00000007872	1089	1000	668	2832	1277	698	298	622	1016	1335	643	141	1493	1814	671
ENSMUSG00000007877	912	2616	519	734	6401	551	1236	14384	1283	3045	1037	612	723	7098	7480
ENSMUSG00000007880	2115	1532	392	1080.18	929	1080	1044.09	861	2616.01	1986.01	1307.46	359.022	1525.44	4030.31	788
ENSMUSG00000007888	103	70	92	282	181	81	33	68	211	84.0001	64	22	1186	327	261
ENSMUSG00000007891	22194.8	22427.5	14588.9	36969.4	34249	40713.8	13225.1	16273.5	60049.7	121118	22008	5550.84	29841.5	65137	10485.9
ENSMUSG00000007892	16258.8	11485.3	6553.35	15541.6	11439.9	8552.96	8144.61	8256.72	14631	20904.7	8590.66	2463.97	16828.9	30879.1	11785.9
ENSMUSG00000007907	0	0	0	0	0	0	0	0	0	0	0	0	0	0	0
ENSMUSG00000007908	3	5	8	13	2	1	5	8	12	9	3	0	14	8.99999	3
ENSMUSG00000007944	0	0	1.45053	1.39432	0	1.42273	0	4.18754	0	1.35241	1.32992	0	0	0	1.92311
ENSMUSG00000007946	3	2	6	34	9	1	3	0	7	0	5	2	31	4	4
ENSMUSG00000007950	214.211	244.243	122.271	208.814	246.496	246.471	120.86	340.378	547.518	526.569	251.417	48.2943	512.5	467.941	153.5
ENSMUSG00000007987	157	131	110	302	243	223	198	133	382	426	211	58.9999	249	242	99.9999
ENSMUSG00000007989	293.623	269.054	23.0107	42.0134	42.0179	48.0117	82.1772	62.0283	91.0698	101.032	84.11	31.0149	121.089	522.167	105.081
ENSMUSG00000008028	1.04801	3	0	0	0	2.09656	1.11273	1	2.47994	5	7.85081	0	4.49327	4.308	0
ENSMUSG00000008035	1991	1658	352	766	581	580	663	858	1224	1327	503	185	1028	5927.99	406
ENSMUSG00000008036	1086	761	815	2086	2421	1462	1182	976	3351	3403	1516	440	3189	1882	909
ENSMUSG00000008090	504	822	300	1465	1005	810	204	2790	648	1010	269	111	808	2051	716
ENSMUSG00000008129	20	16.9999	2	11	5	3	2	1	11	11	5	1	14	35	2
ENSMUSG00000008136	183	42	59	155	162	205	171	153	392	653	430	70	584	81	24
ENSMUSG00000008140	1136	836	493.999	1398	1204	991	561	785	2029	2043	935	221	2227.99	1894	607
ENSMUSG00000008153	708	505	93	251	317	147	189	39	31	276	50.0001	18	49	1931	246
ENSMUSG00000008167	451	304	97.9999	320.383	196	190	165.318	92.0001	398	532	282.001	62	344	600	149
ENSMUSG00000008193	14.081	11	3	9.72046	12.8955	16.0008	13.1666	60	54.0012	19.9238	21	8.00607	36.9432	11.0272	5
ENSMUSG00000008200	934.001	604	479	1272	572.999	526.001	1064	344.001	1074	1530	1559	402.001	799.999	2224	553.001
ENSMUSG00000008206	7281.7	6141.69	791.41	1081.51	615.59	406.255	2646.22	137.234	485.344	797.835	333.858	308.812	760.684	26172.7	1273.87
ENSMUSG00000008226	227.024	277.083	101.041	215.226	245.173	164.049	132.061	427.371	210.051	306.291	148.259	53.0073	135.006	801.252	278.096
ENSMUSG00000008301	445.303	462.266	235.793	429.583	327.46	282.348	294.499	324.056	622.727	677.114	385.279	107.907	585.896	890.343	277.54
ENSMUSG00000008305	505.406	344.401	123.713	390.176	260.296	187.789	141.765	243.405	331.556	415.363	148.344	62.0001	340.614	860.17	238.371
ENSMUSG00000008307	31.2694	13.019	10.0015	28.2573	13.6905	16.169	46.5081	19.7489	22.0476	39.74	57.8403	20.5479	10.6625	61.5812	14.6534
ENSMUSG00000008318	71.9506	48.8674	149.977	191	263.926	259	363.973	200	516.97	255	386	68	430	107.932	54
ENSMUSG00000008333	471.965	306	255	474.991	443	345	418.817	300	733	801	478	125	778	932.983	333
ENSMUSG00000008348	15052.1	18943.3	6889.43	14290	12603.9	13927.6	8417.34	11315.2	25952.5	22940.9	11448.6	2825.08	17518.5	39071.2	9737.71
ENSMUSG00000008373	562	377	379	663	540	555	521	344	926	1175	595.999	166	757.001	810	281.035
ENSMUSG00000008384	645	489	308	684	405	343	354	261	859	650	369	107	1043	1012	195
ENSMUSG00000008393	2107	1470	801	1965	1831	1617	1203	864	3039	2100.47	1516	349	2702	3579.88	934
ENSMUSG00000008398	718.129	472	508.786	992.811	1293.71	1283.51	1070.59	423	4057.67	2037.64	1975.16	492.537	3739.67	874.025	309
ENSMUSG00000008429	799	846	229	596	614	647	421	632	1352	1082	594	187	1105	2122	475
ENSMUSG00000008435	633.006	514.016	125	411.074	226.061	264.026	314.009	417.023	589.011	833.227	441.134	115.013	361.111	1561.24	221.023
ENSMUSG00000008438	0	1	1	3	0	1	1	1	0	2	2	0	1	3	0
ENSMUSG00000008450	240.008	128.366	67.4192	240.74	232.735	220.631	98.5268	355.73	384.272	506.21	196.379	6.56394	152.359	399.945	129.624
ENSMUSG00000008461	150.016	169.014	5.0027	8.00755	5.00132	1.00033	13.9037	1.00062	4.00093	7.64083	1.24844	3.00304	9.00375	371.26	30.0097
ENSMUSG00000008475	3541.83	2247.54	1857	3390.92	4145.68	3561.6	3335.94	1232.94	7194.75	7785.57	4015.75	1040	6373.84	6316.93	1536.97
ENSMUSG00000008482	0	0	0	1	0	1	0	0	0	1	1	1	0	0	0
ENSMUSG00000008489	0	1	0	0	0	0	1	0	1	1	0	0	0	2	0
ENSMUSG00000008496	17.0119	19.0169	43.4002	73.2344	199.435	394.716	458.975	141.995	279.93	216.169	173.08	29.2435	84.4224	27.0514	23.2643
ENSMUSG00000008540	5469	4700	2262	5278	3723	2494	1925	1042	3503	4317	2125	681.999	3514	16068	2475
ENSMUSG00000008575	3175.88	2578.04	533.001	1551	1328	875.002	1118	1354	1307	1533.02	977.415	331	1452	8824.03	2538
ENSMUSG00000008590	1	0	0	0	1.00048	1	0	0	0	1.00151	1.00267	0	0	0	0
ENSMUSG00000008601	1602	1153	52	100	2	17	215	1	9	24.0001	8	36	6	3303	467
ENSMUSG00000008604	1101	968	344	924	618	722	626	1077	1157	1038	610	220	798	2446	804
ENSMUSG00000008658	61.0097	151	59	45	147	109	110	745	44	121	90	68	52	377	305
ENSMUSG00000008668	3182.73	2792.54	913.341	3366.91	2087.44	1560.89	1585.5	1524.34	2657.28	3818.64	2019.1	602.127	3415.6	5542.23	3066.35
ENSMUSG00000008682	9064.29	8491.21	3941.58	6544.71	5675.82	7551.63	7105.5	4071.77	12914.8	14049.9	7461.33	2137.12	6653.2	19493.7	5291.9
ENSMUSG00000008683	6165.07	4299.4	2812.8	5185.58	4160.73	3475.7	3491.08	2883.53	6535.71	7764.11	4021.49	1099.11	6648.18	13732.7	4393.44
ENSMUSG00000008690	2368.18	2066.38	664.307	1649.13	1291.71	1167.27	1079.34	1139.32	2285.93	2824.39	1193.96	338.76	1857.26	5710.31	1168.25
ENSMUSG00000008730	3677.01	2625	806.008	2049.01	1769.01	2254	2090.02	1115.02	5851	2962.02	2494.04	642.006	2987	11151	1507.06
ENSMUSG00000008734	1081.78	1036.84	650.171	1715.02	1744.78	1738.81	994.876	802.575	2669.01	3654.48	1568.72	407.93	1862.51	2689.81	479.41
ENSMUSG00000008763	1235	997	322	548	744	929	810	462	2204	1295	942	259	1567	3654	406
ENSMUSG00000008789	0	0	0	0	0	0	0	0	0	0	0	0	0	0	0
ENSMUSG00000008813	1	1	0	0	1	1	0	6	1	3	2	0	1	0	0
ENSMUSG00000008822	85	78	22	82	61.9999	40	32	93	48	106	29	12	46	182	110
ENSMUSG00000008843	0	0	0	0	0	0	0	0	0	0	0	0	1	1	0
ENSMUSG00000008845	1004.11	1558.96	1579.92	1951.29	12812.7	11570.9	17203.2	3834.79	19270.9	7186.77	5970.96	2636.85	8864.44	2903.11	302
ENSMUSG00000008855	1600	1901	396	1090	957.979	1009	746	1071	2866	2845	1283	280	1686	4574	761.999
ENSMUSG00000008859	890	731	345	729	586	619	555	559	1416	1361	646	170	1122	2514	669
ENSMUSG00000008874	0	0	0	0	0	0	0	0	0	0	0	0	0	0	0
ENSMUSG00000008892	1101	1151	870.001	1680.06	1631.56	1222.56	1193.57	2608.95	2026.8	2593	1256.1	444	1836.03	3300.37	1994.83
ENSMUSG00000008932	1.08924	1.00898	6.57728	9.49637	4.19434	3.43027	2.05147	2.00339	6.80928	10.3968	11.8104	4.09591	11.0663	7.39804	2.40047
ENSMUSG00000008958	664.164	647	177	408.066	383.455	366.002	288.01	338.493	623.107	740.381	352.436	83.4197	534.461	1120.45	374.776
ENSMUSG00000008976	981.021	777.118	282.551	618.697	633.864	667.065	669.159	577.817	1408.04	944.886	764.238	181	987.067	2421.76	438
ENSMUSG00000008999	990.699	641.648	39.3235	87.4345	18.498	60.1936	147.918	33.4475	16.9849	138.926	50.8922	41.7192	25.2924	1528.68	173.329
ENSMUSG00000009013	3290.64	2091.27	957.273	1799.23	1465.64	1419.33	1587.69	1262.88	2505.25	3123.85	1363.93	493.359	2328.23	5673.96	2140.76
ENSMUSG00000009030	596	462	168	422	371	382	349	305	824	758	437	112	582	1293.99	245
ENSMUSG00000009035	770	753.001	464	1364	1148	1220	894	585.999	2817	2116	1311	316	2004	1915	451
ENSMUSG00000009047	0	0	0	0	0	0	0	0	0	0	0	0	0	0	0
ENSMUSG00000009070	0	0	0	0	0	0	1	0	0	0	0	0	0	0	0
ENSMUSG00000009073	1581.06	1325.15	506.58	1213.32	992.18	1113.1	812.518	1012.96	2215.4	2591.62	1079.69	282.093	1385.26	4096.66	866.123
ENSMUSG00000009075	4.18606	2.15664	3.2838	7.68215	6.47933	4.30835	1.09321	2.16044	5.36648	10.7933	9.80607	1.06474	9.74189	17.0031	12.1038
ENSMUSG00000009076	119.814	123.843	103.716	237.318	153.521	104.692	104.907	163.84	234.634	291.206	137.194	51.9353	241.258	239.997	130.896
ENSMUSG00000009079	2766.22	1942.08	1389.09	3409.43	2240.39	1929.4	2612.25	1242	3432.23	4959.96	3922.78	939.655	3038.82	6325.68	1771.02
ENSMUSG00000009090	2145	1895	844.999	1864	2567	2615	1675	1234	4820	3017	1944.99	592	2645	5514	808
ENSMUSG00000009092	19	8	27	27	11	12	11	3	9.00001	18	13	11	45	24	4
ENSMUSG00000009093	0	0	1	1	1	1	2	1	3	2	2	1	22	1	2
ENSMUSG00000009097	177	140	24	42.0001	21	20	25	68	47	52	6	9	21	223	101
ENSMUSG00000009108	3	2	2	8	2	0	4	6	9	2	8	0	6	39	4
ENSMUSG00000009112	2251.17	1990.7	400.565	983.553	952.823	1014.24	754.335	1257.47	1545.57	1153.82	661.521	218.582	833.846	6129.23	847.859
ENSMUSG00000009114	3.50396	2.73827	2.19553	0	2.68236	0	0	15.0113	1.15888	0	0	0	0	2.7423	3.42972
ENSMUSG00000009115	1	0	0	2	0	0	0	0	0	1	0	0	0	5	0
ENSMUSG00000009145	46.0197	46.4215	21.0462	82.5777	17.855	13.755	38.0077	15.4348	21.2509	72.1137	40.6785	12.3502	22.0828	148.31	28.9066
ENSMUSG00000009185	1032	1200	711	1617	9078	5372	2653	5031	14708	8840	7194	2357	12267	3281	371
ENSMUSG00000009207	422.001	306	122	250	260	221	250	298	387	584	279	95.9999	304.999	1017	192
ENSMUSG00000009210	7	4	2	6	6	2	2	20	2	3	5	2	2	12	12
ENSMUSG00000009214	0	0	2	0	80	1175	61	1296	1	81	77	18	293	12	1
ENSMUSG00000009216	0	0	0	1	2	4	0	1	0	2	0	0	1	11	1
ENSMUSG00000009246	2.01634	2.01249	0	5.61208	3.42557	4.7484	2.21359	9.23251	12.5238	4.05998	5.37571	1.0389	2.15415	5.65056	0
ENSMUSG00000009248	55	70	2	10	11	8	7	6	2	11	3	4	11	78	37
ENSMUSG00000009281	1588.44	1344.29	1899.32	6090.74	4065.75	3401.15	4016.95	969.581	4602.46	3081.56	4351.95	1713.09	7334.08	2480.71	1061.92
ENSMUSG00000009291	2808	2631	1188	2836	2181	2436	1669	1363	4520	4192	2778	694	4236	5549	1178
ENSMUSG00000009292	39.1069	7.15931	140.459	160.682	180.563	241.339	309.612	69	891.552	104.529	710.695	130.487	630.737	30.7624	18.6916
ENSMUSG00000009293	1611.52	1377.39	585.927	1533.9	1578.03	1343.78	905.349	1972.52	2097.98	2308.96	1303	355	1984.67	4145.4	970.941
ENSMUSG00000009350	55.0115	50.1914	6	14.0563	3	3.00767	7.00528	1	273.256	4.0025	17.007	8.08795	159.004	123.31	9.01283
ENSMUSG00000009356	4	6	0	0	1	0	0	1	1	1	0	5	0	10	1
ENSMUSG00000009376	1133	750	163	307	361	492	235	252	973	203	345	75	347	1356	427
ENSMUSG00000009378	154	318	81	147	275	258	111	26	292	372	202	41	147	640	124
ENSMUSG00000009394	121.438	111.957	50.153	205.462	92.1612	89	22.2165	136.761	53.6622	41.4091	37.3092	9	53.3776	314.216	71.1529
ENSMUSG00000009406	248.233	198.637	72	153.577	235	302	202.52	211.716	532	443.509	275.003	74	377	406.002	78.9837
ENSMUSG00000009418	735.316	569.353	539.87	1798.68	1414.35	1577.34	1570.44	769.328	3360.7	4271.89	2584.84	732.657	2202.99	2137.37	421.185
ENSMUSG00000009470	2656.21	1919	686	1407.22	1861	2548.07	2167.17	1355.47	5838.14	3099.36	2245.06	606.044	3406	6411.01	929
ENSMUSG00000009471	39	15	24	24	101	465	14	514	14	37	19	3	46	46	69
ENSMUSG00000009487	1.00241	0	2.00455	2.94496	1.00299	20.1492	2.01562	72.1368	2.02067	3.0681	5.16143	1.02467	4.01948	7.9672	6.00477
ENSMUSG00000009535	544	405	232	532	341	354	444	386	769	692	603	145	728	1457	297
ENSMUSG00000009545	23	67	18.9999	38	47	33	25	15	45	35	36	11	65	135	14
ENSMUSG00000009549	748	569	572	1153	1081	835	673	1134	1357	1839	896	246	1456	1644	821
ENSMUSG00000009551	0	1	1	10	4	7	11	1	10.8538	8	15	5	6	4	0
ENSMUSG00000009555	1222.71	950.053	506.348	1382.42	1132.16	927.13	848.591	563.785	2179.08	2354.14	1241.44	395.192	2090.89	2674.97	680.564
ENSMUSG00000009563	478.175	352.266	234.475	503.948	425.032	458.53	424.99	237.063	1009.38	1175.93	588.676	134.817	883.739	831.592	145.791
ENSMUSG00000009566	696	392	242	711	258	226	232	152	450.001	569	287	118	503	914	309
ENSMUSG00000009569	964.255	868.482	288.567	806.704	581.346	720.109	678.214	397.667	1473.02	1407.94	1148.67	238.563	907.457	2300.2	529.806
ENSMUSG00000009575	1028	759.031	375	724	895.01	1296	1071	1078.52	1573.71	1542.47	966.634	290	1117.3	2615.59	522.949
ENSMUSG00000009580	0	0	0	0	0	0	0	0	0	0	0	0	0	0	0
ENSMUSG00000009585	1027.17	1013.33	325.406	769.741	618.289	483.071	728.965	320.5	1196.15	1298.49	952.606	1764.16	1196.9	1271.96	511.774
ENSMUSG00000009588	0	0	0	0	0	0	1	0	1	2.00131	2.00132	1	1	0	0
ENSMUSG00000009596	0	3	1	1	0	0	1	1	0	0	0	0	0	1	1
ENSMUSG00000009614	95	388	373	284	266	247	108	133	469	265	206	49	365	324	101
ENSMUSG00000009621	430	324	186	493.938	393	445	318	252	939	656	704	124	813	822.946	151
ENSMUSG00000009628	35	13	2	8	0	2	6	4	6	2	4	2	6	7.99999	5
ENSMUSG00000009630	1088	892	376	818	743	697	516	445	1678	1205	835	177	1670	2231	469
ENSMUSG00000009633	796	723	492	1818	1468	786	223	712	2445	739	241	98	2473	1289	693
ENSMUSG00000009640	256	220	116	301	215	188	146	215	256	434.001	218	70	254	297	151
ENSMUSG00000009646	3	1	8	2	0	0	0	0	0	0	0	1	1	3	0
ENSMUSG00000009647	427.139	419	152	404	370	399	313	898	478	661	379	123	436	1306.02	358
ENSMUSG00000009654	8	5	11	28	20.0001	19	12	5	158	255	48.9999	9	63	40	9
ENSMUSG00000009670	0	5	0	0	0	0	0	0	0	2	0	2	0	2	1
ENSMUSG00000009681	1026	729	186	469.999	326.999	319	293	168	766	330	411	118	791	1759	371
ENSMUSG00000009687	903.843	671.114	1834.55	2784.75	2199.98	2145.68	2421.82	635.022	7217.18	7969.18	4907.57	1056.79	7696.47	1408.25	566.273
ENSMUSG00000009731	20.5974	14.0076	38.7492	84.0598	61.6252	79.9051	99.0971	39.8276	196.309	115.593	160.928	27.0379	139.212	65.144	11.4232
ENSMUSG00000009733	285.819	305.178	121.491	355.547	252.786	201.206	294.932	265.9	401.964	512.157	412.128	108.491	354.328	704.318	193.905
ENSMUSG00000009734	0	0	1	1	0	2	2.01563	1.05673	0	0	3.12043	0	2.00063	1	3
ENSMUSG00000009739	502	522.028	112.057	418.068	324	323.112	280	220	690	566.025	475.118	104	498.001	1165.01	232.087
ENSMUSG00000009741	1240.41	921.522	500.396	1338.16	927.6	816.222	1389.96	537.479	1705.31	2207.56	2070.62	573.793	1321.63	3565.76	741.244
ENSMUSG00000009772	375	341.001	129	288.745	225	280	274	60	578	396	395	91	384.999	603	104
ENSMUSG00000009828	390	375	104	339.007	319	303	262	275	729	606.012	463	98.0548	790	1120	215
ENSMUSG00000009863	1271	1272	923	1673	1921	1229	989	3447	2502	2519	1354	454	1636	3450	2213
ENSMUSG00000009876	26	33	6	30	18	17	6	16	32	26	15	7	19	39	21
ENSMUSG00000009894	354.805	422	212	413	338	395	292	652	647	532	346	68	559	723	232
ENSMUSG00000009900	158	119	4	26	0	0	17	0	0	5	0	4	0	235	53
ENSMUSG00000009905	1300.24	1150.79	275.23	745.198	362.063	286.504	428.074	179.003	606.783	661.043	539.137	182.048	815.521	3428.81	437.638
ENSMUSG00000009907	2330.77	1705	602	1171	1311	1593.72	1359	645	3749.8	2563	1786	401	2472	5255	650
ENSMUSG00000009927	8553.91	6624.37	3279.7	6848.16	5092.06	4632.57	4830.11	3951.04	7548.42	10042.6	5120.23	1389.15	7921.11	19050.8	7413.58
ENSMUSG00000009941	2	2	3	8	7	7	10	1	10	6	7	1	13	2	0
ENSMUSG00000009995	733.012	623	320.408	746.043	483.031	422.067	690.103	497.234	828.215	1127.3	842.355	224	670.007	1355.89	488
ENSMUSG00000010021	14	20	10	39	42	23	16	12	51	59.0001	17	8	38	30	2
ENSMUSG00000010025	1210	1164	421	631	624	679	647	419	1531	1363	919	231	1040	2530	351
ENSMUSG00000010044	4	10	1	3	2	2	1	3	2	0	2	2	1	22	3
ENSMUSG00000010045	705	586	193	474	429	457	315	350	903	813	438	115	761	1072	229
ENSMUSG00000010047	919	682	182	492	605	431	309	312	918.001	1012	389	119	756	1282	268
ENSMUSG00000010048	620.611	398.197	203.778	466.213	350.438	277.298	281.884	410.568	534.754	555.215	267.022	97.3524	393.709	849.837	360.438
ENSMUSG00000010051	663.199	411.189	101.643	176.087	202.056	229.97	202.259	75.1038	589.253	1066.86	238.493	52.377	97.1184	775.91	55.0615
ENSMUSG00000010054	367	358	166	408	400	302	181	420	485	657	262	72	392	938	268
ENSMUSG00000010057	255	179	88	205.002	132	95	155	141	211	292	143	33	176	453	133
ENSMUSG00000010064	81.9999	169	360	49	385.001	46.9999	60	720	64.9999	216	81.0001	56	13	776.001	642.999
ENSMUSG00000010066	145.263	83.0364	9.00768	19.0109	6.00352	3	12.2945	8.00361	2	8.27878	2.00089	1.00074	0	250.29	33.0126
ENSMUSG00000010067	965.498	598.87	608.534	1480.83	769.339	748.222	859.852	302	1745.49	1416.35	1002.34	338.701	2060.22	1100.7	412.294
ENSMUSG00000010080	1092	815	24	52.0112	8	10	84	2	5	18	3	23	4	2353	120
ENSMUSG00000010086	71	84	4	4	0	1	3	4	2	1	12	0	0	153	6
ENSMUSG00000010095	3359.87	2975.57	1242.21	2643.72	2548.47	2205.39	1686.36	886.805	4743.94	4135.61	1883.94	524.241	3878.75	5368.16	1505.84
ENSMUSG00000010097	1464	994	733.999	1585	991	931	1906	703	1996	2841	2263	687	1514	2919	716.999
ENSMUSG00000010110	954.166	959.805	487.392	1171.07	751.905	716.315	908.662	531.456	1647.53	1666.28	1210.65	284.225	1346.07	2131.43	465.466
ENSMUSG00000010122	34	336	56	28.1866	114.107	25	43	188	25	59	25	26	4	168.311	157.698
ENSMUSG00000010136	0	0	0	2	1	0	0	0	0	1	0	0	0	4	0
ENSMUSG00000010142	60	74	105	177	283	271	183	93	395	556	329	93	332	104	10
ENSMUSG00000010154	62	32	6	11	8	10	9	14	8	14	4	2	16	79	9
ENSMUSG00000010175	69	82	22	14	25	75	25	191	23	67	33	21	54	195	14
ENSMUSG00000010205	968.837	716.966	238.249	547.929	713.342	844.99	645.991	532.448	1753.44	1424.07	707.733	185.836	1095.27	1418.68	358.896
ENSMUSG00000010277	4116	3869	1569	3345	3910	4301	3527	3703	8038	6818	3588	1241	3542	12896	2363
ENSMUSG00000010290	385	345	135	252	230	287	275	358	403	353	292	84	304	1012	243
ENSMUSG00000010307	1373	1174	288	731	1070	890	584	466	1881	1259	913	201	1733	2053	337
ENSMUSG00000010311	40.0001	34	14	28	34	21	7	2	12	20	13	0	19	178	40
ENSMUSG00000010342	3	4	6	5	5	5	7	3	6	22	25	1	16	13	1
ENSMUSG00000010358	598	303	384	976	394	220	253	213	351	552	265	97	252	759	265
ENSMUSG00000010362	286	327	60	146	95	69	52	142	114	272	94	33.0001	100	541	215
ENSMUSG00000010376	1012	669	674	1393	1251	859.999	869.999	1023	1679	2109.99	1005	268	1802	2509	928
ENSMUSG00000010392	753	645	268	677	497	511	505	358	1113	920	619	159	732	1938	334
ENSMUSG00000010406	780	389	387	897	578	420	414	437	905	739	545	141	1247	756.001	516
ENSMUSG00000010435	0	0	0	0	0	0	0	1	0	0	0	0	1	0	0
ENSMUSG00000010453	1178.85	1294	452.909	1001	810.999	831.799	821	870.001	1625	1507	1096	291.794	1099	2908.01	664
ENSMUSG00000010461	32.001	66.0143	60	68.1957	108.033	148.02	125.125	394	86.0594	316.169	93.7593	44.0617	57.2722	181.134	95.1663
ENSMUSG00000010476	67.1098	73.0517	92.3541	250.171	172.345	191.274	153.459	189.157	466.379	314.288	408.471	74.6102	394.357	229.584	107.118
ENSMUSG00000010505	0	0	1	1	0	0	0	0	0	0	0	0	0	1	0
ENSMUSG00000010517	936	801	338	619	564	517	468.936	719	865	1055	461.218	169	641	2583	514
ENSMUSG00000010529	2	3	2	2	6	6	13	28	40	11	28	3	66	4	2
ENSMUSG00000010538	17	12.5434	5.98445	22	14	8	6.90353	35	23.9537	24.7711	24	4.93884	18	28.3789	22
ENSMUSG00000010554	439.525	341.722	181.983	350.997	228.905	235.338	233.452	216.35	403.392	437.918	191.749	80.9509	239.012	684.326	217.588
ENSMUSG00000010592	0	0	0	1	0	0	0	2	0	0	0	0	0	3	2
ENSMUSG00000010601	207.07	309.266	19	32.7949	4.01108	2	18.4154	3.32455	5.15383	10.216	17.553	4.46347	2	765.394	13.0116
ENSMUSG00000010607	117	121	49	156	136	82	87	183	170	173	100	29	223	247	130
ENSMUSG00000010608	1772.43	1273.61	824.647	1775.03	1288.62	1098.52	2035.67	988.411	2477.21	2800.81	2333.75	746.191	1845.32	4169.97	932.669
ENSMUSG00000010609	361	391	393.451	1033.45	970	932	540	383	1641	2473	1009	215	1264	1136	286
ENSMUSG00000010651	335.94	513.135	451.07	446.085	464.065	335.827	110.953	114.881	215.399	528.564	116.332	51.7818	250.544	1084.31	294.105
ENSMUSG00000010660	623	459	115	408	241	170	278	179	370	322	282	113	371	987	239
ENSMUSG00000010663	360	521.001	381.001	916	792	986	481.001	393.999	1671	2899	995	237	1428	906	210
ENSMUSG00000010721	481	405	118	322	190	168	212	139	334	343	288	87	303	1018	198
ENSMUSG00000010751	239.179	149.205	134.542	240.584	193.859	162.121	182.463	131.186	337.828	250.56	261.251	70.3826	532.917	273.056	99.9461
ENSMUSG00000010755	914	650	320	732.999	499	475	558	495	807.387	1255	498	154	723	1589	404
ENSMUSG00000010760	45	15	2	1	0	1	5	0	1	1	0	7	0	13	2
ENSMUSG00000010796	0	0	0	0	0	0	0	0	0	0	0	0	0	1	0
ENSMUSG00000010797	8	14	72	48	35	72	62	19	34	149	107	4	23	38	17
ENSMUSG00000010803	1	1	0	0	0	0	0	0	2	0	0	0	0	0	0
ENSMUSG00000010825	48	37	0	11	0	1	20	0	4	3	2	2	0	81.9999	7
ENSMUSG00000010830	187	104	315	654	705	769	953	357	2000	1193	1247	234	2274	278	145
ENSMUSG00000010841	0	0	0	0	0	0	0	0	0	0	0	0	0	0	0
ENSMUSG00000010911	70	88	79	170	197	117	109	229	196	258	116	51	181	239	154
ENSMUSG00000010914	308.578	298.947	189.588	377.078	484.931	356.223	304.934	927	537.105	549.926	292.905	98	380.039	1116.49	369.187
ENSMUSG00000010936	703.084	625	283	640.43	964	930	545.028	600	1573	2014.3	723.325	225	813.04	1735.3	377
ENSMUSG00000011008	149	59	252	412.999	575	469	473	115	903	583	715	240	694	134	30
ENSMUSG00000011034	511	247	4	26	3	5	46	1	1	4	2	35	2	778	34
ENSMUSG00000011096	833	677.999	297	934	705	515	308	886	826	1066	421	95	1036	1334	618
ENSMUSG00000011114	2650.74	1796.98	741.611	1530.25	979.348	1052.31	1140.63	599.914	1870.02	1774.9	1108.61	294.12	1586.68	4181.98	738.539
ENSMUSG00000011118	786	647	24	25	0	3	203	1	2	22	5	12	0	2212	135
ENSMUSG00000011148	663	1140	809	1336	2000	977	898.999	3898	2918	3967	1248	662	1335	4460	3694
ENSMUSG00000011154	0	0	1.06016	0	1.03981	0	0	0	1	8.01693	1	0	1	1.057	0
ENSMUSG00000011158	559.27	469	257	755.001	397	398	467	325	716	1085	693	176	499	1162.06	311
ENSMUSG00000011171	10.0308	25.0257	6.03801	19.0444	113.381	128.342	84.2451	160.37	335.528	330.804	334.003	56.2608	218.198	187.435	17.0796
ENSMUSG00000011179	3251.82	1229.61	2033.92	3544.72	1950.17	1947.92	1144.46	1151.42	2260.12	4746.99	1243.73	516.296	4836.45	2258.28	830.888
ENSMUSG00000011254	192	114.4	68	144.377	116.497	125.536	130	83	221	220.105	144.379	45	209.412	279	83
ENSMUSG00000011256	288.942	305.597	351.081	557.482	1308.63	1843.6	1357.68	720.453	4241.87	2498.88	2955.24	502.525	3140.79	1299.41	106.907
ENSMUSG00000011257	1233.1	1064.76	619.738	1226.9	1318.9	1383.47	782.7	2609.53	1728.24	1632.15	926.647	332.896	1343.51	2130.12	1273.29
ENSMUSG00000011263	295	187	111	232	240	108	152	51	255	221	180	55	409	322	168
ENSMUSG00000011267	150.986	156.203	15	30.7356	8.85727	12	25.9996	11	10.6115	28.7538	11	6	15.0401	336.19	49.2327
ENSMUSG00000011305	321.481	301.986	113	378.985	172	63	39.082	338	53	97	30	16	45	557	209
ENSMUSG00000011306	493.786	477.776	220.777	451.928	323.894	307.928	317.961	323.884	559.668	629.716	426.836	120	426.952	942.757	283.926
ENSMUSG00000011349	1	2	0	0	0	0	0	0	0	0	0	0	0	3	1
ENSMUSG00000011382	214.65	349.804	198.216	522.08	474.284	489.375	329.683	436.06	533.575	655.638	331.832	118.29	316.247	978.513	291.114
ENSMUSG00000011427	212	225.916	55	123	110	138	144	131	293.837	212	160	31	136	511.779	68
ENSMUSG00000011463	1.00074	0	1.01863	1.0047	2.02147	0	2.01	0	4.01522	2.03341	1.00667	0	7.0059	1.00229	1.00567
ENSMUSG00000011486	0	0	0	0	1	0	0	2	0	0	0	0	0	0	0
ENSMUSG00000011589	0	1	0	0	1	0	2	0	5	2	3	0	4	1	0
ENSMUSG00000011632	60	30	12	4	2	4	19	0	0	1	0	1	0	154	7
ENSMUSG00000011658	156.822	151.734	97.2948	241.893	132.977	103.764	132.611	202.113	202.069	274.172	197.346	74.0897	167.625	304.486	136.143
ENSMUSG00000011751	8	5	1	5	4	6.03958	7	1	7.06039	10.0728	9.00001	4	15	10	2
ENSMUSG00000011752	5940.88	2230	1918	3558	4800.96	5560.98	5180.72	1664	12004.8	7999.72	4189.72	982	8156.78	7470.66	1546
ENSMUSG00000011831	813.44	727.726	209	417.942	537.609	678.801	577.555	370.939	1330.48	946.917	755.667	190	901.885	2217.47	290.892
ENSMUSG00000011832	470	415.058	123	363.948	361.639	350	245.072	305.671	567.751	690.639	376.503	98.8203	380	1320.1	251
ENSMUSG00000011837	305	244	113	281	229	215	155	187	408	404	181	70.0001	395	444.924	127.922
ENSMUSG00000011877	1827	1365	423	1052	1103	1204	840	933	3547	2348	1374	329	2509	3714	727
ENSMUSG00000011884	7570	5439	708	2320	1906	2179	1343	803	3405	5525	1595	462	1930	15977	2348
ENSMUSG00000011958	1461	1075	860	1856	1959	1576	1549	1284	3529.97	3120	1939	539	3837	3569.96	879.999
ENSMUSG00000011960	748.347	591.267	293.061	690.971	449.128	506.503	660.12	376.605	1160.5	813.908	711.67	237.448	773.683	2181.67	315.615
ENSMUSG00000012017	276	215	129	371	520	615	315	804	2547	2801	1297	264	6129	607	133
ENSMUSG00000012042	1	0	0	0	0	0	0	0	1	0	0	0	0	0	0
ENSMUSG00000012076	287.571	247.538	175.675	349.077	273.646	255.394	329.782	307.563	592.609	603.814	386.392	105.192	519.054	703.543	226.506
ENSMUSG00000012114	1369.67	1095	493	1216.79	1158.61	1394.01	1138.68	602.017	3177.79	3195	1591.98	429.103	1881	2251.68	567.844
ENSMUSG00000012117	712.166	686.964	276	715.205	531.085	500.016	393.695	380.016	839.999	941.095	481.178	169	635.048	1217.16	317.009
ENSMUSG00000012123	1517.87	1058.96	36.6168	121.322	9.58385	16.0798	161.838	2.01773	11.7047	43.6172	21.9029	27.5542	10.5188	2692.91	353.936
ENSMUSG00000012126	88	56	101	229	147	99.0075	98	42	273	395.008	167	34	242	127	58.0142
ENSMUSG00000012187	6	18.9797	1	7	12	7.47977	1	2	3	4	3	2	1	17.0773	12
ENSMUSG00000012211	0	0	0	1	0	0	0	0	0	0	0	0	0	1	0
ENSMUSG00000012282	0	0	0	1	0	0	1	0	0	1	0	1	0	1	0
ENSMUSG00000012296	941	955	163	541.001	399	421.001	301	622.001	679	635.001	421	98	652	1703	532
ENSMUSG00000012350	864.811	373.398	18.0084	34.9404	10.0114	14.0032	155.214	5.00606	7.13067	14.0082	3.14246	32.0185	5.40271	1823.18	71.079
ENSMUSG00000012396	1.09877	6.29291	2.63632	12.5013	3.39854	3.43244	9.78925	1.02907	3.10766	5.3064	9.96645	0	4.02272	12.8295	5.61344
ENSMUSG00000012405	4081.11	3232.14	1566.36	3177.47	2598.75	2154.35	1825.32	2071.33	3778.06	3908.21	2105.53	570.713	3779.51	8152.05	2935.94
ENSMUSG00000012422	954	609.564	560	1249	929.001	876.635	903	442	1712	1655.53	1131	246	1584	2268.15	503
ENSMUSG00000012428	1679	1045	1354	2954	5635	4687	6463	1378	10547	1752	7000	1594	8016	3264	891
ENSMUSG00000012429	158.584	147.685	74.9539	179.531	139.747	97.1093	122.584	142.198	199.197	273.734	185.321	52.31	291.975	346.307	135.172
ENSMUSG00000012443	142.887	74.7952	28.6634	73.4849	238.987	238.61	389.069	57.265	481.512	946.752	208.056	81.9224	305.668	748.378	110.213
ENSMUSG00000012483	95	74	48	107.004	108	51	111	70	139	161.002	84.0036	16.9999	162	222.987	67
ENSMUSG00000012519	409	121	247.999	484.001	340	237	266	62	373	377	228	75	316	190	52.9999
ENSMUSG00000012520	0	0	0	0	0	0	0	0	0	0	0	0	0	0	0
ENSMUSG00000012535	1593.1	1265.14	511.159	1037.37	1135.48	1114.14	1144.7	969.012	2059.53	1884.16	1183.05	347.352	1260.88	3452.89	743.299
ENSMUSG00000012609	191	208.001	56.9999	122.013	109.015	160	148.004	140.006	347	276.011	171.008	46	269	587.003	82.3045
ENSMUSG00000012640	283	242	120	257	212	228	419.001	196	505	598	488.815	151	328	690.001	137
ENSMUSG00000012705	1054	964.844	257	966.852	612	371	94.4279	240	282	688.19	64.5333	79	245.349	3631.66	1330.93
ENSMUSG00000012777	6	1	1	3	1	3	1	1	1	3	0	0	4	4	5
ENSMUSG00000012819	16	6	9	24	27	42	18	17	56.9999	17	35.9999	17	100	12	23
ENSMUSG00000012848	12189	9716	3653	8540	7096	5725	5069	5725	10546	13583	6143	1644	9585.01	25959	8597
ENSMUSG00000012889	3	4	3	4	14	34	15	23	285	32	134	23	286	18	4
ENSMUSG00000013033	593	422	132	289	295	350	374	360	1101	526	746	169	926	1655.2	370
ENSMUSG00000013076	4461.71	3544.37	703.084	1796.22	2204.57	2213.91	1375.85	6963.1	2064.24	1908.19	1659.42	482.772	1536.94	12519	2152.5
ENSMUSG00000013083	0	1	0	0	2	2	0	2	4	2	4	2	3	0	0
ENSMUSG00000013089	500	306	131	300	293	406	324	321	785	738	322	89	480	629	172
ENSMUSG00000013091	5	7	2	1	1	1	2	2	3	1	0	0	1	6	2
ENSMUSG00000013150	235.61	211.797	61.067	153.453	139.226	79.681	82.6466	148.33	250.644	211.456	128.812	38.1249	278.768	431.901	129.475
ENSMUSG00000013155	64.0129	32.1414	41.3277	94.9534	71.482	48.1253	60.968	37.9506	84.0927	175.577	76.3208	28.9077	88.5323	73.6301	38.1827
ENSMUSG00000013158	1	0	1	1	0	0	1	1	0	1	0	1	1	10.0921	1
ENSMUSG00000013160	1642	1645	798	1873	1966	1902	1283	981	3594	4253	1739	453	2449	4394	799
ENSMUSG00000013236	2002	1559	419	2075	798	860	846.001	817.001	2553	2701	1887	326	1812	4001	1263
ENSMUSG00000013275	1237	717	241	681	475	463	449	751	987	663	655	196	909	1982	325
ENSMUSG00000013338	0	0	1	0	0	0	1	0	1	1	0	0	0	1	0
ENSMUSG00000013353	0	0	12.3097	6.08606	2	2	26.0847	0	32.0284	3	42.558	5	18	1	0
ENSMUSG00000013367	27.2425	15.0545	36.1844	39.6843	13.2458	31.3865	41.7039	29.0455	85.6582	64.6088	86.0786	11.2028	160.002	92.7579	12.0428
ENSMUSG00000013415	2	3	1	3	4	5.00181	12	0	4	2.00071	5.00351	1	1	0	1
ENSMUSG00000013418	7	2	2	6	1	2	4	2	10	7	6	1	5	18	3
ENSMUSG00000013419	335.291	415	194	365	591	422	335	1369	1108	911.001	717	145	908	1484	594.999
ENSMUSG00000013465	1253	1041	378	894	721	718	667	562	1383	1316	777	218	1060	2248	488
ENSMUSG00000013483	729.83	737.741	50.7571	181.126	30.1474	45.86	241.912	54.5194	49.9511	78.0192	65.3515	88.2563	101.588	2878.02	118.619
ENSMUSG00000013495	346.793	396.259	184.381	456.931	361.635	397.587	322.442	207.401	661.427	781.612	463.913	125.82	605.344	706.584	184.272
ENSMUSG00000013523	22	18.9999	5	16	5	9	9	10	7	12	4	3	11	66	12
ENSMUSG00000013539	340.546	398.114	164.801	388.948	288.481	202.178	239.333	293.57	550.389	689.531	372.48	110.475	283.778	739.57	231.001
ENSMUSG00000013584	8	10	3	3	60	45	13	117	209	13	24	6	703	19	4
ENSMUSG00000013593	2507.13	2586	1482	3187	3579	2224	1697	6645	3625	3812	1926.25	690	3002	7527	3672
ENSMUSG00000013611	0	0	0	0	0	1	0	2	0	0	0	0	0	1	1
ENSMUSG00000013622	745.001	803.001	346.864	922.999	852.721	734.79	517	709	1480	1711.71	1012.95	226	1367	2280.69	509
ENSMUSG00000013629	1112	384	318	546	507	676	574	271	1435	1084	605	160	866	889	269
ENSMUSG00000013643	3	0	0	0	0	0	1	1	0	0	0	0	0	0	1
ENSMUSG00000013646	1015.71	899	247	686	461	399	381.163	350	832	582.004	364	103	668.001	2148	320
ENSMUSG00000013653	0	0	0	0	0	1	2	0	6	0	3	0	4	0	0
ENSMUSG00000013662	1178	924	475	779	814	749.002	790	983	1623	1448	954.001	307	1397	3081.93	727
ENSMUSG00000013663	2379	2256.79	998.752	2157.29	2016.88	2064.55	1982.21	1249.87	4886.37	3185.88	2914.04	695.169	4221.15	6618.36	1507.93
ENSMUSG00000013668	0	0	0	0	0	0	0	0	0	0	0	0	0	0	0
ENSMUSG00000013698	1702.95	1797.7	1082.02	2863.38	1960.03	2273.98	1435.78	1084.01	4056.66	4495.7	1817.75	561.859	3253.01	3957.68	1002.46
ENSMUSG00000013701	1849.02	1225.73	846.888	1889.72	1799.22	1216.08	952.206	2157	1958.67	2184.14	1117.1	373	2030.82	4161.97	1708
ENSMUSG00000013707	118	147	150	370	447	480	385	178	1122	939	566	112	581	254	36
ENSMUSG00000013736	624.47	512.986	262.763	496.595	375.167	402.93	407.266	353.451	722.696	712.858	528.298	145.267	761.982	1361.74	266.884
ENSMUSG00000013766	477.725	484.588	6.70034	12.658	2.19556	5	52.7697	1	10	4.58584	3	4	7	1577.33	116
ENSMUSG00000013787	2146.39	2020.39	580.146	1965.46	1821.33	1681.05	1369.39	1366	3822.06	4315.91	2265.66	519.082	2593.03	4740.42	1174.15
ENSMUSG00000013822	686	397	259	544	548	433	393	371	1028	1164	444	138	828.999	1594	430
ENSMUSG00000013833	591.888	526.188	178.545	483.576	556.445	547.608	284.619	496.789	947.718	944.707	481.161	123.232	644.516	1032.67	260.599
ENSMUSG00000013846	695.564	522.589	666.162	997.162	1098.01	1562.96	1416.63	679.27	2999.63	1929.01	1620.85	459.416	2126.58	1101.6	262.339
ENSMUSG00000013858	2385.43	1746.47	757.804	2814.3	1781.67	1256.84	921.788	1792.95	2472.84	3232.69	1399.19	330	2498.16	5561.28	1086.12
ENSMUSG00000013878	516.002	516	171.001	380	366.002	331	387.374	407	672.421	643	496.002	146	574.436	1741	264
ENSMUSG00000013921	140	213	125	431	179	244	205	261	785	516	466	109	1023	422	86
ENSMUSG00000013928	2.16622	4.20175	3	6.08842	6.18698	3	1.06407	3	8.5213	5.14145	5.11848	0	2	6.02347	0
ENSMUSG00000013936	27.4324	27	155	34	1032	75	112	13547	52	2	2	0	8	50.1883	236
ENSMUSG00000013973	471.192	403.571	199.353	426.34	370.147	345.1	353.584	420.02	604.397	492.689	375.081	111.166	380.82	928.521	165.994
ENSMUSG00000013974	84	34	457	416	368	349	678	88	1338	70	644	118	1338	42	27
ENSMUSG00000013997	530.808	525.43	185.647	516.661	321.872	238.9	264.424	339.979	380.625	573.769	323.802	109.839	438.186	1318.49	382.006
ENSMUSG00000014030	2	0	2	13	1	6	0	50	11	2	10	3	16	1	0
ENSMUSG00000014039	228	204	69.4091	193.091	115.246	124.283	189.288	127	308.014	281.018	207.012	76	164.003	842.02	109
ENSMUSG00000014074	575.037	451.3	162.661	319.314	327.209	332.115	386.671	254.071	604.571	613.971	356.043	113.237	494.094	1094.8	216.432
ENSMUSG00000014075	66.0001	59	66.0001	135	109	86	101	43	200	225	149	41	277	152	38
ENSMUSG00000014077	4177.72	4829.97	1973.77	5950.86	3726.49	3958.28	2212.65	1582.25	5915.77	6763.85	2757.17	699.996	3972.56	11510.4	2324.62
ENSMUSG00000014104	1	1	0	0	0	0	1	0	0	0	0	0	0	1	0
ENSMUSG00000014158	279.002	325	165	353.005	567.006	472	325.006	149	829	791.005	442.999	120	462	542.001	108
ENSMUSG00000014164	42.6897	143.349	30.4447	111.503	77.2092	52.1482	40.529	39.0746	100.367	295.226	103.483	33.3744	118.399	141.481	46.1545
ENSMUSG00000014177	682	527	264	582	466	427	450	230	798	732	487	160	860	1470	297
ENSMUSG00000014195	1653.18	1372.33	764.813	1459.38	1225.67	1144.78	1398.9	1673.68	1792.62	2233.46	1517.13	457.032	1832.89	4122.85	1107.02
ENSMUSG00000014198	5.91463	1.01961	1.03578	4.81202	6.11132	3.05115	8.56503	51.8234	8.75731	16.2325	13.1058	3.09624	8.14256	31.6989	3.66741
ENSMUSG00000014226	884.325	558	454	738.371	760.414	570.982	596.345	811.75	1043	1314.75	585.992	177	1047	1880.16	532.683
ENSMUSG00000014232	240.596	193.023	98.3165	191.472	113.372	122.612	171.328	133.755	223.441	268.226	191.655	43	208.138	362.002	132
ENSMUSG00000014243	72	74	74	168	132	83	86	178	165	192	119	42	237	233	130
ENSMUSG00000014245	113.541	87.4103	35.3318	105.227	64.3728	82.6929	88.1089	63.6843	112.403	159.261	105.957	33.637	85.3006	256.605	39.2342
ENSMUSG00000014294	714	538	561	1717	1266	650	517	1833	1248	2162	782	209	1719	1736	1607
ENSMUSG00000014301	124.356	102.148	43.2311	138.809	132.187	86.8791	123.96	226.706	128.66	180.177	72.7846	25.233	117.547	231.71	124.411
ENSMUSG00000014303	139.022	289.245	128.043	268.917	314.683	391.012	260	305.672	797.67	618.261	515	123	731.998	444.788	79.0544
ENSMUSG00000014313	1560.21	1335.02	1047.7	2295.25	1982.12	1070.27	1169.03	3365.26	2091.6	2818.07	1367.22	457.938	2597.03	4643.51	2894.15
ENSMUSG00000014329	341.84	398	415	795.961	709.937	1032.51	805	476	2455	1065.42	1452.93	307	2860	825	156
ENSMUSG00000014349	2212	1792	707	1434	1470	1496	1150	1157	3034	2387	1326	439	3040	4484	782
ENSMUSG00000014351	0	0	0	0	0	0	0	0	0	0	0	0	0	0	0
ENSMUSG00000014353	980.889	750.748	515	1458.96	898	818	909	390	1320	1641.97	1263	394	1130	2092.84	405
ENSMUSG00000014355	1612.2	1224	508.878	1030.43	1207.21	1482	1396.1	854	3107.56	2120.28	1432.62	375.614	1746.43	4046.37	613.705
ENSMUSG00000014361	367	473	325	700	744	1082	853	293	2112	1239	1084	315	916	1282	205
ENSMUSG00000014402	1416	1103	602	1564.01	918	770	647	750	1361	1695	862.363	273	1481.05	3459.9	756.024
ENSMUSG00000014418	534.476	497.106	226.184	513.144	472.559	499.025	671.697	272.235	987.074	1062.82	745.453	180.996	486.226	1282.94	286.139
ENSMUSG00000014426	1055	1057	175	395	325	388	391	598	796	838	476	111	386	2575	390
ENSMUSG00000014444	2266.61	1934.73	779.631	2431.38	2828.89	2853.28	1744.36	1099.36	7035.14	7912.85	2935.25	888.02	3498.19	5374.51	889.669
ENSMUSG00000014453	17	14	1	1	4	2	0	28	11	7	94	5	32	26	9
ENSMUSG00000014470	487	438	189	513	451	458	329	617	1007	1141	662	160	730	1274	329
ENSMUSG00000014496	1109.64	677.011	359.063	692.095	747.046	766.034	595.203	634.806	1661.73	1006.19	1010.36	292.128	1371.98	2292.28	432.992
ENSMUSG00000014498	1384.85	843.128	240.099	530.568	948.578	1073.53	1136.36	781.144	1989.78	1841.37	1141.59	312.651	908.143	2665.15	343.225
ENSMUSG00000014503	37.2886	53.0938	27.2933	85.7203	41.1881	45.0701	65.0193	69.8648	69.1626	113.947	110.228	35.2688	64.9707	107.457	28.0746
ENSMUSG00000014504	499.204	364.082	374.23	761.213	545.198	405.187	499.696	492.173	700.419	1023.48	562.581	162.59	888.38	1132.95	438.181
ENSMUSG00000014529	0	1	0	0	0	0	1	0	0	0	0	0	0	1	0
ENSMUSG00000014542	0	0	14	0	0	0	0	0	0	0	0	0	0	0	0
ENSMUSG00000014543	5	2	19	25	31	27	57	1	78	7	47	14	149	2	2
ENSMUSG00000014547	906.657	803.359	409.531	932.916	1166.49	1186.19	1074.25	341.768	2252.55	1704.01	1044.85	327.463	873.433	2251.76	331.124
ENSMUSG00000014550	877.456	689.915	245.121	497.656	555.394	592.688	632.705	396.069	1278.78	886.163	593.636	173.514	699.07	1994.5	259.183
ENSMUSG00000014551	619.376	428.692	365.004	768.91	632.065	431.145	446.063	538.443	744.296	1033.96	573.944	195.48	896.075	1065.39	599.542
ENSMUSG00000014554	237.004	232	126	337	213	157	177.378	170	297	467	303	61	247	585	157
ENSMUSG00000014592	1246	1205	152	438	446	105	280	668	142	274	188.971	115	168	1938	580
ENSMUSG00000014599	1345	774	956	1983	1259	1205	1062	626	2000	1803	1561	384	1899	1072	333.001
ENSMUSG00000014601	1470	1020	335	650	637	603	730	591	1291	1138	711.001	242	1051	3211	430
ENSMUSG00000014602	134.033	89.0139	20.7268	54.0477	34.8068	55.6273	68.9923	53.0148	134.076	42.7641	47.1321	26.8952	125.055	219.976	31.009
ENSMUSG00000014603	0	0	2	0	0	0	0	0	0	0	1	0	0	1	0
ENSMUSG00000014606	1038.08	979	547	1088	1416	995	851	2314	1975	2124	1058	346	1416	2522	1240
ENSMUSG00000014609	5	15	3	2	21	7	10	182	2	41	13	9	67.9999	41	57.0001
ENSMUSG00000014633	108.138	87.6778	67.7894	164.465	164.534	111.598	88.3987	177.083	204.995	295.934	111.113	45.7521	207.983	274.429	159.558
ENSMUSG00000014668	683	598	273	696	486	493	729	362	1004	1048	1075	286	744	1606	323.999
ENSMUSG00000014686	1.3354	2.23676	3.42354	16.3054	15.0328	14.8565	23.7453	2	31.2968	177.208	40.5526	10.5238	23.5001	11.8508	0
ENSMUSG00000014704	33.9555	31.1729	3.34715	31.9069	2.52822	5	11.604	3.30017	9	14.8771	14.0371	3.4351	9	41.523	24.8593
ENSMUSG00000014725	3.11423	0	0	3.87166	2.18592	0	1.21131	1.13515	3.23783	0	4.81842	1.34181	1.03105	9.95279	2.49177
ENSMUSG00000014747	2	2	0	0	1	0	0	1	1	2	5	4	0	6	0
ENSMUSG00000014748	1857.1	1732.13	611.337	1296.73	1368.31	1421.25	1276.46	963.08	2820.78	2544.09	1466.35	394.718	1976.7	5695.6	824.298
ENSMUSG00000014763	606.999	651.001	204	456.969	300	351.144	439.838	417.999	694	863.123	537.067	146	531.931	1257.98	295.821
ENSMUSG00000014767	328.844	229.821	172.176	284.969	192.322	179.028	276.107	147.927	382.651	458.474	374.413	107.423	302.912	672.93	137.844
ENSMUSG00000014769	2374.78	1860	1068	2176	2044	1570.8	1453.81	1965.83	2668.81	3085.58	1574.76	524.578	3289	5973.76	1841
ENSMUSG00000014771	188.971	166.63	90.4632	183.569	134.998	89.7489	86.7836	119.428	170.438	294.272	128.918	27.962	239.339	314.322	122.278
ENSMUSG00000014773	810	594	44	209	134	107	75	138	171	122	116	66	657	1139	374
ENSMUSG00000014776	410.574	295.935	221.09	605.55	655.092	342.224	227.827	1481.38	272.578	460.113	222.228	91.6479	369.199	687.215	438.195
ENSMUSG00000014778	315.661	279.376	242.925	540.12	544.503	403.277	568.898	420.419	1176.84	692.978	787.246	246.678	977.133	638.408	386.868
ENSMUSG00000014782	7	0	9	14	18	24	127	12	155	25	136	36	110	8	12
ENSMUSG00000014786	23	26	48	122	107	55	144	38	170	246	165	62	235	62	33
ENSMUSG00000014791	607	574	44	165	59	58	121	45	72	137	62	29	50	1048	173
ENSMUSG00000014813	189	218	41	84	88	48	92	21	173	29	79	51	1594	512	40
ENSMUSG00000014837	50.9656	35.1055	12.3302	34.2546	35.6287	38.4629	50.4074	65.4189	89.4207	89.4205	63.4536	10.3072	68.8628	80.5615	20.5631
ENSMUSG00000014846	245.549	184.639	211.08	356.098	975.335	540.183	516.359	1231.24	285.548	729.593	1009.27	274.52	292.757	2171.47	883.306
ENSMUSG00000014850	307.658	265.141	100.389	207.489	188.131	140.502	205.147	145.43	337.137	312.093	238.259	76.5693	283.355	759.527	194.814
ENSMUSG00000014852	2.37642	5.76837	1.25956	13.7634	4.42433	2.27002	3.52801	3.54495	21.0313	12.7869	17.9182	3.38586	20.1887	7.01908	1.25511
ENSMUSG00000014856	320.688	245.76	222.438	528.784	393.705	290.309	309.457	303.786	543.657	777.961	400.423	93.5584	621.1	600.375	259.989
ENSMUSG00000014859	1129	590	489	808	771	915	629	567	1239	1114	597	183	1029	1720	447
ENSMUSG00000014867	4423	2876	2748	5311	4958	5213	4975	2746	11411	7528	5512.99	1283	9862	7807	1958
ENSMUSG00000014873	340	270	210	402	227	181	237	170	328	468	268	82	298	432	164
ENSMUSG00000014905	715	553	403	815	653.607	542	417	563	1020	1152.53	511.354	156	1153	1698.14	421
ENSMUSG00000014907	324.251	227.61	86	141	116.419	119	80	91.4084	213	216.74	107.494	53	233.685	560.885	173
ENSMUSG00000014932	634.031	521.005	126.018	248.058	214.02	192.023	302.567	209.021	490.059	307.096	365.132	113	530.031	1522.07	252.031
ENSMUSG00000014956	5158	4459.93	1546	3786.99	3358.44	2507	2636	4252	4719	4210.15	2520.71	916.977	3883.35	13483.9	3831
ENSMUSG00000014959	2198.19	1571.17	989.234	2482.57	1986.48	1887.29	1645.16	1231.06	3486.13	3531.45	1944.2	534.059	3466.38	3995.35	1206.33
ENSMUSG00000014980	112.681	91.924	93.3453	181.692	130.019	131.021	137.643	122.011	178.097	273.613	151.627	49.2154	189.859	177.185	144.356
ENSMUSG00000015001	0	0	0	1	0	0	0	0	0	0	0	0	0	1	0
ENSMUSG00000015002	2177.11	1662.25	408	856.353	1071.69	1249.67	1121.04	835.75	2663.93	1922.44	1146.19	309.283	1655.91	6349.99	726.311
ENSMUSG00000015013	216.99	183.374	182.868	436.74	358.674	254.054	215.092	308.778	459.447	728.47	314.45	63.8186	362.948	423.092	213.785
ENSMUSG00000015016	230	225	83.0001	256	242.001	204	112	231	263.999	347	169	47	186	384.048	110
ENSMUSG00000015023	1004.09	833.55	233.169	510.851	556.463	591.366	515.967	430.27	1191.41	1084.72	492.974	161.906	788.105	2047.31	351.184
ENSMUSG00000015027	260	264	299	665	668.606	730	447.46	314	1285	2154	647	148	974.001	602	166
ENSMUSG00000015053	147	149	69	127	156	119	62	77	168	258	119	53	310	372	77
ENSMUSG00000015083	1	11	53.9999	12	17	14	9	16	19	35	25	6	16	22	10
ENSMUSG00000015085	489.677	612	175	528.288	542.681	517	221.43	523.271	951	1415.94	699.828	186.747	887	1345.25	267.43
ENSMUSG00000015087	1179.52	996.153	473.45	1007.51	976.225	939.219	895.431	1235.82	1791.42	1978.06	859.149	264.849	1156.24	2797.27	715.187
ENSMUSG00000015090	44.0001	46	3	11	1	22	2	15	0	3	1	1	1	103	9
ENSMUSG00000015092	995.67	844	499	1330.69	1067	844	632	1340	1435	1826	767	193	1274	1927	1046
ENSMUSG00000015093	1003	1013	26	69	3	17	62	16	5	28	11	11	19	1888	138
ENSMUSG00000015094	579.323	522	474	1724.71	903.319	645.012	510.745	587.73	1474	1341.3	1011.53	220.253	2024.18	943.787	507.911
ENSMUSG00000015095	757	682	321	739	699	654	452	794	1134.87	1271	754.831	211.859	841	1951.83	458
ENSMUSG00000015112	339	175	76	69	57	86	83	21	249	591.001	98	34	85	383	63
ENSMUSG00000015120	2362.13	1739.56	874.92	1775	1473	1429.08	1830.15	804	2870.27	3656	2451.18	679.842	2720	5034.63	1041
ENSMUSG00000015126	293	193	128	364.653	199	163	141	191	245.515	376.776	174.291	44.757	353.524	419.235	238
ENSMUSG00000015127	495.251	410.809	87.4785	235.633	134.643	189.641	235.275	99.0941	346.155	291.833	323.314	73.0989	265.807	938.64	162.583
ENSMUSG00000015133	983.069	868.048	254.023	654.372	611	803.031	683.126	515	2005.08	1533.3	1239.27	279.156	1083.04	2253.14	266
ENSMUSG00000015134	277.139	227.483	150.571	72.0941	64.4339	284.528	74.2912	246.315	107.354	409.844	139.731	20.2606	68.251	888.48	40.3643
ENSMUSG00000015143	3591.33	1929.85	792.979	1601.84	1666.16	2512.95	1525.6	675.44	5779.48	4080.66	2348.54	650.126	3870.51	4484.86	810.368
ENSMUSG00000015149	1207.24	1393.01	594.132	1197.01	1271.03	1329.18	1063.09	1346.03	2279.04	2850.43	1311.93	350.251	1294.7	3113.02	803.11
ENSMUSG00000015165	3418	2643	1378	3540	2457	2146	2429.71	1532	3874	4995	3292	877	3690	8034	2263
ENSMUSG00000015176	1474	837	635	1042	690.222	768.001	811.986	498	1276.26	1396.68	746	241.781	991	2055.75	632
ENSMUSG00000015189	303	245	157	348	364	324	356	427	849	639	473	146	733	831	185
ENSMUSG00000015202	330	360	63	201	143	203	94	111	285	285	230	39	321	518	114
ENSMUSG00000015214	1135	968	186	417	406	505	501	424	754	747	519	129.999	374	3301	385
ENSMUSG00000015217	271.873	259.29	101.967	245.956	357.958	247.957	200.868	252	361.324	476.769	226.536	51	519	697.492	226
ENSMUSG00000015222	720	770	17	34	15	47	65	57	10	33	9	10	6	3310	92
ENSMUSG00000015224	192.995	266	16	61	25	26	27	11	39	38	28	11	54.9999	551.644	53
ENSMUSG00000015242	0	0	0	0	0	0	0	0	0	0	0	0	0	0	0
ENSMUSG00000015243	1933	2052	675	1174	4889	5608	5489	2510	19793	3035	6091	1697	6639	7719	774
ENSMUSG00000015247	259	227	234	436	425	412	409	173	1022	962	476	130	730	545	134
ENSMUSG00000015289	222.357	218.149	141.057	360.646	293.08	196.163	192.909	279.975	317.632	534.44	256.232	66.2696	403.301	529.123	272.173
ENSMUSG00000015290	843.892	746	377	787.348	661.81	523	454	797.297	806.742	886.784	538.104	145.467	649	1677.44	663
ENSMUSG00000015291	1069.91	1061.08	734.575	1601.69	1040.67	878.829	1425.33	645.62	1658.2	2412.54	1820.76	467.932	1500.39	2405.73	603.504
ENSMUSG00000015305	2431	2097	675	2709	2356	3300	1944	813	6069	3298	2547	678	3175	6346	851
ENSMUSG00000015312	488	399	153	487	370	697	305	203	2399	884	668	91	1884	681	161
ENSMUSG00000015314	10	7.01237	18	23	54.0001	56	113	39	216	61.906	121	30.0001	150	32	3
ENSMUSG00000015316	5.19541	9.30957	7.25716	7.80482	15.2783	9	3.20202	7	11	16	22.2549	4.08963	16.6421	12.2358	5.78354
ENSMUSG00000015335	66	53	82	235	171	159	129	80	259	397	170	42	285	78	55.9999
ENSMUSG00000015337	73.7589	58.9868	42.5742	169.066	163.467	55.0163	28.3458	191.118	113.473	188.523	87.5262	15.7312	175.272	100.802	126.252
ENSMUSG00000015340	212	351	549	963	1306	2906	3505	1576	6688	4072	3607	683	1396	2093	211
ENSMUSG00000015341	1355	1118	535	1183.54	1049	989	983	673.999	2243	2269	1208	361	2057	3500.76	693
ENSMUSG00000015342	52.3463	40.1832	30.3491	26.181	61.3732	27.1131	30.2967	138.148	34.0099	54.4912	30.0161	11.0318	26.2714	71.1635	28.1652
ENSMUSG00000015354	435	617	246	257	297	240	184	120	375	675	232	62.0001	333	2475	233
ENSMUSG00000015355	94	111	214	325	427	478	429	200	985	1407	640	117	462	340	46
ENSMUSG00000015357	1647.77	1577.9	364.881	780	789.838	667.786	554	1125.78	1120.69	1168.82	564.849	195	913	4013.57	580
ENSMUSG00000015363	1209.17	975.19	419.827	1054.05	743.049	588.04	563.92	621.048	1173.03	1458.93	660.617	212.111	1008.02	2464.72	523.043
ENSMUSG00000015365	0	0	0	0	0	2	4	0	0	0	0	0	2	0	0
ENSMUSG00000015377	110	82.0488	62.9999	199	81	45	81.0001	177	46.9999	195	129	42.9999	59.9999	207	138
ENSMUSG00000015396	73	107	27	62	48	125	25	76	122	395	174	31	47	261	24
ENSMUSG00000015401	0	574	2	11	12	1	5	0	2	0	1	0	0	2	2
ENSMUSG00000015405	591	548	22	21	1	7	107	0	4	12	4	7	7	2423	94
ENSMUSG00000015437	22	22	5	14	7	15	24	3	26	9	56	12	40	30	3
ENSMUSG00000015441	0	1	1	0	0	0	1	0	0	1	3.25754	0	6.1541	1	0
ENSMUSG00000015443	0	0	0	0	1	2	4	0	1	2	3.17758	0	3.01212	0	1
ENSMUSG00000015452	13	9	15	57	30	13	45.0001	11	59	50.0001	77.9999	13	76	138	25
ENSMUSG00000015461	862	681	347	732	725	725	596	385	1659	1354	689	168	1183	1355	394
ENSMUSG00000015467	43	33	29	48	65.9999	37	30	14	38.0001	64	44	18	55	132	47
ENSMUSG00000015468	239	208	238	936	594	355	361	195	1072	542	494	142	945	518	208
ENSMUSG00000015474	390	482	189	448	517	550	291	414	1141	1276	432	111	811	932	231
ENSMUSG00000015476	16	23	11	32	10	9	11	8	11	20	20	5	14	41	6
ENSMUSG00000015478	526	492.999	185	409	377	324	306	291	652	757	294	95.9999	528	1252	300
ENSMUSG00000015484	0	9	0	1	0	2	0	0	1	1	1	0	1	2	2
ENSMUSG00000015488	1000	734	295	597.983	562	541	462	667	1288	984	597	181	931	1488	381
ENSMUSG00000015501	981.504	657.994	161	425.477	577	660.228	654.765	726.761	1336.26	718.762	781.17	253.18	872.317	2562.39	657
ENSMUSG00000015519	0	0	0	0	0	0	0	0	0	0	0	0	0	0	0
ENSMUSG00000015522	1175.05	1175.21	502.956	1068.85	1104.34	1083.1	1258.49	752.73	2238.25	1696.16	1546.25	460.998	1519.67	2457.89	468.166
ENSMUSG00000015533	1208.27	434.118	29.0915	44.0255	41.0162	66.025	152.816	21.0129	186.277	28.1748	59.0305	55.8837	119.532	482.214	145.102
ENSMUSG00000015536	1006.85	870.002	329.737	959.118	909.097	675.786	544.793	600.234	1131.98	1258.01	634.261	199.232	1091.02	3371.58	601.114
ENSMUSG00000015542	289.001	266	122	362	239	185	144	190	316	473	180	56.0001	296	475	164
ENSMUSG00000015568	13239.6	21096.9	7840.31	28168.6	25833	25758.7	5592.73	10945.6	19417.8	66013	11516.4	2864.96	8016.17	86161.2	17886.6
ENSMUSG00000015575	1461.22	1264.71	684.907	1830.81	1510.31	1343.16	1018.84	757.447	3122.57	3481.04	1570.91	391.249	2543.34	3484.38	884.051
ENSMUSG00000015579	0	0	0	0	0	0	0	0	0	0	0	0	0	0	0
ENSMUSG00000015597	571.652	570.475	99.3361	282.226	255.827	308.415	341.196	384.139	568.46	556.337	405.124	113.453	399.807	1353.65	219.023
ENSMUSG00000015599	6.34094	5.04435	5.10004	4.11694	6.12253	1	2.04323	2	2.02622	2.12356	17.0218	3.12888	5.02586	14.1569	3.07752
ENSMUSG00000015605	1028	558	229	509	651	546	321	865	1009	977	512	134	885	1194	343
ENSMUSG00000015619	2242	2619	98	556	8	15	151	13.6083	19	148	35	19	14	5515	1566
ENSMUSG00000015627	0	1	0	1	0	0	0	17	2	0	2.00187	0	2.0016	4	0
ENSMUSG00000015647	2817	1892	470	3568	1018	654	884	383	1326	992	1134	336	1209	3387	1292
ENSMUSG00000015652	52	18	127	189	135	152	214	27	245	33	132	48	425	24	22
ENSMUSG00000015653	252.071	277.114	210.078	387.125	265.441	423.172	460.466	100.977	798.366	172.703	428.862	154.374	848.323	175.71	74.0371
ENSMUSG00000015656	20496	16482.5	16288.7	22820.3	19527.4	22205.8	20731.6	23278.1	41974.8	40317.9	18271.6	6115.94	27744.2	44978.8	17193.6
ENSMUSG00000015659	178.151	164.548	48.9595	102.791	90.979	84.1048	139.897	110.975	178.391	242.7	160.181	41.9397	111.626	336.668	35.6005
ENSMUSG00000015665	2772	1818	79	26	2	7	504	0	6	21	5	22	2	8199	358
ENSMUSG00000015668	460.939	409.856	181	407.129	279.118	239.241	236.036	226.743	384.512	505.904	262.188	88.8354	429.089	1025.94	218.561
ENSMUSG00000015671	1934.05	1247.79	971.531	1623.44	1454.44	1197.13	1232.72	1238.75	2030.61	2277.39	1311.43	407.401	2333.16	4654.17	1173.61
ENSMUSG00000015672	309.394	244.011	214	367	283.639	209.892	238.53	273	297.354	462.382	275.057	88	328.591	884	267.628
ENSMUSG00000015697	725.964	618.831	312	651.985	644.784	609.895	869.961	412	1363.83	1378.3	870.227	282.876	890.955	1477.92	315.866
ENSMUSG00000015702	1113	1091	71	169	65	79	157	26	146	270	87	35	75	2280	104
ENSMUSG00000015709	70	113.61	36	39	19	102	50	42	117.006	50.0175	84	19	158	187	17.5202
ENSMUSG00000015711	609.918	731.953	333	800	678	658	416	826.993	727	945	436	148	626.975	1328	459
ENSMUSG00000015714	1131	1029	1268	2405	2059	2192	1876	885	4732	5758	2489	627	3011	2244	572
ENSMUSG00000015721	1	1	0	4.63342	0	0	1.03435	2.12638	3.12758	4.14408	2.14439	2.20059	4.1468	0	0
ENSMUSG00000015733	2897.89	2163.54	2005.88	3353.91	3962.63	3753.59	3473	2831.31	7193.72	5969.51	3982.91	944.186	5106.12	6810.6	1999.37
ENSMUSG00000015745	291	278.999	380	1096	1213	1150	723.001	1011	2497	4052	1301	308	2110	756	318
ENSMUSG00000015747	207	170	92	185	229	194	161	186	372	374	195	52	298	483	98
ENSMUSG00000015748	419.967	252.004	204	369.397	224	210.08	283.076	210.041	391.093	530.001	342.057	92.3243	305.001	643.004	202.054
ENSMUSG00000015749	1194	815	475	829	1053	897.999	830	1016	1305	2013	900.001	252	1226	2797	901
ENSMUSG00000015750	2587.47	2226.09	710.082	1653.69	1994.73	1910.59	1336.6	1243.68	3950.6	3453.55	1824.23	491.954	3062.74	5187.41	989.403
ENSMUSG00000015755	2221	1926	689	1377	1472	1760	1944	1185	4858	2832	2267	569	2786	6866	1070
ENSMUSG00000015757	630.124	546.527	261.247	454.587	334.17	348.808	471.202	293.22	786.069	680.571	555.004	145.794	615.699	1455.69	264
ENSMUSG00000015759	975	756	506	1200	1174	999	782	667	1545	2261	1078	287	1875	2261	696
ENSMUSG00000015766	533.042	579.002	659	1193.03	1209.01	1275.01	951.177	376.011	1887	3175.05	1040	292.04	853.003	1162.01	251.015
ENSMUSG00000015776	1615	1279	273	646	657	632	676	396	1517	1124	706	197	1230	3612	519
ENSMUSG00000015787	0	0	0	0	0	0	0	0	0	0	0	0	0	0	0
ENSMUSG00000015790	413	447	180	450	319.174	287.008	213	356	433	619	312	89	374.001	1063	338.476
ENSMUSG00000015804	569	452.999	378	795.001	517	422	342	451	754	1015	471	116	902	1116	448
ENSMUSG00000015806	754	741	340	709	858	562	382	621	959	1505	602	126	870	1954	564
ENSMUSG00000015812	9	1	2	27	5	4	14	3	3	23	9	4	5	55	34
ENSMUSG00000015829	16.4491	13.5139	32.0955	62.1081	19.0485	18.0255	17.4958	7.651	64.7484	163.354	39.4408	8.5046	26.5565	35.5211	12.0194
ENSMUSG00000015837	5631.48	6932.38	2843.37	7746.57	4988.7	4721.4	2666.62	5058.11	7440.63	8780.92	3885.65	1024.24	6547.04	11168.6	4416.41
ENSMUSG00000015839	1797	1475	986	1541	1362	1601	1878	1053	3947	2920	2089	561	3294	3115	666
ENSMUSG00000015843	48.0001	62	28	76	156	64.0015	28.0193	189.014	46.0127	109.018	30.0178	18	28.0324	285.292	263.031
ENSMUSG00000015846	5087	4509	594	1534	1915	1920	1116	1324	3585	2209	1334	388	2094	13975	1769
ENSMUSG00000015850	359.001	407.001	286.042	538.999	469.018	359.929	511.032	870	883.04	542.538	493.867	193.832	370.237	1145.07	425
ENSMUSG00000015852	7	13	8	14	68	403	35	122	74	88	92	20	126	28	14
ENSMUSG00000015854	16	17	29	49	1102	691	118	177	1311	429	147	34	112	13	6
ENSMUSG00000015869	759	682	262	575	396	367	381	325	765	891	461	138	697	1778	283
ENSMUSG00000015879	0	0	1	1	7	2	1	1	1	0	4	1	0	10	3
ENSMUSG00000015880	63.9462	26.2674	16.7132	22.2604	129.236	141.936	219.918	27.7481	223.895	448.421	92.9844	40.912	155.555	185.103	38.2347
ENSMUSG00000015882	263.155	189.991	55.3458	127.739	152.191	203.743	227.223	94.2532	437.771	446.062	259.182	77.6276	247.445	715.536	105.819
ENSMUSG00000015889	828	832	456	743.001	786	799	764	477	1484	1511	1002	244	1039	1681	448.456
ENSMUSG00000015890	5	3	54	4	0	0	1	1	0	1	0	0	0	6	1
ENSMUSG00000015932	9715.94	6078.99	1535	3332.99	3354	2687	3246	1152	5988.96	5401.99	3582.98	1084	6763.99	17761.9	4110.99
ENSMUSG00000015937	1527	1094	642.999	1299	1353	1040	895.001	763.001	1964	2154	1247	337	1607	3046	897
ENSMUSG00000015942	105.577	100.093	62.7372	132.714	118.752	109.601	198.85	116.278	269.972	296.017	254.351	63.7545	202.387	336.222	65.5133
ENSMUSG00000015943	157	85	71	190	121	92	70	145	136	269	93	16	194	178	146
ENSMUSG00000015944	433.042	487.047	195.71	419.221	983.624	1091.79	678.256	1923.52	2002.89	1134.87	781.797	212.081	1253.81	1385.63	369.507
ENSMUSG00000015947	334	110	1108	1229	880	891	1463	273	1721	1194	990	246	689	120	35
ENSMUSG00000015950	297.326	343.482	825.387	1112.9	2127.3	2026.04	1929.31	605.438	3592.12	3137.37	2333.99	584.432	2018.23	897.294	137.647
ENSMUSG00000015957	80.4901	136.999	26	63	56.0001	45	21.0001	214	63.0001	99	46.0001	15	95.4634	221	41.3433
ENSMUSG00000015961	1064	830.295	405	888.869	703.015	706.042	744.43	262.632	1836.92	2668.98	1006.31	253	1244.41	2131.17	641.866
ENSMUSG00000015962	0	9	0	0	0	1	3	10	0	0	1	0	0	12	2
ENSMUSG00000015966	26.8025	46.0374	7	17	1	2	12	2	2	18	4	2.00553	6.04965	88.0934	26.746
ENSMUSG00000015968	127.061	94.9383	250.028	475.287	412.597	586.556	1627.13	191.274	2325.74	718.988	1002.26	325.881	658.709	289.989	45.6275
ENSMUSG00000015970	1207.95	1439.11	85.9876	227.078	68.4055	64.4612	230.06	26.7478	40.6678	101.224	30.011	22.1711	23.3086	2376.45	496.372
ENSMUSG00000015971	380.797	431.24	203.853	439.66	277.65	280.765	291.027	375.018	555.096	712.181	421.986	107.194	441.981	794.22	251.305
ENSMUSG00000015980	41.0027	44	27.9136	81	84.0023	68.0001	58.7769	20	94.9624	163.019	80.9439	26.0019	121.631	117.008	25
ENSMUSG00000015981	36	34	14	23	20	17	19	5	35	21	15	12	52	54	11
ENSMUSG00000015994	1152	1086	397	821	893	724.999	674	813	1268	1529	824	229.001	1112	2784	716
ENSMUSG00000016018	749.637	561.465	301.58	391.715	416.775	391.861	509.551	455.135	837.859	866.149	537.827	182.509	548.397	1821.54	400.814
ENSMUSG00000016024	1082.82	1054.51	1124.81	2455.89	3357.23	3543.51	2192.45	1026.67	3961.55	4054.24	3769.21	909.281	3981.73	2484.95	640.394
ENSMUSG00000016028	2771	1807	51	323	11	22	174	15	33.0001	96	38	34	21	6483	955
ENSMUSG00000016087	217.083	210.029	223.048	429.384	497.131	465.045	414.516	238.053	1059.13	864.679	609.215	148.069	762.125	763.706	207.294
ENSMUSG00000016128	555.339	493.263	103	425	206	307	207	189	454	232	269.113	78	316	1136.99	226
ENSMUSG00000016150	3.00059	8.30209	2.02671	7.40308	2.01509	4.11493	8.03901	2.07143	5.05033	8.02678	7.00541	1.00103	4.01549	16.0798	3.00107
ENSMUSG00000016179	9	7	1	3	0	2	1	7	6	4	6	2	3	31	2
ENSMUSG00000016181	303	278.957	103	230	121	136	211	138.005	314	371	164.136	78	196.959	492.049	118.091
ENSMUSG00000016194	1003	841	631	2581	647.999	553	356.001	185	727	365	247	123	925.001	1179	490.999
ENSMUSG00000016200	3	15	1	3	4	5	4	6	4	2	0	0	3	5	0
ENSMUSG00000016206	163.6	163.187	128.253	263.355	217.127	172.051	195.048	90.8596	459.439	377.159	306.711	68.415	359.824	330.573	73.5628
ENSMUSG00000016239	77	84	12	25	47	75	34	32	167	560	64	19	52	193	20
ENSMUSG00000016252	939	838	703	1929	1616	864	690	2442	1478	2439	1081	330	1666	2716	2469
ENSMUSG00000016253	482	409	209	485	505	477	415	650	763	872	544	129	734	1069	310
ENSMUSG00000016255	4	2	2	2	4	10	7	5	12	1	3	2	6	10	1
ENSMUSG00000016256	1356	1568	2703	6681	6460	5872	3573	2577	12881	17149	5405	1412	8232	3854	1040
ENSMUSG00000016257	1110	750	407	768	688	675	504	867	1009	1234	594.987	201.985	1046	2431	603
ENSMUSG00000016262	421	329	47	78	103	189.48	158	216	396	467	326	44	130	774	157
ENSMUSG00000016283	91.5965	117.549	12.4693	18.8456	1.13077	3.40147	8.92304	1.13869	11.2521	11.1624	12.3424	1.13382	5.5881	175.654	40.4947
ENSMUSG00000016308	481.999	354	223	451	509	395.001	349	450	876	954	478.999	129	715	1116	389
ENSMUSG00000016319	7656.01	5790.79	2119.84	3755.01	4242.19	4314.88	4073.04	2293.79	7801.72	7242.55	3841.39	984	5214.7	15456.3	2750.61
ENSMUSG00000016327	21	7	28	33	139	15	49	1709	12	97	93	28	12	226	60
ENSMUSG00000016344	572.479	387	149	595	411.001	269	178	371	446	582	246	79.6182	579	625	294
ENSMUSG00000016346	20.037	9.0258	5.06865	6.0367	4.01665	4.01059	5.30469	4.03737	3.02287	11.0921	2.00869	3.04098	2	22.1566	5.00849
ENSMUSG00000016349	1016	1941	559	661	3341	1088	656	11335	808	1333	769	461	324	6326	3057
ENSMUSG00000016356	57	54	30.0001	54	28	15	32	40	45	64.0001	54.0001	33	61	158	50
ENSMUSG00000016382	6529.01	3881.99	724.999	1390	1202	1351	1630	798	3631	2710	1790	507.999	3851	10843	1781
ENSMUSG00000016386	11	14	2	2	8	3	3	15	8	15	5	0	3	25	15
ENSMUSG00000016409	374.541	297.118	114.122	195.196	185.341	224.128	235.24	193.198	455.215	455.277	257.259	74.0965	302.168	695.656	154.238
ENSMUSG00000016427	395	336	238	654	687	349	291	814	792	890	439	137	919	1132	803
ENSMUSG00000016458	0	10	2	7	0	1	10.2404	75	7	0	2.6727	0	10.0109	1.00604	0
ENSMUSG00000016477	182	140	109	282	284	327	264	219	592.999	468	345	104	481	485	109
ENSMUSG00000016481	1157.19	920.001	482.327	952.664	886.768	845.316	821.301	588.981	1739.35	1628	1075.32	293	1477.8	2366.09	622.868
ENSMUSG00000016487	2284	2000	720	1876	1429	1966	1451	1620	3960.99	2981.99	2121	555.001	3365.99	5495.01	840
ENSMUSG00000016493	39	35	83.0001	99	31	21	71	20	44	87	126	31	51	107	56
ENSMUSG00000016494	748.661	885.887	887.342	1197.14	3060.01	2988.13	2786.61	2038.86	4305.09	3925.56	5258.39	1010.23	3611.99	3918.82	1026.46
ENSMUSG00000016495	436	411	261	573	427	336	447	231	755	1068	656	178	588	1201	300
ENSMUSG00000016496	606.072	518.264	275.227	418.741	548.77	690.072	862.359	121.194	2907.12	445.316	950.56	168.73	1153.4	1357.54	147.504
ENSMUSG00000016498	10	11	5	2	10	9	6	3	29	4	17	4	23	16	0
ENSMUSG00000016503	385.808	333.02	128.22	310.771	277.592	208.151	176.419	201.288	436.695	537.85	254.475	60.8802	422.976	682.405	222.864
ENSMUSG00000016510	300.144	306.923	144.78	235.168	192.363	128.762	143.581	228.711	223.245	323.828	170.356	53.1198	247.772	718.563	144.05
ENSMUSG00000016520	515	397	74.0001	238.098	248.085	216.079	183	143.047	515.751	387.616	287.869	80	348.148	1029.27	191.108
ENSMUSG00000016524	15	2	1	7	24	9.99999	16	0	5	0	4	18	48	1	0
ENSMUSG00000016526	46	11	10	7	20	13	27	8	54	18	22	5	37	40	9
ENSMUSG00000016528	2569	2064	1164	1991	3365	2796	2893	2921	8467	4224	3129	959	6926	5312	1600
ENSMUSG00000016529	8	5	9	24	33	49	150	11	115	126	22	13	104	12	4
ENSMUSG00000016534	5614.05	4804.08	2617.06	4911.32	5301.53	5872.18	5166.08	3932.04	13700.4	10851.4	7221.27	1677.2	10325	13283.4	2459.87
ENSMUSG00000016541	1086	1074	696	1344	1495	1508	1030	1286	2406	2365	1400	290	2350	2376	765
ENSMUSG00000016552	294	332	52	108	116	110	98.9999	159	296	259	151	37	105	693	82
ENSMUSG00000016554	2320.76	1529	1005.06	1825.74	1283.01	1422	1227.15	1550	2314.01	2386.69	1241.03	394.11	1884	3227	1036
ENSMUSG00000016559	8193.06	5748.52	3484	6384.3	4812.82	4350	4220.17	2028.3	9060.24	10136.5	6260	1641.11	11314.6	12554.2	4083.22
ENSMUSG00000016619	856	669	306	674	696	660	523	375	1264	1270	603.792	182	1023	1974	322
ENSMUSG00000016624	24	17	13	28	17	11	17	11	20.9999	18	28	13	33	32	12
ENSMUSG00000016626	0	0	0	0	0	0	0	0	0	0	0	0	0	0	0
ENSMUSG00000016637	128	133	87	203	156	144	125	164	284	385	200	46	338	291	118
ENSMUSG00000016664	2178.25	1926.08	746.182	1321.26	1842.28	1880.65	1247.3	1229.76	3025.33	2758.84	1550.47	432.19	2237.98	4344.59	655.471
ENSMUSG00000016756	188.736	138.921	96.3108	155.864	366.888	323.984	393.231	230.525	457.31	488.807	521.214	159.048	489.987	433.772	72.2011
ENSMUSG00000016757	546	336	146	355	357	437	299	411	647	645	303	76	544	721	151
ENSMUSG00000016758	14	15	5	14	18	12	12	9	20	23	22	9	33	28	16
ENSMUSG00000016763	15.0129	19	2	14.3267	10	14	15.0079	19	9	9.0181	6	3	35	42.0001	13
ENSMUSG00000016831	1139.18	993.671	415.197	848.216	774.815	876.404	832.993	853.098	1797.88	1363.5	1074.8	284.32	1226.68	2601.67	449.729
ENSMUSG00000016833	348.542	245.699	168.098	329.382	326.298	215.07	233.85	308.918	354.774	577.26	268.421	71.8178	457.497	741.81	273.205
ENSMUSG00000016918	145	214	615.001	903	978.999	1770	1651	914	4175	1322	2317	479	3803	576	146
ENSMUSG00000016921	2497	1724	1260	3100	1968	1601	2784	1191	2977	4843	3334	923	3211	3985	1481.01
ENSMUSG00000016933	2079.63	1968.84	462.71	1219.84	1025.76	950.907	931.538	666.769	2015.68	1637.67	1485.35	343.98	1795.87	4546.51	647.758
ENSMUSG00000016940	445	469	211	645	361	294	303	297	554	656	435	118	540	1005	309
ENSMUSG00000016942	0	1	107	8	7	4	5	2	14	5	7	0	14	7	0
ENSMUSG00000016946	804	570	239	570	433	407	405	253	987	752	510	128	1083	1715	226
ENSMUSG00000016982	0	0	0	0	0	0	2	0	1	0	2	0	1	0	0
ENSMUSG00000016984	166.394	142.443	49	79	67.933	89	105.954	62	172.79	213.756	98.8684	36	129.38	398.583	68.7537
ENSMUSG00000016995	5	6	2	10	2	13	2	80.9664	87.9606	60	55.9607	1	8	16.0001	4
ENSMUSG00000016998	0	0	0	0	0	0	0	0	0	0	0	0	0	0	0
ENSMUSG00000017000	0	0	0	0	0	0	0	0	0	0	0	0	0	0	0
ENSMUSG00000017002	3273	290	805	881	2359	2271	2183	1475	11813	56	2601	319	11991	347	40
ENSMUSG00000017003	0	0	0	0	0	0	0	0	0	0	0	0	0	0	0
ENSMUSG00000017004	0	0	0	0	0	0	0	0	0	0	0	0	0	0	0
ENSMUSG00000017007	0	0	0	0	1	0	0	3.03623	3.03937	4	3.03937	1	1	1	0
ENSMUSG00000017009	6048.57	4216.74	2065.9	7081.89	2091	1944.67	2535.95	915.92	4673.94	1940.56	1809	576	3418	10244.8	2469
ENSMUSG00000017049	0	0	0	0	0	0	0	0	0	0	0	0	0	0	0
ENSMUSG00000017057	3744	1830	923	1297	999	1377	2176	452	3623	1082	2473	422	3037	5199	912
ENSMUSG00000017064	0	0	0	0	0	0	0	0	0	0	0	0	0	0	0
ENSMUSG00000017119	2130.13	2535	764	1513.09	1347	1527	1553.93	1548	3096	2336	1871.2	503.271	1745	6158.14	948
ENSMUSG00000017132	1260	967.001	382	665	993	833.999	670.999	597	2781	1193	1143	300	1965	2629	361
ENSMUSG00000017144	1444	939	353	1090	673	694	727	417	1556	959	880	244	1032.36	2140	428
ENSMUSG00000017146	117	56	41	94	169	205	177	39	410	769	150	46	163	303	42
ENSMUSG00000017165	0	0	0	0	1	0	0	0	0	0	1	0	0	0	0
ENSMUSG00000017167	39.3351	48.3363	18.184	24.1219	22.0035	20.1848	17.0027	27.1261	32.0034	57.882	31.0794	13.1355	26.9605	83.7283	20.2055
ENSMUSG00000017176	386.512	322.356	147.022	284.238	188.434	203.012	196.962	277.129	465.71	416.084	276.693	85.6307	445.362	800.571	237.339
ENSMUSG00000017188	322	271	209	537	428	286	241	431	481	672	283	78	426	544	342
ENSMUSG00000017195	2	2	1	1	0	0	0	0	0	1	1	0	6	2	1
ENSMUSG00000017204	1276.57	844.824	17.75	38	14	22	176.955	11	12	21	4.67248	42.4204	5	2864.82	147.014
ENSMUSG00000017210	784	608	298	794	732	643	762.001	760.001	1434	1254	1037	301	1708	1827	467
ENSMUSG00000017211	27.2065	24.3845	2	1	1	0	10.0995	1	0	2	1.32752	1	0	162.939	9.61287
ENSMUSG00000017221	2903.43	2095.17	981.089	2240.58	2100.6	1700.07	1315.38	1934.04	2796.26	2758.33	1328.09	453.895	2684.13	5546	1407.26
ENSMUSG00000017264	867	700.999	363	672	516	608	602	380.001	1091	1120	645	184	731	1346	369
ENSMUSG00000017286	836.989	813.323	305.164	586.642	550.192	601.853	445.965	504.498	1002.2	813.94	573.837	177.132	834.505	2201.68	463.821
ENSMUSG00000017288	978	767.435	239.364	541.318	501.686	506.063	403.97	461.999	1090.57	914.329	500.749	126.156	649.408	2189.46	429.171
ENSMUSG00000017291	2800	2286	543	1145	1241	1536	1359.95	1141	2672.92	1891	1427	451	1737.97	8469.86	1001
ENSMUSG00000017299	374	320	149	346	289	239	216	302	531	645	335	109	537	801	204
ENSMUSG00000017300	3707.21	5132.92	5769.05	8834.97	14570.1	3478.74	3174.48	47647.6	3288.82	12438.5	3489.55	2733.65	4512.28	26109.7	44382.2
ENSMUSG00000017307	227.008	179.142	73.9239	184.778	142.611	98.4333	121.766	101.049	150.94	249.199	129.438	32.1296	146.769	435.734	92.2051
ENSMUSG00000017309	848.962	1259.87	569.26	1729.52	1207.49	805.061	476.944	503.361	1263.76	1381.02	980.522	193.254	938.669	2597.76	1498.92
ENSMUSG00000017310	0	0	0	0	0	0	0	0	0	1	0	0	0	0	0
ENSMUSG00000017311	28	356	4	0	0	0	2	0	0	5	0	0	0	504	26
ENSMUSG00000017314	107	122	36	93	105	64	59	37	108	79	73	21	151	256	45
ENSMUSG00000017316	0	0	0	0	1	0	2	0	0	0	0	0	3	0	0
ENSMUSG00000017344	12	52	406	73	189	95	60	103	188	214	127	24	137	164	114
ENSMUSG00000017376	275	234	115	281	298	277	205	176	553	408	306	85	364	583	158
ENSMUSG00000017386	273	195	59	135	224	260	169	270	728.986	299	218	62	770	396	47
ENSMUSG00000017390	481	248	24	42	23	58	63.9999	16	233	170	54.0001	27	95	557	117
ENSMUSG00000017400	84	73	33	63	46	99	67	77	229	252	159	32	154	210	35
ENSMUSG00000017404	13144.5	9952.53	4327.59	9389.84	7983.37	6860.13	6333.63	6510.45	13523.6	15845.3	7673.11	2032.72	13241.5	30087	8942.39
ENSMUSG00000017405	126	87	31	114.03	59	66	80.5353	54.9999	133	166	91.0229	35.9999	126	212.129	65.2603
ENSMUSG00000017412	45	66	7	25	10	17	19	23.1115	45	51	72	10	40	167.024	30
ENSMUSG00000017417	158	207	51.0001	187	39.0001	114	50	47	248	876	148	37	184	441	113
ENSMUSG00000017418	665.221	464.204	99.6635	243.849	256.313	304.072	271.031	253.089	648.653	320.401	313.444	71.2476	366.401	2476.56	182.526
ENSMUSG00000017421	2881.08	2121.01	1033.01	2136.09	1838.81	1666.01	2257.74	1248.16	3801	3828.9	2463.56	732.04	3026.04	5874.09	1366.02
ENSMUSG00000017428	2183.16	1653.67	819.444	1385.81	1480.61	1366.6	1166.13	1651.97	1804.28	1630.07	1005.51	317.711	1598.86	4647.05	998.916
ENSMUSG00000017446	602.208	552.126	265.025	945.16	821.296	805.239	601.16	449.298	2598.65	1136.18	1550.29	288.082	3757.64	1555.13	188.058
ENSMUSG00000017453	2	136	43	7	6	1	0	4	0	3	1	1	2	13	6
ENSMUSG00000017466	4352	6455	1651	3561	8802	10518	4193	7507	26262	25250	17725	3072	24881	18038	2143
ENSMUSG00000017478	1124	835	292	666	622	681	656	529	1325	1447.73	753	209	846.693	1920	386
ENSMUSG00000017485	2758.21	2135.21	700.026	1352.36	1381.34	1447.94	1589.28	1176.44	3138.04	2151.28	1914.53	474.699	2608.28	7995.55	1075.45
ENSMUSG00000017491	30.7903	32.7919	81.9737	386.642	38.6574	26.8737	24.7223	48.5607	27.9593	16.4481	15.4707	8.30076	21.7269	60.4505	17.5455
ENSMUSG00000017493	2086.13	2393.15	2272.84	5067.87	4674.33	4632.03	1636.46	2603.51	12132.6	6004.13	4127.11	504.693	7069.96	5477.78	1519.88
ENSMUSG00000017499	70	43	48.9999	48.9999	98	95	115	17	156	210	88	26	94	204.835	23
ENSMUSG00000017548	1137	770	231	488	523	566	689.999	384	1299	1093	748	185	982	2162	332
ENSMUSG00000017550	162	89	43	81	77.0001	97	181	30	225	273	137	39	114	324	53
ENSMUSG00000017561	313.68	307.401	161.398	359.251	316	353.934	406.881	236.795	801.999	773.116	555.472	124.071	433.674	597.306	120.807
ENSMUSG00000017588	2.00034	1.25015	10.4442	0	0	1.41789	1.00062	0	2.99554	0	1	1.32277	0	8.00048	4.00025
ENSMUSG00000017607	7499.28	7304.08	194.389	1014.21	38.8671	78.0419	711.817	20.0522	56.3212	153.546	77.2554	97.8683	43.9567	17215.3	2188.78
ENSMUSG00000017615	1587	1325	631	1487	1305	1188	1169	776	2234	1924	1147	394	2109	3187	784
ENSMUSG00000017631	1497	1026	402	775.036	1090	1693.01	1423	697.999	5050	2645	2117	432	2128	2948	506
ENSMUSG00000017639	932	1110	63	182	40	39	89	15	142	51	120	12	141	3660	245
ENSMUSG00000017652	36.4072	33.7619	27.4076	71.3797	186.3	92.7043	81.077	68.0453	214.797	303.446	190.339	56.69	398.682	41.4682	11.4493
ENSMUSG00000017664	401.006	363.016	291.336	685.051	526.003	504.001	391.055	304.008	931.217	1201.99	587.018	140.274	731.299	607.197	200.059
ENSMUSG00000017667	64.0672	71	49.0441	65.3815	93.4569	80.2848	107.045	93.0199	211.051	158.824	178.348	48	169.077	128.052	38
ENSMUSG00000017670	1208.02	719.03	437.012	908.276	937.065	1040.02	1141.18	477.016	2095.46	2451.41	1268.88	330.038	1300.01	2231.03	326.035
ENSMUSG00000017677	1077	593	553	1215	1123	1008	1516	420	2390	2437	1777	486	1986	2033	363
ENSMUSG00000017679	1353.3	1125	333.418	754.957	448.108	505	615.689	245	1279	935.054	559.418	221	1180.28	3705.03	308.001
ENSMUSG00000017686	929.001	700.553	285	711.265	677.001	628.004	531.194	666	1041	1058.32	620.027	205.199	828.006	2281.01	494
ENSMUSG00000017688	1	1	0	1	0	0	0	0	0	0	0	0	0	1	0
ENSMUSG00000017692	451.278	300.211	31.0544	77.1683	102.135	91.0967	59.0424	100.106	138.105	113.298	49.8549	22.1596	97.1263	697.244	125.085
ENSMUSG00000017697	103	43	73	135	205	135	138	26	261	238	132	31	322	67	34
ENSMUSG00000017707	9862.98	11157.8	4808	9923.99	12438.9	14119	11061	7056.99	27040.8	22943	13598.6	3637.99	19955.4	30412.7	5025
ENSMUSG00000017713	35.0001	47	62.9999	191	162	116	183	81	180	157	180	43	229	60	40
ENSMUSG00000017715	1780.82	884.942	623.763	1646.52	1127.75	1109.9	1530.68	599.96	2479.76	1750.61	1385.5	430.904	2522.55	3582.77	586.893
ENSMUSG00000017716	70.6111	34.4111	36.2984	103.947	334.798	190.111	324.39	40.413	350.663	1011.03	184.37	62.0622	359.12	233.335	67.0962
ENSMUSG00000017718	60.3885	120.532	62.0001	93.5959	61.1165	71.1544	66.6335	94	112	158.909	111.709	45	82.1553	183.572	19.1844
ENSMUSG00000017720	0	0	0	2	1	0	2	0	0	2	2	0	0	0	0
ENSMUSG00000017721	1464.24	1348	484.733	1242.41	1471.03	1381.01	749.463	845	2693.11	2533.74	1142.15	269.013	2262.04	2904.87	543.672
ENSMUSG00000017723	1	70	2	1	0	2	2	17	0	0	0	0	3	6	0
ENSMUSG00000017724	454	82.9999	24	75	52	46	91	20	116	44	50	56	431.999	201	45
ENSMUSG00000017733	0	0	0	0	0	0	0	0	0	0	0	0	0	0	0
ENSMUSG00000017734	568.259	389.143	186.062	400.654	284.148	232	192	248.925	367	276.821	178.928	67	278.448	787.273	349.319
ENSMUSG00000017737	3835	481	701	816.001	1569	3519	1521	670	42173	412	9762	1571	25872	263	61
ENSMUSG00000017740	12.112	15.0494	5.01818	44.1763	32.0553	18.0935	38.1049	12.0159	104.07	43.1401	84.3398	15.0167	65.0821	34.1762	7.00354
ENSMUSG00000017747	274.347	277.655	154.781	387.473	327.362	302.531	217.065	274.976	581.342	585.89	245.939	71.0557	397.495	607.691	104.631
ENSMUSG00000017754	1364.51	2265.9	1227.73	5274.62	7427.38	8350.1	3438.15	2834.03	10046.3	21745.1	6216.04	1224.35	5308.48	5291.3	1313.51
ENSMUSG00000017756	710	725	387	985	1319	1295	914.001	467	2612	2532	1175	360	1173	1401	291
ENSMUSG00000017760	3213.45	3375.92	2268.5	6246.33	5721.94	6194.78	4516.74	3143.63	14060.2	18746.9	7794.89	1809.47	8585.87	7796.14	1725.63
ENSMUSG00000017764	311.452	294	74	311.054	183.104	144.752	129.18	129.687	239	335.925	140.809	35.8029	173	744	119
ENSMUSG00000017765	1404	1082	483.999	1537	901	1024	713	662	1963	2345	1108	305	1762	2134	582
ENSMUSG00000017767	8.54849	1	5	43.9462	20.8965	10.248	7.81987	5.31275	3	32.0744	6.19065	2.19708	1	11	1
ENSMUSG00000017774	4828.99	3699.1	1443.47	3903.11	3085.2	3937.59	2598.67	1860.19	6452.74	4990.01	3140.95	805	4356.11	7798.02	1782.21
ENSMUSG00000017776	2631.79	1796.01	931.277	1688.12	1920.09	2178.79	2046.27	1291.8	4838.06	3278.29	2127.16	585.013	3570.42	5646.34	1093.01
ENSMUSG00000017778	1419.28	1013.22	694.665	1731.4	1774.38	1027.2	786.321	3250.92	1743.06	2641.79	1083.77	375.787	2094.38	3790.64	2280.93
ENSMUSG00000017781	2641	1867	1871	3216	4077	3150	2924	1678	6442.01	5945	3483	1037	5124	5375	1492
ENSMUSG00000017801	467.56	299.415	230.715	307.878	300.318	309.27	323.145	232.987	667.95	674.525	335.225	111.573	444.292	774.763	164.472
ENSMUSG00000017802	1703	1638	590	1185	1132	1028	984	930	2292	1894	1354	328	1877	4667	726
ENSMUSG00000017817	376	398	112	191	1249	843	214	4665	541	733	387	189	663	3044	1969
ENSMUSG00000017830	202	97	278	537	305	155.003	207	75	271	386.002	201.005	45	159	324	40
ENSMUSG00000017831	2348.33	2175.75	524.875	1083.42	1142.82	1088.88	950.895	1116.96	2266.35	1862.48	1267.75	330.878	2199.33	7050.06	1137.17
ENSMUSG00000017832	4	3	2	5	10	12	8	1	21	14	11	3	19	20	2
ENSMUSG00000017837	1147.42	1020.41	288.277	731.62	802.212	683.072	500.559	581.255	1288.18	1820.28	615.73	156.332	706.941	2261.07	268.546
ENSMUSG00000017843	2036.08	1782.08	727.404	1444.39	1553.45	1583	1431.5	1400.31	3657.61	3265.6	1981.18	527.021	2548.05	5730.29	1135.31
ENSMUSG00000017858	549	527	179	404	406	400	361	298	754	782	463	109	572	1213	216
ENSMUSG00000017861	131.21	43.0427	27.0806	55.5477	108.709	132.432	127.845	18.4458	285.401	389.059	110.549	28.1827	181.513	153.375	39
ENSMUSG00000017868	11	116	13	28.0001	10	6	1	0	1	7	6	3	10	3	1
ENSMUSG00000017897	48	64	22	205	52	58	23	61	182	15	53	3	244	156	29
ENSMUSG00000017922	0	0	0	0	0	0	0	0	0	0	0	0	0	0	0
ENSMUSG00000017929	320	285	598	936	1120	1262	905	651	2629	1892.6	1074.05	336	1667	611.982	123.183
ENSMUSG00000017943	2	1	4	7	2	2	2	5	20	11	3	0	11	5	3
ENSMUSG00000017950	2	544	134	15	7	2	1	0	11	0	3	0	0	2	0
ENSMUSG00000017969	32	47	481	242	84	583	368	552	331	264	280	34	254	69	19
ENSMUSG00000017978	42.0003	59.0001	13	21.0001	20	19	24.0003	31	11	21.0005	13	8	19	189.001	14
ENSMUSG00000017999	1157.22	772.014	342.641	651.773	498.387	562.008	514.406	328.011	994.91	1034.57	534.453	168.074	767.108	1966.23	408.357
ENSMUSG00000018001	1871	1155	627	1947	1586	1671	1131	560	2928	2153	1499	412	2532	3680	594
ENSMUSG00000018008	430.397	392.242	1116.26	2094.87	2369.04	3231.3	3416.25	844.182	7108.51	9615.38	3988.09	788.68	3306.77	1191.92	204.95
ENSMUSG00000018012	169	113	43.9999	110	79	78	66.0001	29	176	266	96	32	407	292	144
ENSMUSG00000018040	1020.5	735.746	420.705	1032.67	821.412	686.712	530.246	520.377	1282.35	1410.08	593.412	190.087	1281.28	1404.98	503.149
ENSMUSG00000018042	5390	5194	1763	4490	4054	4166.82	2575.83	2726.92	6373.86	8393	4097	949.98	5684.78	13622	3366
ENSMUSG00000018068	306.378	188.221	101	216.421	241.035	250.031	338.285	156.059	532.373	501.296	300.253	98.1254	292.097	561.37	116.095
ENSMUSG00000018076	2790	1915	295	778	644	979	969	533	2850	1342	1399	306	1399	5886	919
ENSMUSG00000018102	506.034	579.892	474.298	1206.45	987.935	682.081	348.148	980.353	1072.77	1883.86	602.587	163.374	1375.53	1312.41	993.717
ENSMUSG00000018126	6	44	1	5	5.99999	2	3	19.9999	3	8	3	2	7	18	5
ENSMUSG00000018143	1137	943	324	1171	437	463	306	271	785	540	444	95	695	2474	427
ENSMUSG00000018160	706.619	596	277.007	531.439	445.787	523.605	666.595	463.872	971.283	867.353	783.593	224.195	602.073	1546.4	342.199
ENSMUSG00000018166	3660	2961	113	420	63	304	382	327	86	159	68	77	135	8476	627
ENSMUSG00000018167	415	340	281	590	458	477	400	283	1218	1291	638	137	722	715	168
ENSMUSG00000018168	44	30	0	12	6	12	7	29	32	17	54	10	25	105	5
ENSMUSG00000018169	189.433	188	107	305.078	446	248.097	121	86.0114	378.045	579.674	281.195	63	430	750.061	183.168
ENSMUSG00000018171	2387.96	1637	1933	3647.99	2080	1689.97	3607	1123	4725	4401	4407.98	1270	4554.98	4937.97	818.001
ENSMUSG00000018189	519.074	373.07	205.602	426.075	418.302	317.838	400.238	308.841	585.528	853.671	361.059	124	594.618	1279.23	423.95
ENSMUSG00000018196	486.04	409.137	192.881	376.813	292.212	229.072	285.822	291.38	463.795	537.74	374.846	106.862	488.324	1288.54	330.872
ENSMUSG00000018199	461.495	410.243	134.485	256.364	286.37	320.444	285.366	282.348	747.904	559.076	328.072	102.906	757.723	929.628	208.741
ENSMUSG00000018209	1218	1027	372	650	736	1058	1017	478	2358	1527	1136	228	1100	3172	314
ENSMUSG00000018211	0	25	0	0	0	0	0	1	0	0	0	0	0	0	0
ENSMUSG00000018217	1550	1691	1094	3093	3381	2654	1751	1423	5200	8845	2714	1003	4022	4853	1098
ENSMUSG00000018238	1	0	1	2	1	3	6	3	6	6	6	0	3	4	0
ENSMUSG00000018239	123	82	55	127	79	64	76.9999	95	121	144	93	31	131	189	57
ENSMUSG00000018259	0	0	0	0	0	0	0	0	0	0	0	0	0	0	0
ENSMUSG00000018263	0	1.00561	6.08703	9.16635	5.02054	5.0085	3.28294	2.01645	11.1039	3.02089	5.25392	2.03026	18.5217	3.0344	0
ENSMUSG00000018286	1413.97	973	584	1362	1268	923	809	1457	1399.97	1923	906	258	1554	2997.91	1237
ENSMUSG00000018287	470.73	395.821	276.787	531.154	616.573	467.983	353.468	850.704	752.067	910.72	410.025	119.527	654.426	1190.1	529.189
ENSMUSG00000018293	6326	3340	3992	9497	9931	8275	6475	4252	15817	21115	7865	1908	14379	6689	3939
ENSMUSG00000018322	393	344	280	645.004	338.001	350.001	380.002	273	586.003	898.001	551.005	182.004	583.003	589.002	242
ENSMUSG00000018326	5136.99	5056	2605	7433.96	6272	5687	3475	2289	7390	8367	3798	1133	6436	13472	3825
ENSMUSG00000018334	848.411	655	284.407	655	467	506.27	660.341	915.492	930	823.628	862.322	271.393	842.001	1570.66	861
ENSMUSG00000018339	841	18994	1273	3854	4387	8155	4495	5856	16074	11386	9058	1556	13619	4985	1404
ENSMUSG00000018340	1938	2731.99	2121	6525	5752	4840	3372	3888	5823.99	5267	3517	984	5106	6710	2301
ENSMUSG00000018341	135.794	208.378	0	3.13944	2.93001	6.3482	28.0807	3.35411	5.28883	6.29066	4.94636	0	3.09383	567.932	111.434
ENSMUSG00000018347	337	267	136	253	149	137	167	77	402	249	192	51	337	604	76
ENSMUSG00000018362	1142.26	657.754	434.815	649.2	1086.73	1163.95	1309.5	534.36	2243.02	2933.56	942.198	311.134	1513.42	2526.71	428.724
ENSMUSG00000018363	1105	976	296	670	611	836	705	556	1528.99	971	840	201	969	2732	411
ENSMUSG00000018372	117	125	87	196	83	63	151	81	163	243	154	54.9999	139	318	79.9999
ENSMUSG00000018377	1010	1144	239	457	572	534	641	804	1433	941.417	899.452	243	1220.74	3233	688
ENSMUSG00000018378	635	586	184	770	456	307	220	990	467	594	471	117	690	1490	877
ENSMUSG00000018379	2390	1480	1087	2150	1865	1679.01	2027	1096	2928	3724	2128	680	2826	4384.99	1511
ENSMUSG00000018381	183.601	159.809	140.648	274.618	224.767	234.817	171.761	138.772	652.844	206.584	405.444	73.9191	418.715	128.228	114.389
ENSMUSG00000018387	64.8548	16.3381	11.2386	24.2483	18.4825	15	23.3445	12	45.4771	21.8532	41.5942	15	41.9374	5.60324	3.12159
ENSMUSG00000018395	273	231.501	97	196.076	252	283.754	229.414	190	487.999	421.326	197.004	75	255.633	435.971	75.2701
ENSMUSG00000018398	2108	1701	641	1688	1568	1687	1564	830	3465	3878	1876	467	1920	5012.99	741
ENSMUSG00000018401	806	775	215	399	368	439	475	340	977.999	801	405	137	599	1962	222
ENSMUSG00000018405	192	226	81	179	132	127	129	125	220	300	171	38	239	418	129
ENSMUSG00000018411	97.0001	245	50	80	209	109	86	761	38	79	65	31	32	349	211
ENSMUSG00000018412	1191	1124	273	619	596.001	716	730.999	474	1788	1319	1000	212	928	2504.01	424.001
ENSMUSG00000018415	1144.48	1049.08	267.115	542.853	388.189	436.197	364.983	529.244	851.8	581.4	352.078	114.502	717.856	2673.42	635.059
ENSMUSG00000018417	1209.02	549.018	306.043	780.116	564.782	641	676.075	210	1907	681	1160.02	279	1744.09	1274.15	285.012
ENSMUSG00000018425	654	731.364	370.921	655	590	608.869	754.939	339.508	1232	899.591	799.481	229	1186.85	1430.48	290.747
ENSMUSG00000018427	431	497	145	538	439	349	315	357	692	486	551	127	806	1601	148
ENSMUSG00000018428	690	709.001	235	620	513	468	372	982	689	608	443	141	550	1724	445
ENSMUSG00000018433	518	365	218	377	282	322	314	220	622.942	654	331	101	477.978	806.956	182.92
ENSMUSG00000018442	758.701	501.011	403.323	851.393	643.106	513.199	619.368	339.001	993.238	1386.95	684.235	236.681	854.003	1604.32	303
ENSMUSG00000018446	1114.25	715.096	503.583	920.951	805.055	747.434	479.389	882.034	1071.07	1431.58	561.818	204.413	1234.07	1603.63	755.152
ENSMUSG00000018449	79	130	75.0001	160	160	85.9999	99	99.0001	188	291	154	55	161	195	89
ENSMUSG00000018451	170	254	70	206	108	137	68	192	429	533	343	52	565	388	127
ENSMUSG00000018459	39	565	62	154	1034	6321.01	3087	775	2062	1551	658	164	675	156	43
ENSMUSG00000018470	28	19.0001	10	15	11	20	17	14	34	38	19	4	34	21	7
ENSMUSG00000018474	892.127	1191	483	1031	1040	1736	1427	837	3787	2989	2059	398	2441	2348	474
ENSMUSG00000018476	1497	1013	394	818	1142	1280	1203.99	584	4229.99	714	1525.99	273	2626	3139.96	458
ENSMUSG00000018479	2	0	0	3	1	0	0	1	1	2	2	0	2	2	2
ENSMUSG00000018481	607.587	550.538	322.638	666.778	656.104	715.26	655.717	402.581	1391.44	948.26	838.218	210.67	1059.33	2715.24	422.832
ENSMUSG00000018486	7	9	4	4	20	1	3	0	4	5	6	2	12	14	1
ENSMUSG00000018500	262	167	219	249	211	217	305	128	555	226	198	69	448	412	71
ENSMUSG00000018501	2932.2	2568.56	632.218	1457.02	1458.41	1954.54	1870.58	1538.69	4234.82	2911.35	2025.77	556.668	1977.83	8642.06	1118.5
ENSMUSG00000018507	218.209	290.307	450.477	951.465	578.213	657.186	420.89	221.2	1249.42	1851.15	799.751	148.543	760.222	540.396	217.257
ENSMUSG00000018509	145	135	57	128	115	83	50	101	120	203	79	29	122	296	128
ENSMUSG00000018537	431.308	341.891	79.0001	329.289	153.24	122.869	163.934	120.461	314.113	361.322	308.439	62.0001	413.124	819.829	214.133
ENSMUSG00000018541	338.632	264.889	138.747	225.591	233.783	267.139	277.917	183.036	582.424	473.724	347.17	86.0835	459.103	838.09	113.014
ENSMUSG00000018543	0	1	0	1	1	0	0	0	0	0	1	0	0	7	1
ENSMUSG00000018547	817.097	735.994	254	564.021	782	941.076	620.089	1302	1823	1204.98	744.039	218	1172.93	1964.98	459
ENSMUSG00000018548	393	314.001	139.005	238.837	223.006	291	237.073	153	555.003	474.278	284.025	73.024	341.404	819.319	215.412
ENSMUSG00000018554	12	26	11	29	26	18	8	30	14	41	2	1	7	55	39.0001
ENSMUSG00000018559	926.907	751.816	487.616	1186.94	1196.11	908.281	740.597	1650.65	1965.91	2019.02	938.589	312.478	1860.87	2076.97	962.067
ENSMUSG00000018565	551	353.001	275.106	608	441	393	352	487	711	812	358.737	112	580.067	991.049	308
ENSMUSG00000018566	262	806	150	215	1373	352	278	2991	523	612	256	180	173	2394	1760
ENSMUSG00000018567	2889	2798.99	2433	4779	4430	3777	3280	2670	7760	8322	4245.01	1098	6866	6532.01	2189
ENSMUSG00000018569	7	14	2	3	0	2	1	3	9	4	5	3	4	10	4
ENSMUSG00000018570	38	33	4	18	11	10	13	7.00001	13	40	18	4	28	62	10
ENSMUSG00000018572	798	659	512	941	772	740.999	759	557	1685	1563	773	242	1480	1722	382
ENSMUSG00000018574	2288.57	2296.64	1083.39	2087.73	1946.79	1403.95	1058.83	3826.46	2102.51	2234.68	1150.14	403.465	1674.23	6497.57	2044.7
ENSMUSG00000018581	8.62759	6.50977	2.34952	4.53536	1.08365	0	0	0	3.16893	6.60656	2.16249	0	3.31816	25.846	15.0954
ENSMUSG00000018583	2389.13	1685.79	965.186	1746.42	1473.86	1539.29	1408.51	1796.74	2933.21	2649.09	1497.37	492.603	2152.36	5032.56	1545.51
ENSMUSG00000018585	995	871	392	1069	872	751	588	428	1922	1525	979	215	1709	2147	731
ENSMUSG00000018589	0	0	0	0	0	0	0	0	0	0	0	0	0	0	0
ENSMUSG00000018593	12560	16458	17826	49623.5	43484.1	51808.9	39763.1	26792	164190	105594	107258	14283.3	140952	46895.2	16106.1
ENSMUSG00000018595	0	0	0	2	1	0	0	0	0	0	0	0	0	0	0
ENSMUSG00000018599	240.983	169.96	143	357	573	323	197	1200	336	517	273	104	257	828	543
ENSMUSG00000018604	39	80	35	90.9999	209	103	55	297	316	134	141	79.0001	897	176	88
ENSMUSG00000018620	0	0	0	0	0	0	0	0	0	0	0	0	0	1	0
ENSMUSG00000018623	0	0	0	0	0	0	0	0	1	1	0	0	0	0	0
ENSMUSG00000018634	0	0	0	2	0	0	0	0	0	0	0	0	1	0	0
ENSMUSG00000018648	519	426	16	48	56	50	74.0001	83	62	77	89.9999	33	104	1336	194
ENSMUSG00000018651	212	186	94	243	117	128	172	143	215	295	261	72	220	369	111
ENSMUSG00000018654	234	189	215	375	561.999	743	697	221	1520	1167	813.001	173	763	564	68
ENSMUSG00000018656	1	0	0	0	0	0	0	0	1.02677	0	1.01068	0	0	0	0
ENSMUSG00000018659	414	382	148	308	267	220	169	187	361	450	219	75	334	726	160
ENSMUSG00000018661	574.923	574.647	186.172	439.577	433.07	500.575	400.206	472.635	920.099	1034.31	519.535	125.451	581.95	1031.99	259.382
ENSMUSG00000018666	578.761	483	233.89	512.254	370.647	375	583.922	374.494	895.722	1065.91	676.211	179.097	680.495	1053.7	476
ENSMUSG00000018669	911	762	389	1061	640	571	511	500	1050	1235	701	177	885	1679	408
ENSMUSG00000018672	452	415	271	706	677	556	533	461	1035	943	870	210	1214	1176	407
ENSMUSG00000018677	1413	1182	617	1704	1406	1375	728.999	761	2688	2736	1258	307	2248	2348	804
ENSMUSG00000018678	269	287	84	223	259	321	152	207	505.999	453	262	58	327	593	177
ENSMUSG00000018697	373	321	190	254	180	209	189	143	347	407	220	88	297	509	190
ENSMUSG00000018698	0	23	5	3	0	0	0	0	1	0	3	0	2	0	1
ENSMUSG00000018707	7863.21	6542.64	2135.2	5526.33	4354.34	4354	4827.14	4737.39	8692.54	8762.78	5292.82	1432.32	6042.42	16863.8	2682
ENSMUSG00000018727	17	18	4	17	6	4	9	0	5	6	6	6	3	41	5
ENSMUSG00000018733	203	189	62	175	124	116	133	155	229.001	261	144	50	202	442	107
ENSMUSG00000018736	2627	2252	600	1223.54	1095.77	1190.01	966.782	838	2904.45	1695	1211.74	291	2296	7451.79	771.395
ENSMUSG00000018740	71.73	72.3306	38.4087	85.3223	83.7033	64.9728	50.9834	114.963	61.3385	114.664	71.0771	13.8234	46.2286	205.3	78.8749
ENSMUSG00000018750	1230.34	1200	217	661	545	620.999	582	663	1346	885	741	186	1098	2128	491
ENSMUSG00000018752	36.1945	73.18	58.1112	112.52	196.299	182.847	51.1278	116.709	247.545	527.911	245.837	50.5497	268.238	128.849	54.6549
ENSMUSG00000018761	776	639	279.012	623.173	766.092	585.037	496.783	226.06	1052.14	1508.5	656.88	180.072	1092.06	1797.03	287
ENSMUSG00000018765	1099	1042	382	1047	761	675	614	1279	1259	1288	759	216	1050	2688	608
ENSMUSG00000018770	3512	2880	1699	4142	4984	2952	2067	8095.01	4403.99	5702	2336	818	4576.01	8575.99	4868
ENSMUSG00000018774	886	1284	1884	4268	3867	4729	2517	1157	10836	23565	5057	1150	3476	2742	587
ENSMUSG00000018776	1	1	0	0	2	1	2	0	4	0	0	0	3	1	0
ENSMUSG00000018796	6430.2	9169.17	2025	5648.06	10726.3	7105.17	2809.24	5130.56	4605.06	7174.33	2174.03	964.037	2928.06	26161.2	4676
ENSMUSG00000018800	1242	1442	80.083	218	161	224	222.087	232	318	288	246	80	317	4658	229
ENSMUSG00000018809	162.19	158.539	54.022	154.435	119.602	121.47	86.5087	97.0848	209.711	249.442	125.707	28.2707	173.086	347.838	62.0298
ENSMUSG00000018819	579	615	934	1295	1476	1380	1408	1412	4134	4474	3582	509	3253	1699	399
ENSMUSG00000018820	645.051	659.806	247.784	637.318	484.156	453.189	486.978	298.986	790.578	808.736	615.499	139.628	685.075	1609.05	319.793
ENSMUSG00000018821	1425	451	143	475	222	182	265	286	234	473	254	87	426	1536	493
ENSMUSG00000018822	413	707	292	2039	351	558	104	164	97	325	34	33	302	1245	388
ENSMUSG00000018830	1420.01	1658.56	233.789	332.475	1833.82	438.297	739.361	243.88	855.465	1025.47	1030.16	326.291	1321	4189.52	1328.85
ENSMUSG00000018841	278	345	71	182	210	169	125	102	247	345	191	58.0001	203.999	786	100
ENSMUSG00000018844	6	3	4	7	3	7	3	1	7	13	1	0	2	10	2
[truncated: 34,121 more rows]
