# Supplementary material for: Signaling Pathways Associated with Chronic Wound Progression: A Systems Biology Approach
Source: Antioxidants (Basel). 2022 Jul 31;11(8):1506. doi: 10.3390/antiox11081506 (PMC9404828; doi:10.3390/antiox11081506)
Supplement: Supplementary file 1 [file antioxidants-11-01506-s001.zip › antioxidants-1800930-SupplementaryMaterials/Table S2.xlsx]

## Sheet: WGCNAInputFilteredMinusNCD5A
Table S2. TPM normalized counts for genes identified in RNASeq
EnsembleGene ID	chronicday1a	chronicday1b	non-chronicday1a	non-chronicday1b	chronicday5a	chronicday5b	non-chronicday5b	chronicday10a	chronicday10b	non-chronicday10a	non-chronicday10b	chronicday20a	chronicday20b	dbdbSkinA	dbdbSkinB	GeneName	Description
ENSMUSG00000000001	120.372	104.09	59.06	48.1549	58.0159	81.5344	89.325	25.8608	99.0348	63.1275	73.2023	72.394	74.0531	130.32	33.7951	Gnai3	guanine nucleotide binding protein (G protein), alpha inhibiting 3
ENSMUSG00000000028	7.54092	6.44285	7.05776	5.06618	8.41455	9.34681	11.6755	3.67265	9.15431	12.5798	8.35343	8.09023	8.7509	7.85832	3.46726	Cdc45	cell division cycle 45
ENSMUSG00000000037	2.28762	1.93478	0.987151	1.25808	0.66078	1.21523	0.996605	0.662196	0.443201	1.08489	0.475413	0.539302	0.302977	3.07646	1.77957	Scml2	Scm polycomb group protein like 2
ENSMUSG00000000049	0.184502	0.203774	66.5349	2.38676	1.73302	0	0	1.05729	0.771677	0.250068	0.762535	0	0.143862	0.156822	0.830671	Apoh	apolipoprotein H
ENSMUSG00000000056	17.8193	21.5225	8.35909	6.26832	10.9066	18.5471	13.7474	20.3762	20.2296	11.2883	22.3857	12.4863	11.5692	20.3874	9.54604	Narf	nuclear prelamin A recognition factor
ENSMUSG00000000058	166.589	195.106	67.9168	114.71	94.2654	143.66	56.3256	30.8416	85.4634	92.8822	66.8425	55.4187	53.3943	228.431	98.0135	Cav2	caveolin 2
ENSMUSG00000000078	93.0332	90.1907	75.5582	75.8302	60.0325	90.1786	83.1221	22.8241	98.0537	83.6667	90.6401	64.6842	65.7772	89.1173	34.858	Klf6	Kruppel-like factor 6
ENSMUSG00000000085	29.2616	34.1488	21.6548	20.6264	22.1181	24.6783	21.912	24.7857	20.8403	22.5662	26.1334	21.0855	27.0649	23.9169	20.7202	Scmh1	sex comb on midleg homolog 1
ENSMUSG00000000088	208.346	232.154	478.397	407.406	494.362	301.808	280.211	910.346	259.957	334.157	239.553	293.303	327.569	245.001	507.203	Cox5a	cytochrome c oxidase subunit 5A
ENSMUSG00000000093	1.54725	2.75211	3.22363	3.89266	3.50801	2.27067	1.00376	1.83445	2.13851	2.11516	3.65409	1.18231	1.51844	0.974998	1.24169	Tbx2	T-box 2
ENSMUSG00000000094	0.165618	0.196391	0.215262	0.171397	0.292826	0.617872	0.0960561	3.79629	0.485391	0.0224567	0.391461	0.267608	0.516549	0.140794	0.0335167	Tbx4	T-box 4
ENSMUSG00000000120	3.50213	8.12565	2.24747	0.873617	0.767603	12.079	1.17178	0.989329	1.01458	0.408966	1.09533	6.85578	2.79683	1.93418	2.06737	Ngfr	nerve growth factor receptor (TNFR superfamily, member 16)
ENSMUSG00000000125	11.0264	10.3622	1.09711	1.54561	0	0.169047	0.919728	0.036419	0.0221507	0.279947	0	0.256061	0.0247771	11.6544	7.07381	Wnt3	wingless-type MMTV integration site family, member 3
ENSMUSG00000000126	2.81385	3.78854	2.52943	2.45661	4.43745	5.02877	1.95125	13.9729	2.61483	4.68779	11.4564	2.95179	3.29107	2.81522	2.63964	Wnt9a	wingless-type MMTV integration site family, member 9A
ENSMUSG00000000127	21.4127	20.5246	9.95676	8.40818	8.42061	12.3554	11.6402	8.26517	13.9877	9.90539	10.0674	11.5895	7.88138	19.2261	5.35405	Fer	fer (fms/fps related) protein kinase
ENSMUSG00000000131	67.316	52.3786	108.907	112.381	80.3524	74.5769	80.8598	39.3739	79.5217	100.078	105.57	101.041	86.8924	52.141	54.4138	Xpo6	exportin 6
ENSMUSG00000000134	33.6031	32.3367	36.5442	32.6025	37.2991	44.9624	45.3938	16.4143	58.7158	44.9893	50.684	39.3099	47.763	31.3252	16.9699	Tfe3	transcription factor E3
ENSMUSG00000000142	18.389	21.1487	3.37032	4.8657	1.55203	3.17877	4.02255	8.40326	0.975423	2.52837	5.4386	3.49126	2.05157	19.4938	11.6715	Axin2	axin 2
ENSMUSG00000000148	10.1697	11.345	8.54983	9.8587	8.70654	10.1524	8.78759	7.52246	8.95554	10.5772	9.89532	7.34737	7.80935	7.131	4.82523	Brat1	BRCA1-associated ATM activator 1
ENSMUSG00000000149	35.6987	41.011	31.194	46.7779	63.6042	85.1079	37.1936	35.1955	105.474	99.0052	64.3573	49.4468	68.1603	37.2292	17.3619	Gna12	guanine nucleotide binding protein, alpha 12
ENSMUSG00000000154	5.75127	29.0116	6.49806	5.67346	4.18092	2.20067	2.60935	1.6814	2.07205	4.66014	3.00883	3.88899	1.80618	4.50095	4.53155	Slc22a18	solute carrier family 22 (organic cation transporter), member 18
ENSMUSG00000000157	0.223523	0.558534	0.482334	0	0.401556	0.459397	0.444342	0.25618	0.508323	0.199691	0.527888	0.42387	0.389038	0	0	Itgb2l	integrin beta 2-like
ENSMUSG00000000159	0.0674693	1.80914	0.43677	0	0.149114	0.0897321	0	0.126849	0	0.0457228	1.03104	0	0.393832	0	0	Igsf5	immunoglobulin superfamily, member 5
ENSMUSG00000000167	1.35912	1.90506	1.91848	2.18392	1.20747	0.976291	3.58068	1.66976	1.25805	1.49253	2.07956	2.67204	1.29189	0.934991	0.831452	Pih1d2	PIH1 domain containing 2
ENSMUSG00000000168	64.7615	65.0575	52.7634	38.8638	74.4359	82.9155	54.0348	130.467	63.0922	57.2716	43.8931	53.8852	41.6707	83.8309	40.5019	Dlat	dihydrolipoamide S-acetyltransferase (E2 component of pyruvate dehydrogenase complex)
ENSMUSG00000000171	106.835	104.521	163.248	135.682	186.289	166.24	162.815	280.93	171.299	152.965	154.607	156.689	154.586	117.16	133.56	Sdhd	succinate dehydrogenase complex, subunit D, integral membrane protein
ENSMUSG00000000182	1.07554	0.268503	8.06199	7.14709	0.688095	1.12929	5.73449	0.0648777	0.11838	0.537066	0.668441	2.96499	1.58899	0	0	Fgf23	fibroblast growth factor 23
ENSMUSG00000000183	0.102597	0.121795	0.0443046	0.0425106	0.589816	0.109153	0.237932	1.62296	0.0733154	0.292176	0.121241	0.828162	0.0960574	1.43013	0.74751	Fgf6	fibroblast growth factor 6
ENSMUSG00000000184	60.1872	62.297	27.9858	37.2856	32.2116	44.3912	31.05	11.909	30.8064	21.5307	25.1611	22.9252	31.9176	83.0386	42.6515	Ccnd2	cyclin D2
ENSMUSG00000000194	38.4943	41.2996	27.5987	24.2103	25.4172	37.0513	39.1002	16.1667	44.2464	27.104	32.4958	26.3762	27.1319	29.461	9.82771	Gpr107	G protein-coupled receptor 107
ENSMUSG00000000197	0.223833	0.245243	0.0284955	0.144429	0.102149	0.105377	0.189709	0.14714	0.0552312	0.161066	0.196421	0	0.130257	0.25584	0.223243	Nalcn	sodium leak channel, non-selective
ENSMUSG00000000202	0.457105	0	0.493186	0.0623261	0.133103	0.629985	0.0474204	0.317429	0.2013	0.204066	0.426692	0	0.046959	0.243845	0	Btbd17	BTB (POZ) domain containing 17
ENSMUSG00000000204	25.6481	2.71161	519.63	251.371	50.6018	43.6939	93.7385	3.17637	62.7142	3.98279	86.6207	64.69	77.4308	0.827308	2.30253	Slfn4	schlafen 4
ENSMUSG00000000214	4.50748	2.29031	6.21023	4.98874	2.44756	2.2135	0.931711	1.20888	0	2.19344	2.66082	4.26481	0.0876798	5.61846	6.2995	Th	tyrosine hydroxylase
ENSMUSG00000000216	4.25671	4.73702	0.423942	0.440524	0.0723674	0.0870967	0.758183	0	0	0.0665699	0	0.527713	0	2.68572	0.364459	Scnn1g	sodium channel, nonvoltage-gated 1 gamma
ENSMUSG00000000223	3.63261	6.33975	1.16237	3.09319	0.850181	2.33418	2.89544	5.83329	0.82622	1.63499	1.73277	1.75726	1.23691	4.06151	1.86658	Drp2	dystrophin related protein 2
ENSMUSG00000000244	2.10758	2.45311	12.6324	6.23638	11.4452	13.2681	12.5722	5.22478	8.9169	9.56265	12.573	12.3076	7.21295	1.47463	1.23244	Tspan32	tetraspanin 32
ENSMUSG00000000247	12.1302	12.6121	1.12088	0.758405	0.231737	0	3.45695	0.0396734	0.0965205	0.496629	0.0817517	1.22586	0.107965	11.2987	7.18053	Lhx2	LIM homeobox protein 2
ENSMUSG00000000248	3.07849	1.29795	0.372216	0.12893	0.191061	0.114647	6.16107	0.667533	0.447024	0.112898	0.389201	2.17955	0.843595	2.5991	0.661476	Clec2g	C-type lectin domain family 2, member g
ENSMUSG00000000253	6.13872	20.2826	12.304	17.2376	27.688	12.2034	11.2032	57.2697	14.5643	23.0874	14.6236	17.5402	13.0472	16.8779	45.292	Gmpr	guanosine monophosphate reductase
ENSMUSG00000000263	0.343258	0.542718	0.246902	0.769676	1.01151	0.456522	0.331171	0	0.279157	0.3877	0.058734	0	0.356864	0.389012	0.405221	Glra1	glycine receptor, alpha 1 subunit
ENSMUSG00000000266	14.2927	15.021	3.04364	4.43942	4.71815	5.72984	5.39269	4.40207	4.971	3.41446	4.62497	5.08993	2.98003	20.1555	5.24476	Mid2	midline 2
ENSMUSG00000000275	18.4057	15.4686	30.813	36.2492	20.9545	30.4389	33.3666	8.24068	41.5076	43.9916	33.5954	22.7748	20.3744	18.1185	5.97118	Trim25	tripartite motif-containing 25
ENSMUSG00000000276	3.26404	2.68278	2.00462	2.55972	1.6944	2.56913	2.48781	1.65718	2.11155	3.04657	2.68919	2.66968	1.84176	2.56133	0.950256	Dgke	diacylglycerol kinase, epsilon
ENSMUSG00000000278	35.0656	64.0852	69.7424	72.9771	75.6888	116.398	82.0445	49.7389	134.641	175.352	125.983	104.021	100.804	52.7314	20.4703	Scpep1	serine carboxypeptidase 1
ENSMUSG00000000282	13.9495	17.6303	8.26657	11.3335	10.7444	15.3957	11.8854	4.8201	16.5722	12.6985	13.526	9.89855	12.971	14.8797	6.53084	Mnt	max binding protein
ENSMUSG00000000290	26.5397	33.5671	138.842	83.6736	117.721	236.311	196.647	46.653	299.402	305.303	223.428	134.61	113.645	48.2177	14.56	Itgb2	integrin beta 2
ENSMUSG00000000295	26.5679	18.8858	18.0164	22.1865	21.3458	18.4165	23.343	16.9844	17.1264	25.9259	23.506	31.0193	29.5966	20.2691	22.2128	Hddc2	HD domain containing 2
ENSMUSG00000000296	8.22673	10.5211	3.05514	2.49613	5.9863	3.09347	4.64069	21.1441	0.704952	2.39285	2.29502	5.59792	2.28675	11.5364	9.63545	Tpd52l1	tumor protein D52-like 1
ENSMUSG00000000301	7.17901	9.21092	24.8495	14.8586	12.3963	9.09276	8.41651	6.25308	8.70804	8.14229	9.71006	9.77038	11.4561	6.28628	9.94627	Pemt	phosphatidylethanolamine N-methyltransferase
ENSMUSG00000000303	183.216	148.789	10.4908	16.1226	2.81752	3.50594	17.4608	0.471234	2.20072	1.86186	1.22657	9.66346	1.26716	119.742	58.9451	Cdh1	cadherin 1
ENSMUSG00000000305	2.73398	2.88502	0.095625	1.45982	0.310143	0.120503	0.299279	0.101578	0.406247	0.557844	0.671049	0.238063	0.138214	2.74962	1.88331	Cdh4	cadherin 4
ENSMUSG00000000308	141.487	114.767	13.2696	37.4309	0.76592	1.86483	49.6118	0.803508	1.67486	4.61477	2.42048	65.6779	0.816743	104.99	132.314	Ckmt1	creatine kinase, mitochondrial 1, ubiquitous
ENSMUSG00000000317	2.19387	1.30076	3.55057	5.83807	7.4685	4.64542	5.75117	2.235	6.98249	2.30053	5.32767	7.96418	8.92012	1.06767	1.19733	Bcl6b	B cell CLL/lymphoma 6, member B
ENSMUSG00000000318	107.878	192.449	307.183	384.82	788.669	473.455	193.985	139.218	294.063	1701.72	389.625	444.524	258.187	148.737	59.7886	Clec10a	C-type lectin domain family 10, member A
ENSMUSG00000000320	1.84979	2.97251	1.58714	0.869942	0.818035	0.700129	1.28038	0.960001	0.560307	0.412658	0.70408	1.38603	0.341436	4.803	1.02428	Alox12	arachidonate 12-lipoxygenase
ENSMUSG00000000326	133.639	147.446	207.369	285.555	159.225	158.596	79.6391	75.2681	97.5641	128.292	92.0094	86.6	82.2352	119.232	90.2815	Comt	catechol-O-methyltransferase
ENSMUSG00000000339	26.9842	23.6244	27.1518	29.6768	35.2827	30.5929	31.9645	28.166	29.2827	33.9544	31.1021	26.4045	38.7336	22.0644	18.1448	Rtca	RNA 3'-terminal phosphate cyclase
ENSMUSG00000000340	26.4114	32.3984	11.7914	11.2158	12.12	19.4166	12.1293	8.33917	8.63124	8.79155	7.7564	9.59227	7.43945	24.9478	7.22227	Dbt	dihydrolipoamide branched chain transacylase E2
ENSMUSG00000000346	190.211	180.76	190.344	172.286	224.079	249.187	241.351	111.219	281.541	224.305	286.03	216.456	270.244	185.212	113.125	Dazap2	DAZ associated protein 2
ENSMUSG00000000355	53.5251	55.364	89.5807	94.1164	76.6571	70.5162	83.5652	70.5603	58.5841	82.5156	71.3646	79.1024	64.2405	52.4149	65.5636	Mcts1	malignant T cell amplified sequence 1
ENSMUSG00000000359	0.874244	3.22069	3.36876	5.61365	2.48422	3.6601	2.83507	1.65733	4.79189	3.73244	5.15981	2.63102	5.39239	0.238848	0.821435	Rem1	rad and gem related GTP binding protein 1
ENSMUSG00000000365	0.167361	0.545985	0.410134	0.291297	0.0716488	0.072016	0.14837	0.217832	0.100037	0.350067	0.585179	0	0.0719674	0.0392252	0.477137	Rnf17	ring finger protein 17
ENSMUSG00000000374	47.6068	43.0078	14.5466	16.7933	28.5193	39.994	34.9958	22.7421	41.2504	30.9501	29.6823	29.0572	19.4725	53.5001	12.1911	Trappc10	trafficking protein particle complex 10
ENSMUSG00000000378	23.0453	19.6086	33.0107	40.1915	35.5372	36.9598	27.1003	21.5613	45.9683	39.621	42.8721	31.5077	39.7183	21.4299	15.4675	Ccm2	cerebral cavernous malformation 2
ENSMUSG00000000384	45.3894	35.1061	35.1171	48.5635	30.0836	34.571	37.2641	32.6496	33.993	37.7201	36.4936	50.5818	23.6815	27.6508	19.4532	Tbrg4	transforming growth factor beta regulated gene 4
ENSMUSG00000000385	0.99371	6.00007	0.0666018	0.0817209	0.135488	0.041049	0.139221	0	0	0	0.217648	0	0	0.607071	0.124063	Tmprss2	transmembrane protease, serine 2
ENSMUSG00000000386	5.24644	1.89534	16.6493	13.4733	7.21105	7.2717	6.80708	1.49588	1.37411	3.66078	4.05468	3.71054	0.567297	1.82581	0.604616	Mx1	MX dynamin-like GTPase 1
ENSMUSG00000000392	2.92333	7.37618	6.29156	11.9891	12.8206	17.6741	13.3373	16.3341	25.5246	33.8176	34.4855	21.7772	16.2283	5.73326	3.32637	Fap	fibroblast activation protein
ENSMUSG00000000399	96.2549	102.198	127.658	99.6266	122.17	91.7692	95.0239	214.218	84.52	102.996	81.1239	96.1986	68.2895	119.23	128.662	Ndufa9	NADH:ubiquinone oxidoreductase subunit A9
ENSMUSG00000000402	5.56024	7.27813	0.948528	0.455832	0.121371	0.632659	1.06052	0.796349	1.9634	0.719064	3.11154	0	0.171574	4.13522	5.25993	Egfl6	EGF-like-domain, multiple 6
ENSMUSG00000000409	3.09704	5.2882	2.07543	1.65298	0.700452	3.03268	2.73805	2.12592	2.06212	1.78216	4.09579	4.51835	4.73662	2.67947	0.752083	Lck	lymphocyte protein tyrosine kinase
ENSMUSG00000000411	0.253712	0.401139	0	0.0875218	0	0	0.244779	0	0	0.0573121	0	0	0.0659424	0.143765	0	Tssk3	testis-specific serine kinase 3
ENSMUSG00000000416	7.10239	9.87611	0.677393	1.59145	0.514313	1.23748	2.30893	0.275007	0.865614	0.893872	0.852336	1.546	1.49444	8.50704	3.01783	Cttnbp2	cortactin binding protein 2
ENSMUSG00000000420	60.2343	46.1865	47.9643	45.203	56.9791	94.8113	71.4924	38.0617	91.1845	49.9549	68.0457	60.9291	77.7893	59.4585	23.4117	Galnt1	polypeptide N-acetylgalactosaminyltransferase 1
ENSMUSG00000000435	0	0.115083	0.209421	0.150655	0.321735	1.09712	0	5.11652	0	0.29596	0.1146	0.391023	0.454036	0.0206224	0.147303	Myf5	myogenic factor 5
ENSMUSG00000000439	19.1158	17.1396	9.21373	8.98814	15.573	10.5728	11.2207	23.606	13.1374	12.2942	12.6389	12.461	7.26297	16.5403	7.04578	Mkrn2	makorin, ring finger protein, 2
ENSMUSG00000000440	35.5026	47.4635	36.7541	58.2522	41.7758	42.8451	22.0773	11.2546	21.0891	37.3205	16.078	15.9741	14.2319	55.02	38.8896	Pparg	peroxisome proliferator activated receptor gamma
ENSMUSG00000000441	64.6097	69.405	67.0278	88.5623	59.475	59.4454	73.8469	81.7349	70.4886	56.1843	94.1053	64.603	73.2981	93.0882	56.9258	Raf1	v-raf-leukemia viral oncogene 1
ENSMUSG00000000486	7.91891	14.1724	10.3938	11.7356	5.44766	6.87888	7.80356	7.07475	6.39096	9.86895	21.1383	14.0794	11.9359	9.10396	8.67056	Septin1	septin 1
ENSMUSG00000000489	10.1009	17.2188	16.5479	27.227	20.183	17.6805	10.4518	11.0974	21.9905	15.8422	22.3821	19.9712	28.3742	9.24267	10.0397	Pdgfb	platelet derived growth factor, B polypeptide
ENSMUSG00000000530	13.2378	17.0856	33.0373	27.2646	23.0949	28.3018	34.9998	12.3249	42.3536	31.921	41.1962	34.4861	25.8449	9.30778	7.7818	Acvrl1	activin A receptor, type II-like 1
ENSMUSG00000000531	3.0758	3.31311	7.54566	7.96237	9.22085	6.53234	5.35749	6.06478	7.3812	8.48468	11.4607	9.25822	20.5186	2.19468	1.60303	Tamalin	trafficking regulator and scaffold protein tamalin
ENSMUSG00000000532	37.3717	40.2129	19.7608	31.2765	16.0096	19.2222	29.1209	12.8269	25.0893	14.0385	23.9242	25.7552	20.3764	36.373	12.5856	Acvr1b	activin A receptor, type 1B
ENSMUSG00000000538	39.8514	44.6201	20.0816	30.6357	23.6718	22.1283	25.0373	38.7368	16.6384	25.7092	31.0698	28.2083	17.6357	50.5802	22.2492	Tom1l2	target of myb1-like 2 (chicken)
ENSMUSG00000000552	62.9068	50.3478	17.1399	33.5497	45.5192	53.964	33.3885	28.8494	45.3894	48.1825	46.636	35.5392	39.5373	60.166	33.0857	Zfp385a	zinc finger protein 385A
ENSMUSG00000000555	35.2917	20.2634	63.2699	55.7685	81.8396	94.7007	91.6917	35.9946	131.467	72.149	96.9622	117.477	148.416	19.0549	16.936	Itga5	integrin alpha 5 (fibronectin receptor alpha)
ENSMUSG00000000560	0.188497	0.038492	0.223954	0.0532384	0.114923	0.257055	0.195688	0.0578853	0.0117733	0.118109	0.149823	0.0667765	0.0663847	0.0485085	0.117809	Gabra2	gamma-aminobutyric acid (GABA) A receptor, subunit alpha 2
ENSMUSG00000000561	47.8753	36.102	36.4951	32.4552	26.3784	47.5177	46.375	32.1998	35.1093	37.5744	37.9069	41.311	25.5265	28.0496	15.4647	Wdr77	WD repeat domain 77
ENSMUSG00000000562	3.74344	4.94308	4.25494	2.59716	2.55667	3.2739	8.09584	0.739555	4.91309	2.31781	6.41371	7.11965	6.4994	2.73094	0.896347	Adora3	adenosine A3 receptor
ENSMUSG00000000563	253.414	269.401	319.431	272.403	366.455	281.768	294.935	743.64	277.012	296.831	258.195	303.296	295.68	335.68	334.6	Atp5pb	ATP synthase peripheral stalk-membrane subunit b
ENSMUSG00000000567	25.4322	26.0813	2.45591	2.62007	0.920638	1.69901	3.03404	1.88803	1.73243	1.4009	2.11189	1.6845	1.84788	13.9349	5.54661	Sox9	SRY (sex determining region Y)-box 9
ENSMUSG00000000568	197.501	131.74	185.875	116.496	124.358	170.303	189.299	70.0789	135.542	128.644	153.434	149.917	146.324	100.324	94.9292	Hnrnpd	heterogeneous nuclear ribonucleoprotein D
ENSMUSG00000000579	5.73431	4.99747	19.9275	10.143	7.583	7.42234	35.6828	5.34717	6.41216	26.9408	37.4559	24.1622	4.74815	6.41031	4.02904	Dynlt1c	dynein light chain Tctex-type 1C
ENSMUSG00000000581	56.4911	47.0251	62.4034	46.5102	61.6755	60.4305	61.8782	65.1633	68.7405	72.307	72.7932	63.1994	75.2521	68.6718	34.846	C1d	C1D nuclear receptor co-repressor
ENSMUSG00000000594	16.1988	26.7708	35.6581	35.455	43.2596	53.0241	47.3569	13.6307	48.5907	43.3586	63.6506	39.5725	38.5818	24.3323	12.6466	Gm2a	GM2 ganglioside activator protein
ENSMUSG00000000600	23.8365	19.2698	26.3058	27.9463	17.8597	20.1663	36.7341	20.2018	19.9928	24.6597	30.6161	31.3988	17.4438	21.6304	14.6018	Krit1	KRIT1, ankyrin repeat containing
ENSMUSG00000000605	25.1893	26.0871	18.1953	23.0358	20.8817	27.3717	28.963	21.7641	32.9708	29.0638	35.4964	34.0979	28.7158	28.8288	15.775	Clcn4	chloride channel, voltage-sensitive 4
ENSMUSG00000000627	0.799134	1.03422	0.101786	0.292603	0.353234	2.49836	0.693897	0.16212	0.345451	0.191651	0.419513	2.00381	0.643261	0.473517	0.22502	Sema4f	sema domain, immunoglobulin domain (Ig), TM domain, and short cytoplasmic domain
ENSMUSG00000000628	34.2834	18.1137	52.4401	78.6256	48.044	27.913	36.0296	57.8266	22.7484	32.9585	19.6776	44.7607	32.3266	40.8081	96.9558	Hk2	hexokinase 2
ENSMUSG00000000631	117.614	135.98	41.2557	34.8101	76.2015	66.2112	55.216	144.833	25.6068	36.475	34.5798	48.3984	19.1721	118.987	41.7991	Myo18a	myosin XVIIIA
ENSMUSG00000000632	0.444186	0.188323	0.122341	0.299622	0.187953	0.535461	0.260695	0.217246	0.331969	0.134475	0.259959	0.183116	0.301157	0.182966	0.251445	Sez6	seizure related gene 6
ENSMUSG00000000673	0.88	12.6814	21.0151	2.45562	2.08118	0.976118	1.70981	1.58689	1.17701	2.33693	3.04522	3.91997	1.00933	0.962377	0.234787	Haao	3-hydroxyanthranilate 3,4-dioxygenase
ENSMUSG00000000682	68.5026	46.826	433.479	282.05	252.732	249.387	396.976	73.1886	339.71	148.925	458.931	276.106	384.746	52.0047	21.1443	Cd52	CD52 antigen
ENSMUSG00000000686	5.29113	7.20884	2.80333	5.62016	9.34569	10.0705	3.82075	1.46242	4.38333	4.43678	3.68172	2.09371	3.30972	7.6254	2.25325	Abhd15	abhydrolase domain containing 15
ENSMUSG00000000690	6.51843	8.01948	2.81318	5.31238	1.26056	0.86693	3.89126	1.12061	0.624781	1.38044	2.08329	4.59609	2.66837	4.01684	4.94685	Hoxb6	homeobox B6
ENSMUSG00000000693	2.87804	2.11237	37.0605	30.8764	29.4222	35.4114	54.02	11.0984	54.674	19.7951	33.2044	41.309	52.258	1.639	1.14623	Loxl3	lysyl oxidase-like 3
ENSMUSG00000000708	26.521	31.9792	18.0835	24.047	26.0981	32.0179	25.3236	33.8109	25.9405	26.1051	30.5851	21.4867	18.7119	38.0445	16.9595	Kat2b	K(lysine) acetyltransferase 2B
ENSMUSG00000000711	60.8841	79.7495	46.707	41.975	52.5563	67.3944	65.7626	49.6788	67.7411	51.8263	67.3263	56.9538	48.7367	76.537	30.6238	Rab5b	RAB5B, member RAS oncogene family
ENSMUSG00000000724	0.0777943	0	0	0.162467	0.085872	0.103489	0.224822	0	0	0.271349	0.186376	0	0.0608216	0.132361	0.158234	Cryba1	crystallin, beta A1
ENSMUSG00000000730	3.07118	3.28602	17.7479	9.55396	5.45555	8.17251	7.75043	0.687817	9.10898	3.25489	4.19507	11.7655	10.5404	3.25591	2.02421	Dnmt3l	DNA (cytosine-5-)-methyltransferase 3-like
ENSMUSG00000000731	0.150201	0	0	0	0	0.0879497	0.262726	0	0.0242404	0.122235	0.122953	0.261235	0	0.0897691	0	Aire	autoimmune regulator (autoimmune polyendocrinopathy candidiasis ectodermal dystrophy)
ENSMUSG00000000732	9.4714	10.546	11.6201	10.4882	7.07493	7.67184	16.4962	3.49237	8.7342	7.89964	17.3958	13.5202	5.74475	4.98644	4.58	Icosl	icos ligand
ENSMUSG00000000738	31.3332	37.4226	51.3651	70.8362	45.8746	46.4112	35.0851	53.5341	37.3332	39.9106	38.3379	34.1025	38.337	45.1935	48.451	Spg7	SPG7, paraplegin matrix AAA peptidase subunit
ENSMUSG00000000739	77.4729	72.2416	12.0224	60.8052	11.6548	8.42734	21.4191	4.149	10.0838	13.164	10.842	6.70439	6.5988	44.4615	35.6924	Sult5a1	sulfotransferase family 5A, member 1
ENSMUSG00000000740	1281.87	1152.32	1235.85	1578.71	1133.35	812.607	672.416	763.283	692.973	1296.28	799.023	606.815	1125.32	910.542	1072.77	Rpl13	ribosomal protein L13
ENSMUSG00000000743	131.821	115.254	79.2755	93.4969	101.211	104.216	90.838	74.3846	105.667	104.708	98.1414	91.2343	92.8299	128.678	57.6696	Chmp1a	charged multivesicular body protein 1A
ENSMUSG00000000751	37.6242	34.3311	25.6334	23.8925	36.2169	37.4863	32.7351	35.3846	31.1866	36.6367	26.1614	27.4197	25.1284	34.1418	19.3916	Rpa1	replication protein A1
ENSMUSG00000000753	194.659	288.009	501.579	402.731	429.945	677.701	516.246	563.399	1162.42	777.746	1055.87	720.543	1470.15	333.988	141.017	Serpinf1	serine (or cysteine) peptidase inhibitor, clade F, member 1
ENSMUSG00000000759	23.676	16.1716	18.4557	24.4941	19.0216	17.8119	30.327	9.28547	18.1337	22.1053	27.8744	24.6974	16.492	15.2374	12.054	Tubgcp3	tubulin, gamma complex associated protein 3
ENSMUSG00000000776	18.0856	13.938	27.4448	31.876	15.6051	18.8491	21.6681	16.3873	24.1629	17.4748	28.1602	32.4837	24.4755	7.58279	5.29771	Polr3d	polymerase (RNA) III (DNA directed) polypeptide D
ENSMUSG00000000782	7.42862	7.02432	0.694628	1.24927	0.493607	2.09194	2.06305	1.8359	1.34502	0.831807	0.950292	3.31999	1.1754	6.36127	2.66471	Tcf7	transcription factor 7, T cell specific
ENSMUSG00000000787	191.056	147.235	96.4638	98.5798	84.735	122.886	164.712	83.5368	162.237	117.565	131.796	114.871	116.802	198.983	73.9655	Ddx3x	DEAD box helicase 3, X-linked
ENSMUSG00000000791	0.873555	1.15146	1.01409	0.459964	0.868457	1.00027	0.659798	0.551461	1.91881	0.777793	2.69748	1.93865	1.55449	0.723193	0.218347	Il12rb1	interleukin 12 receptor, beta 1
ENSMUSG00000000792	0.100499	0	0	0.138675	0	0.0445537	0.0484804	0.0383941	0	0	0	0	0.0261208	0.0142369	0.0677949	Slc5a5	solute carrier family 5 (sodium iodide symporter), member 5
ENSMUSG00000000794	1.4935	1.38755	1.34381	0.799535	2.98837	8.81484	2.1329	5.4574	0.876415	0.32182	0.939209	1.12016	0.26946	1.82968	0.88843	Kcnn3	potassium intermediate/small conductance calcium-activated channel, subfamily N, member 3
ENSMUSG00000000804	18.874	20.3059	7.42586	10.1289	10.2111	15.6647	18.6046	5.56517	20.7513	9.40187	19.5408	15.8427	14.129	30.6899	5.50664	Usp32	ubiquitin specific peptidase 32
ENSMUSG00000000805	54.5564	40.4603	240.407	446.03	398.145	137.624	147.11	6.04676	151.087	35.1744	67.2125	131.715	280.451	17.8205	36.7942	Car4	carbonic anhydrase 4
ENSMUSG00000000811	21.9452	12.8675	5.08709	7.1319	5.86151	7.19286	5.11752	4.3372	4.95418	5.40368	6.30315	6.42541	5.62194	9.28218	6.9331	Txnrd3	thioredoxin reductase 3
ENSMUSG00000000817	0.157804	0.12475	0.113507	0.16331	0.0581271	0	0.0761237	0.120572	0.183336	0.178235	0.372681	0	0.123044	0.0447095	0	Fasl	Fas ligand (TNF superfamily, member 6)
ENSMUSG00000000823	23.4873	17.3549	9.78603	16.5421	17.1738	18.7389	28.3337	10.4124	19.5754	21.9547	31.1299	25.1348	14.8641	22.2051	7.44147	Zfp512b	zinc finger protein 512B
ENSMUSG00000000826	72.4808	57.3664	30.7515	28.8215	40.9715	77.4284	54.7564	39.0011	73.8155	37.6526	52.4387	39.5686	37.8276	56.637	14.6478	Dnajc5	DnaJ heat shock protein family (Hsp40) member C5
ENSMUSG00000000827	118.242	115.917	115.732	111.842	81.8486	92.3257	97.3539	85.7117	93.3263	79.5222	97.1942	103.044	98.6134	103.598	59.0942	Tpd52l2	tumor protein D52-like 2
ENSMUSG00000000838	52.4022	58.4879	30.0081	45.8308	66.906	61.895	42.6237	17.8155	46.5798	43.4313	39.2786	38.5111	37.7006	81.1677	25.0089	Fmr1	FMRP translational regulator 1
ENSMUSG00000000861	6.26322	8.01264	0.881684	1.44101	0.270627	0.378553	1.98957	0.270065	0.458813	0.441838	0.291441	0.684066	0.578507	4.39934	4.05378	Bcl11a	B cell CLL/lymphoma 11A (zinc finger protein)
ENSMUSG00000000869	0.534625	0.316982	0.576826	1.10656	2.74768	0	1.09025	0.612734	0.692627	1.23549	0.631305	1.07703	1.11999	0.436508	0.540972	Il4	interleukin 4
ENSMUSG00000000876	229.025	239.583	30.1642	33.2667	31.3144	30.2255	45.7117	15.5109	18.6757	25.2229	24.5087	23.3002	17.9157	242.64	37.5422	Pxmp4	peroxisomal membrane protein 4
ENSMUSG00000000881	14.221	14.7555	4.43028	5.31654	3.0162	5.33262	11.3749	2.75643	10.3018	6.95789	9.18913	11.4188	12.8777	17.656	4.74847	Dlg3	discs large MAGUK scaffold protein 3
ENSMUSG00000000884	6.86864	9.24679	4.63873	11.2771	5.13037	6.73315	6.98986	8.05157	5.37363	7.163	4.73201	11.0611	6.08153	3.44475	5.05893	Gnb1l	guanine nucleotide binding protein (G protein), beta polypeptide 1-like
ENSMUSG00000000889	0	0.0460722	0.503037	0.522713	0.0429345	0.826771	0	0.311705	0.0270836	0.02633	0.045879	0	0.0605896	0	0.117942	Dbh	dopamine beta hydroxylase
ENSMUSG00000000901	7.00208	23.3933	9.88615	21.2418	13.9993	18.2507	11.7629	34.669	31.4476	84.7779	67.0841	35.0276	78.7353	7.04422	5.09907	Mmp11	matrix metallopeptidase 11
ENSMUSG00000000902	46.1622	42.2202	47.6556	55.9436	41.0415	46.9865	43.4663	28.7474	41.4466	54.0562	47.9034	45.3317	52.2901	30.2391	28.1969	Smarcb1	SWI/SNF related, matrix associated, actin dependent regulator of chromatin, subfamily b, member 1
ENSMUSG00000000903	0	0.254479	0.463086	0.222092	0.237148	0.285416	0	0.983826	0.149595	0	0.253411	0	0.455401	0.0733067	0.434301	Vpreb3	pre-B lymphocyte gene 3
ENSMUSG00000000915	60.515	50.0766	7.44124	12.5779	7.0883	12.1734	18.7797	11.3793	7.37945	4.35876	6.88842	12.4712	12.5169	42.8366	9.07222	Hip1r	huntingtin interacting protein 1 related
ENSMUSG00000000916	15.3312	11.8424	12.9209	20.3584	8.76942	10.282	13.8264	7.05966	8.36559	12.6033	13.2083	15.6955	9.90447	8.65285	8.95209	Nsun5	NOL1/NOP2/Sun domain family, member 5
ENSMUSG00000000934	13.0371	14.1036	9.5098	12.0125	5.51368	8.91924	8.23011	8.09163	5.19844	7.26398	5.76511	8.43039	4.68531	8.43629	7.01451	Top1mt	DNA topoisomerase 1, mitochondrial
ENSMUSG00000000938	3.95417	8.32219	1.82782	1.12707	2.58906	1.96863	1.56713	3.55335	11.0374	8.53109	14.9697	11.3498	11.6977	4.74728	6.7836	Hoxa10	homeobox A10
ENSMUSG00000000942	1.24516	1.78737	2.26265	2.37375	1.59322	2.52762	1.51745	3.98079	1.27912	1.64323	1.16079	1.84832	1.94178	1.67108	2.18832	Hoxa4	homeobox A4
ENSMUSG00000000948	3.57935	0.269082	1.94284	2.84388	4.13146	2.17481	3.50174	4.63741	0.578128	1.36685	0.9738	2.43575	0.511011	0.342819	0.472143	Gm38393	predicted gene, 38393
ENSMUSG00000000957	106.832	116.059	80.2264	53.5549	165.296	345.723	273.806	217.012	692.178	348.039	550.218	379.046	832.154	102.974	34.0132	Mmp14	matrix metallopeptidase 14 (membrane-inserted)
ENSMUSG00000000958	3.53571	15.7779	16.2758	12.4146	16.1683	22.8958	24.3669	8.07584	22.4568	15.5449	17.4252	15.0186	14.3755	3.90872	2.95258	Slc7a7	solute carrier family 7 (cationic amino acid transporter, y+ system), member 7
ENSMUSG00000000959	57.0164	65.7498	49.8207	60.7875	50.1572	44.9238	42.8386	67.6525	48.2918	53.1054	52.6089	59.2165	41.81	53.5133	48.2703	Oxa1l	oxidase assembly 1-like
ENSMUSG00000000976	7.04208	8.95564	5.40687	6.84285	6.25541	9.46098	13.517	4.33412	10.7671	8.09637	11.0691	8.27524	6.86013	6.73464	3.15036	Heatr6	HEAT repeat containing 6
ENSMUSG00000000982	60.1411	3.44152	24.0069	12.6815	230.558	318.442	263.672	8.87005	895.446	31.2504	269.407	85.1023	321.845	1.64455	2.12095	Ccl3	chemokine (C-C motif) ligand 3
ENSMUSG00000000983	1.41958	0.673341	1.43692	1.10094	0.313742	0.546941	8.19606	0.325396	2.46075	1.45283	0.896726	37.017	3.7028	0.48264	0.416125	Wfdc18	WAP four-disulfide core domain 18
ENSMUSG00000001014	0.661672	0.421274	0.766611	0.490213	0.130861	0.157496	0.171377	0.950055	0.153746	0.747339	0.699179	0	0.601913	0.452944	0.446351	Icam4	intercellular adhesion molecule 4, Landsteiner-Wiener blood group
ENSMUSG00000001016	49.8045	37.1197	46.0868	41.8536	31.426	33.0822	51.7429	30.7278	36.0903	36.2266	40.3277	42.3295	40.1339	37.2259	25.2066	Ilf2	interleukin enhancer binding factor 2
ENSMUSG00000001017	75.2311	63.7546	59.6759	69.4265	60.9229	56.4167	58.0107	69.3167	50.7257	56.9	58.2924	56.923	54.3509	63.5004	49.7771	Chtop	chromatin target of PRMT1
ENSMUSG00000001018	44.1109	50.7247	38.6925	44.9108	42.8068	52.116	45.33	58.5297	43.1007	56.6834	63.1824	60.5592	43.3926	39.5914	38.2472	Snapin	SNAP-associated protein
ENSMUSG00000001020	361.631	348.512	1372.87	893.087	800.829	998.58	1543.8	541.223	1699.87	3432	2473.01	2057.17	1984.31	476.283	365.247	S100a4	S100 calcium binding protein A4
ENSMUSG00000001021	3.16285	5.82397	0.636369	1.52999	1.30355	0.784433	0.175782	2.04605	0.621127	0.241538	1.48977	0	1.11212	1.99712	1.08194	S100a3	S100 calcium binding protein A3
ENSMUSG00000001023	0.409959	0.972268	0	0	0.453026	0	0	0	0	0	0	0	0.319658	0.174227	0.829652	S100a5	S100 calcium binding protein A5
ENSMUSG00000001025	2241.79	1649.01	3664.92	4395.99	2453.73	2141.1	2578.38	683.287	2105.3	2695.93	2609.04	2630.83	3523.36	1138.83	2966.66	S100a6	S100 calcium binding protein A6 (calcyclin)
ENSMUSG00000001027	5.68472	17.1211	3.71337	1.67074	17.9236	10.9652	8.07745	40.6223	3.59646	2.72061	3.68533	22.7705	0.523572	21.2922	12.203	Scn4a	sodium channel, voltage-gated, type IV, alpha
ENSMUSG00000001029	9.93671	9.49936	23.789	22.9458	28.9451	18.5823	16.3415	12.1114	12.7455	13.372	16.9766	20.3333	22.2069	4.61779	7.175	Icam2	intercellular adhesion molecule 2
ENSMUSG00000001034	18.1024	11.3771	19.0792	17.5595	17.0658	32.0094	29.1851	12.5923	28.3215	26.9685	32.935	22.8468	20.408	9.35208	4.33269	Mapk7	mitogen-activated protein kinase 7
ENSMUSG00000001036	47.2	47.5678	22.0506	40.5679	14.3445	18.5324	19.5711	12.8269	16.7254	16.1477	19.3893	19.07	21.0233	37.879	16.7923	Epn2	epsin 2
ENSMUSG00000001039	6.1932	5.95286	11.8109	9.47257	8.93929	8.95578	7.86808	8.45785	12.0649	8.82958	11.4632	7.1523	12.9935	4.55137	4.68386	B9d1	B9 protein domain 1
ENSMUSG00000001052	70.9901	50.5413	60.678	74.2643	51.8382	63.9051	58.4346	30.5406	60.2411	62.9447	64.0281	88.8288	61.7141	47.4077	26.826	Sec24b	Sec24 related gene family, member B (S. cerevisiae)
ENSMUSG00000001053	23.501	24.3537	6.00559	9.06085	7.40911	6.72991	6.28998	3.59024	8.23184	3.96335	7.13551	5.44384	13.8582	14.5112	3.04584	N4bp3	NEDD4 binding protein 3
ENSMUSG00000001054	47.421	46.1897	30.8321	31.7087	32.2527	31.7806	42.5008	21.6976	31.505	36.8593	42.3268	42.2736	35.4662	41.79	13.1519	Rmnd5b	required for meiotic nuclear division 5 homolog B
ENSMUSG00000001056	131.833	85.8951	105.937	96.6471	77.5376	82.4859	81.9575	35.9234	74.1604	96.6342	66.2011	72.9626	81.4183	72.5502	60.2916	Nhp2	NHP2 ribonucleoprotein
ENSMUSG00000001062	19.0087	18.1111	16.918	22.8944	20.3806	18.3856	30.523	13.2885	22.4068	26.896	31.7834	24.2266	13.7781	14.6132	8.70932	Vps9d1	VPS9 domain containing 1
ENSMUSG00000001065	14.5452	14.205	11.418	13.724	10.8955	11.6508	18.3044	8.35503	12.8192	15.1474	18.3415	14.9881	8.08045	8.39857	4.13159	Zfp276	zinc finger protein (C2H2 type) 276
ENSMUSG00000001082	47.7971	35.3846	42.0067	70.6705	36.1091	43.8333	61.143	15.8287	63.8891	62.6111	71.1748	66.6066	58.6299	28.4917	28.0374	Mfsd10	major facilitator superfamily domain containing 10
ENSMUSG00000001089	47.256	36.0409	13.7961	10.2711	10.9445	14.9419	18.023	9.59425	22.9976	12.8003	18.6386	19.7897	18.5853	29.3868	8.01048	Luzp1	leucine zipper protein 1
ENSMUSG00000001095	0	1.76353	0.0891435	0.0855048	0.0913013	0	0	0	0	0.167974	0	0	0	0	0.0418013	Slc13a2	solute carrier family 13 (sodium-dependent dicarboxylate transporter), member 2
ENSMUSG00000001098	77.8457	75.0751	56.6795	58.9147	67.162	86.1598	68.1452	28.816	94.4841	64.393	78.1104	60.6953	82.2487	63.791	31.7008	Kctd10	potassium channel tetramerisation domain containing 10
ENSMUSG00000001100	65.6448	63.8288	51.4988	55.5058	63.5157	63.5323	60.1659	79.8076	60.2618	52.1401	56.8637	53.5292	50.388	60.9129	37.9108	Poldip2	polymerase (DNA-directed), delta interacting protein 2
ENSMUSG00000001103	1.24552	2.91723	0	0	0	0	0	0.0951658	0	0	0	0	0	0.910607	0.0840202	Sebox	SEBOX homeobox
ENSMUSG00000001105	82.8516	85.8108	95.6883	88.3631	84.4226	84.5251	108.18	51.7692	97.2574	80.6492	94.0057	84.317	118.631	108.926	44.3064	Ift20	intraflagellar transport 20
ENSMUSG00000001119	59.01	91.5092	144.479	162.568	264.188	350.767	251.879	179.204	556.991	439.589	705.547	271.371	385.547	100.423	70.2156	Col6a1	collagen, type VI, alpha 1
ENSMUSG00000001120	7.22146	7.19271	11.3347	16.7802	10.4052	11.7329	7.94881	5.23617	8.81841	7.07644	6.26719	5.70742	10.0667	8.01341	3.82447	Pcbp3	poly(rC) binding protein 3
ENSMUSG00000001123	164.208	73.2056	177.71	162.616	102.862	87.6333	113.648	23.0019	83.9518	52.8291	97.7211	68.0212	88.5318	57.712	26.1847	Lgals9	lectin, galactose binding, soluble 9
ENSMUSG00000001127	46.0007	49.8156	49.5486	77.9132	48.9871	45.5952	61.5335	77.0781	46.6064	65.0584	56.6867	62.3407	39.6601	58.519	36.0723	Araf	Araf proto-oncogene, serine/threonine kinase
ENSMUSG00000001128	34.2094	51.0635	212.499	155.076	285.419	340.697	342.248	114.632	391.26	232.56	276.43	268.071	301.517	23.1777	16.9442	Cfp	complement factor properdin
ENSMUSG00000001131	96.3258	24.8198	849.148	546.784	478.07	470.558	1023.14	65.0525	459.054	107.595	405.241	500.482	1257.02	7.94476	27.7647	Timp1	tissue inhibitor of metalloproteinase 1
ENSMUSG00000001134	32.5864	28.3715	39.0811	47.0105	45.2482	40.5557	33.9866	40.0754	32.9907	40.6195	35.4747	34.8238	38.9544	37.9053	25.7839	Uxt	ubiquitously expressed prefoldin like chaperone
ENSMUSG00000001138	15.2005	29.0979	5.91815	7.42402	9.26019	12.1755	9.4827	9.68666	10.111	9.99834	13.584	12.2068	8.82375	10.8086	3.34307	Cnnm3	cyclin M3
ENSMUSG00000001143	9.77027	15.0061	7.80492	12.2859	12.7866	13.2273	13.3819	18.605	10.3986	12.9694	15.2039	9.60811	8.10895	9.20365	7.48025	Lman2l	lectin, mannose-binding 2-like
ENSMUSG00000001150	16.8118	17.4958	30.4966	38.5501	29.7413	19.2433	35.2221	21.2255	16.6695	35.9434	26.1643	48.0496	43.9433	18.5425	27.576	Mcm3ap	minichromosome maintenance complex component 3 associated protein
ENSMUSG00000001151	14.9604	15.1906	11.6267	17.8343	15.4044	10.2662	16.5565	33.6866	11.7136	15.8155	19.8048	27.0239	12.8182	18.6143	20.4461	Pcnt	pericentrin (kendrin)
ENSMUSG00000001155	0.0337804	0.409086	7.71306	0.714046	0.372099	0	0.0974607	0.0858088	0.259103	0.139571	0.915836	0.542679	0.681427	0.307113	0.102644	Ftcd	formiminotransferase cyclodeaminase
ENSMUSG00000001156	28.3083	18.881	44.8132	18.003	26.8199	49.2952	47.0769	2.41596	100.548	3.5106	57.5865	24.7042	63.303	30.3644	3.23057	Mxd1	MAX dimerization protein 1
ENSMUSG00000001157	7.40091	8.73554	8.11809	7.15013	5.9668	6.94824	10.8537	4.27472	8.90633	8.24927	10.1627	8.9749	8.57997	6.97575	4.90274	Gmcl1	germ cell-less, spermatogenesis associated 1
ENSMUSG00000001158	40.0113	38.3754	58.5773	51.7678	46.7927	47.7442	40.9374	70.6071	38.4982	46.6223	42.8376	53.9756	47.326	33.8643	33.7482	Snrnp27	small nuclear ribonucleoprotein 27 (U4/U6.U5)
ENSMUSG00000001166	4.53556	6.63695	4.88868	6.43231	2.2724	1.56529	1.94783	0.500848	1.47342	2.8546	2.21388	1.69744	1.31398	4.6319	2.38926	Oas1c	2'-5' oligoadenylate synthetase 1C
ENSMUSG00000001168	0.0615997	0	0	0	0	0	0.180742	0	0	0	0	0	0	0.212309	0.0615068	Oas1h	2'-5' oligoadenylate synthetase 1H
ENSMUSG00000001173	13.615	14.0739	13.0825	18.1264	17.8293	19.0723	31.9222	7.72896	18.4453	29.0607	35.7773	39.3092	12.8404	17.4127	7.30029	Ocrl	OCRL, inositol polyphosphate-5-phosphatase
ENSMUSG00000001175	432.849	296.541	427.937	262.647	474.47	650.22	559.659	226.552	700.54	605.155	484.417	340.749	385.48	307.317	109.549	Calm1	calmodulin 1
ENSMUSG00000001211	214.665	213.086	80.327	104.096	97.9599	102.356	61.3948	141.266	50.9246	75.1366	47.5761	46.1665	38.92	177.474	49.5368	Agpat3	1-acylglycerol-3-phosphate O-acyltransferase 3
ENSMUSG00000001225	0.282473	0.562804	1.37079	0.884199	0.3193	0.988277	1.59379	2.05639	0.469481	1.04965	2.38849	2.27243	0.13824	0.68409	0.0966455	Slc26a3	solute carrier family 26, member 3
ENSMUSG00000001227	7.50867	4.92423	20.2223	27.6309	22.893	16.613	16.3724	6.38859	22.1588	17.8972	23.6581	13.7157	30.4555	3.74329	4.23717	Sema6b	sema domain, transmembrane domain (TM), and cytoplasmic domain, (semaphorin) 6B
ENSMUSG00000001228	16.9709	5.12848	7.74975	7.09094	12.8275	16.2464	22.6729	2.98345	14.5858	28.8611	12.364	13.3534	9.88108	7.36019	4.13988	Uhrf1	ubiquitin-like, containing PHD and RING finger domains, 1
ENSMUSG00000001229	17.6561	18.0976	18.9735	19.4584	17.2376	24.2656	22.3558	18.0593	26.5405	23.2983	19.4889	22.6413	16.5311	15.0005	8.65784	Dpp9	dipeptidylpeptidase 9
ENSMUSG00000001240	29.2212	57.1891	90.6261	108.023	114.769	72.0118	49.4564	38.9325	61.2032	80.0407	111.651	117.256	99.3847	32.0428	54.1544	Ramp2	receptor (calcitonin) activity modifying protein 2
ENSMUSG00000001247	72.7113	79.2125	14.41	11.5318	3.94534	5.24924	10.5386	4.06128	5.47885	11.1227	9.07344	12.5268	6.65055	77.2467	18.7687	Lsr	lipolysis stimulated lipoprotein receptor
ENSMUSG00000001248	38.0073	48.2401	64.6131	99.8107	80.61	73.1013	97.8657	44.5675	77.0666	65.2178	98.2362	89.7356	84.1119	38.3748	30.5578	Gramd1a	GRAM domain containing 1A
ENSMUSG00000001249	2.20178	11.4102	12.5252	5.99675	6.18981	2.64814	6.31186	4.94058	3.67217	5.90048	5.02137	10.5541	3.76124	3.37609	3.54446	Hpn	hepsin
ENSMUSG00000001270	15.4364	35.1294	36.6866	72.8535	53.1634	89.0442	23.3192	42.6296	116.165	334.46	99.1749	43.6151	65.4455	30.4861	23.3525	Ckb	creatine kinase, brain
ENSMUSG00000001280	30.3305	26.0818	10.5215	10.326	12.2546	21.071	18.5963	8.45384	22.0878	11.7126	17.9077	17.1893	13.2795	25.6184	9.25976	Sp1	trans-acting transcription factor 1
ENSMUSG00000001281	11.0031	13.8613	67.0324	42.4911	22.208	28.2082	13.995	5.44843	28.5482	88.5999	36.5354	24.4424	21.0807	21.8206	5.61953	Itgb7	integrin beta 7
ENSMUSG00000001285	36.2751	33.5147	45.5957	51.8085	33.4668	34.9828	49.9112	25.1606	32.3289	44.1163	42.0348	26.447	36.6402	26.7838	27.3635	Myg1	melanocyte proliferating gene 1
ENSMUSG00000001288	102.613	115.849	21.7469	32.572	20.261	25.1782	36.4091	14.4572	30.2157	18.2933	32.9376	34.5129	35.4126	100.353	41.0318	Rarg	retinoic acid receptor, gamma
ENSMUSG00000001289	357.072	446.85	419.557	374.148	352.011	326.347	306.829	338.698	330.569	459.513	395.187	361.436	365.275	383.336	365.668	Pfdn5	prefoldin 5
ENSMUSG00000001300	66.5085	49.7769	7.72952	7.43461	7.7407	10.1994	16.9394	5.31983	14.0679	3.99184	8.34075	8.89989	11.3272	57.51	12.5248	Efnb2	ephrin B2
ENSMUSG00000001305	25.3751	16.1109	28.8946	23.7385	14.3233	19.3049	18.6867	10.0902	14.7817	15.5062	14.936	18.5415	17.1117	12.8607	12.702	Rrp15	ribosomal RNA processing 15 homolog
ENSMUSG00000001313	19.6142	19.9042	11.5947	18.0513	22.3002	16.8899	8.8571	6.17311	11.1296	19.2091	10.592	14.1789	13.0449	20.898	14.0762	Rnd2	Rho family GTPase 2
ENSMUSG00000001323	7.71371	14.3895	11.305	9.55572	7.33776	10.7346	9.18723	11.2655	10.8956	9.73512	11.1352	13.9394	7.57671	8.79944	6.03665	Srr	serine racemase
ENSMUSG00000001333	3.42127	4.22836	4.73219	0.90818	8.56132	13.0303	5.10599	25.2303	3.06516	2.2129	4.64598	6.46291	2.36186	5.15148	2.58978	Sync	syncoilin
ENSMUSG00000001334	0.821078	1.31191	3.16291	1.67016	4.8505	9.01474	1.61252	45.5702	2.44011	2.85428	3.89387	3.4601	1.80812	3.08152	9.32893	Fndc5	fibronectin type III domain containing 5
ENSMUSG00000001348	114.574	116.833	101.487	145.94	144.271	279.513	136.38	84.1468	1098.22	131.629	559.162	275.469	457.786	143.221	70.9255	Acp5	acid phosphatase 5, tartrate resistant
ENSMUSG00000001349	5.71381	11.1988	3.08241	1.90067	21.1464	5.68829	5.02042	0.803819	3.87176	1.9571	5.85776	8.22195	16.9335	7.84347	5.80289	Cnn1	calponin 1
ENSMUSG00000001366	40.8216	49.8053	33.6479	40.0027	31.9941	25.6803	29.0024	35.6597	24.3595	30.2761	26.1776	36.1967	21.1307	56.599	39.3184	Fbxo9	f-box protein 9
ENSMUSG00000001376	17.2035	20.5033	20.7178	20.583	15.8787	16.7255	28.0559	16.8943	19.7456	24.8009	20.1709	26.0552	19.9665	19.695	12.6291	Vps50	VPS50 EARP/GARPII complex subunit
ENSMUSG00000001380	60.3685	44.8772	66.9281	56.655	49.5183	51.6915	56.0435	33.3649	46.2558	53.4872	41.7498	55.4145	54.8822	48.0339	34.11	Hars	histidyl-tRNA synthetase
ENSMUSG00000001383	41.5045	33.504	60.4756	44.1727	53.6738	45.8225	43.4933	49.0887	32.9867	49.4092	49.5816	51.0352	52.1999	34.7579	30.1753	Zmat2	zinc finger, matrin type 2
ENSMUSG00000001403	10.5025	11.0669	13.8032	15.2939	41.9087	30.8638	33.1411	38.822	25.4023	72.9881	19.7753	26.6881	31.9888	17.4175	59.9519	Ube2c	ubiquitin-conjugating enzyme E2C
ENSMUSG00000001415	41.9368	37.2515	30.0289	38.2433	26.6289	34.7054	51.2184	34.8369	34.7999	38.111	44.6007	60.2932	21.9919	32.1031	18.8322	Smg5	Smg-5 homolog, nonsense mediated mRNA decay factor (C. elegans)
ENSMUSG00000001416	171.969	113.998	204.433	241.862	155.508	159.677	142.765	136.387	123.224	171.161	146.431	127.107	191.521	98.2133	117.867	Cct3	chaperonin containing Tcp1, subunit 3 (gamma)
ENSMUSG00000001418	109.292	173.373	204.716	236.224	235.282	272.658	191.962	115.47	261.381	299.066	215.953	224.282	220.516	106.37	69.6571	Glmp	glycosylated lysosomal membrane protein
ENSMUSG00000001419	51.6763	64.3913	32.7561	44.0946	44.9656	66.3111	49.1324	72.705	60.0236	39.9156	46.1046	52.1965	43.8116	58.0001	30.1834	Mef2d	myocyte enhancer factor 2D
ENSMUSG00000001420	53.0787	42.749	1.54917	2.65189	1.27949	1.41139	8.21798	2.118	0.758086	1.44846	1.25725	2.93618	1.00204	37.2127	7.46157	Tmem79	transmembrane protein 79
ENSMUSG00000001424	91.9387	72.4186	104.11	67.5253	80.1859	93.02	75.7589	55.5021	89.0458	96.0133	69.6482	46.785	70.705	71.288	28.7905	Snd1	staphylococcal nuclease and tudor domain containing 1
ENSMUSG00000001435	43.6206	38.9184	58.8539	84.5725	105.626	122.459	77.2437	23.773	212.435	73.1285	112.813	85.4871	229.516	29.4015	20.0965	Col18a1	collagen, type XVIII, alpha 1
ENSMUSG00000001436	17.7476	14.5682	11.5191	14.6429	14.1535	16.4722	14.7527	6.4549	15.3332	11.4106	11.8665	10.9579	11.198	7.55577	4.93362	Slc19a1	solute carrier family 19 (folate transporter), member 1
ENSMUSG00000001440	98.304	61.8892	92.1863	75.6917	92.6995	121.106	130.945	62.278	102.387	96.7973	86.1389	82.3771	97.4455	65.3325	31.0636	Kpnb1	karyopherin (importin) beta 1
ENSMUSG00000001441	105.691	76.7883	35.2777	47.7715	42.4707	56.9662	92.8299	41.6427	64.5085	38.861	68.3681	67.157	47.0272	85.5682	26.3218	Npepps	aminopeptidase puromycin sensitive
ENSMUSG00000001444	0.199696	0.568325	0.0861837	0.537328	0.132405	0.053118	0.404596	0.137323	0.0835225	0.378926	0.0943234	0.321838	0.186851	0.441313	0.202067	Tbx21	T-box 21
ENSMUSG00000001445	40.4265	43.5621	38.12	40.2052	38.3133	46.4039	36.002	38.958	39.9906	37.408	39.0869	30.0534	37.3062	36.3246	22.7158	Mrpl10	mitochondrial ribosomal protein L10
ENSMUSG00000001467	88.5948	56.3457	19.7874	13.6755	13.5164	22.5088	41.0179	5.41404	17.9403	23.5389	15.4219	19.641	16.1625	91.6338	18.0171	Cyp51	cytochrome P450, family 51
ENSMUSG00000001472	133.594	134.971	122.954	148.235	132.295	144.017	137.869	89.8772	142.312	139.727	143.94	122.854	108.953	113.777	67.2502	Tcf25	transcription factor 25 (basic helix-loop-helix)
ENSMUSG00000001473	124.926	36.9986	214.058	166.156	192.718	358.231	190.203	180.345	201.711	223.183	162.398	172.066	290.168	24.4978	27.6563	Tubb6	tubulin, beta 6 class V
ENSMUSG00000001482	66.4214	58.9541	20.5699	23.1607	26.9522	27.222	28.6105	25.4503	29.2118	24.2165	26.2581	24.6484	19.9805	68.5351	17.255	Def8	differentially expressed in FDCP 8
ENSMUSG00000001493	2.43309	3.0989	5.15305	4.66294	9.16145	7.3108	5.02086	8.46895	13.0973	3.45039	12.0244	13.2524	21.0092	1.62763	2.91789	Meox1	mesenchyme homeobox 1
ENSMUSG00000001497	0	0.0916583	0.093495	0.028362	0	0.0576242	0.209823	0.133673	0.0604054	0.0587245	0.139129	0	0.0729722	0.0207935	0.0438418	Pax9	paired box 9
ENSMUSG00000001504	76.1572	99.3507	22.7598	35.451	8.86771	9.73987	38.6759	0.291049	1.86293	14.2409	11.2912	27.2349	8.80695	68.4709	54.2182	Irx2	Iroquois homeobox 2
ENSMUSG00000001506	78.9305	122.726	351.108	296.605	1227.79	2519.4	1880.5	1094.92	4650.95	2483	4053.26	1424.07	4112.78	238.084	138.348	Col1a1	collagen, type I, alpha 1
ENSMUSG00000001507	76.6585	32.5766	7.06888	18.9991	7.55619	8.18876	16.2482	4.63443	6.5027	2.69489	7.04308	13.4874	8.75355	41.0218	23.9345	Itga3	integrin alpha 3
ENSMUSG00000001508	11.9676	35.613	28.5017	20.3173	62.2998	38.4738	22.2823	167.002	9.63467	30.5398	26.3013	43.643	8.22058	41.7384	71.3901	Sgca	sarcoglycan, alpha (dystrophin-associated glycoprotein)
ENSMUSG00000001510	9.41545	13.2809	1.47464	0.392903	0.125862	0.151479	0.71426	0.0435122	0.0529299	0.0771857	0	0.764833	0.0296029	13.3112	0.921989	Dlx3	distal-less homeobox 3
ENSMUSG00000001517	3.45831	2.17053	1.67804	2.19668	7.65347	10.2296	14.5635	2.13348	10.538	18.4685	7.52935	9.38931	7.90841	5.38094	1.90768	Foxm1	forkhead box M1
ENSMUSG00000001518	18.0454	13.9267	15.8739	17.6791	7.10607	11.3938	14.255	15.2197	6.70938	15.0612	25.7136	24.309	15.1679	11.7768	16.812	Itfg2	integrin alpha FG-GAP repeat containing 2
ENSMUSG00000001520	1.64213	2.33353	1.24365	1.15179	2.73502	1.56494	1.61683	2.63868	0.766217	1.84097	2.37564	2.89696	0.65761	2.88079	1.94172	Nrip2	nuclear receptor interacting protein 2
ENSMUSG00000001521	8.97973	7.8735	7.76691	12.2241	10.5184	17.8591	9.07295	7.58196	13.9842	8.47647	12.5385	15.7707	18.3316	6.46943	5.10896	Tulp3	tubby-like protein 3
ENSMUSG00000001524	11.5901	9.22394	17.069	17.2867	13.4582	12.075	10.0994	11.4231	10.1719	15.3443	10.6192	10.5667	11.9203	7.00159	11.5642	Gtf2h4	general transcription factor II H, polypeptide 4
ENSMUSG00000001525	287.701	172.513	325.018	278.595	303.65	392.704	386.662	131.095	377.044	468.725	292.471	275.802	351.417	137.1	118.934	Tubb5	tubulin, beta 5 class I
ENSMUSG00000001542	32.7925	33.8059	20.4104	20.3683	24.6489	59.3992	38.1848	14.315	86.7038	35.9298	29.2776	28.5617	26.7051	38.7571	11.065	Ell2	elongation factor for RNA polymerase II 2
ENSMUSG00000001552	512.135	448.709	39.6085	61.9917	40.2636	52.2855	80.2905	64.2459	14.7863	29.4533	14.3529	36.7183	27.2664	472.327	184.587	Jup	junction plakoglobin
ENSMUSG00000001555	14.2482	16.7375	71.6267	66.3978	95.5947	123.7	125.514	35.1874	173.503	79.6183	135.953	107.923	255.901	11.1765	8.36475	Fkbp10	FK506 binding protein 10
ENSMUSG00000001558	0.0502866	0.0596303	0.542559	0.208165	0.193393	0.133759	0.180495	0.1729	0.210322	0.186757	0.11876	0.202609	0.0972493	0	0.126202	Klhl10	kelch-like 10
ENSMUSG00000001569	22.3045	27.755	23.768	10.2753	15.2146	19.7762	22.3162	9.15225	19.579	16.8846	19.6466	9.98521	22.974	24.4583	9.75216	Nom1	nucleolar protein with MIF4G domain 1
ENSMUSG00000001576	58.2297	44.6785	71.0944	80.6152	67.8688	106.52	76.0808	54.2795	101.322	115.705	75.4064	58.9335	59.8377	46.6296	28.8835	Ergic1	endoplasmic reticulum-golgi intermediate compartment (ERGIC) 1
ENSMUSG00000001583	23.1949	19.6278	2.4834	4.90572	2.07961	2.04415	4.56411	0.545175	0.702634	1.58502	0.897118	4.08137	0.756426	13.2785	7.26499	Tnk1	tyrosine kinase, non-receptor, 1
ENSMUSG00000001588	5.06283	5.01209	7.16143	6.07733	6.38164	11.7564	10.2374	2.64155	11.4844	3.59087	13.9528	5.92128	10.0838	4.36794	1.51971	Acap1	ArfGAP with coiled-coil, ankyrin repeat and PH domains 1
ENSMUSG00000001604	12.9292	30.0655	20.2525	11.3317	27.0808	8.15957	10.9414	105.835	15.0287	19.5521	18.2658	25.5599	4.93173	32.2939	67.5099	Tcea3	transcription elongation factor A (SII), 3
ENSMUSG00000001622	0	0	0.255049	0	0	0.275521	0.427223	0.132608	0.144003	0.169867	0.180582	0	0	0	0.0651242	Csn3	casein kappa
ENSMUSG00000001627	258.039	253.477	251.501	422.972	183.52	159.186	142.906	95.8301	159.025	216.538	137.78	210.831	294.677	247.241	228.962	Ifrd1	interferon-related developmental regulator 1
ENSMUSG00000001630	27.6569	24.9101	16.9256	22.5249	9.93592	12.6261	13.4212	5.76633	11.0744	9.65399	16.5658	16.5905	19.5904	24.277	11.2384	Stk38l	serine/threonine kinase 38 like
ENSMUSG00000001632	19.8711	18.4225	25.3936	21.8915	20.2756	26.2271	34.2372	11.2948	28.84	28.6024	31.7538	30.9684	18.2067	19.2184	6.14333	Brpf1	bromodomain and PHD finger containing, 1
ENSMUSG00000001642	84.9993	84.7092	137.152	191.348	211.407	222.475	132.152	186.821	156.031	315.375	161.165	147.451	171.725	108.111	165.34	Akr1b3	aldo-keto reductase family 1, member B3 (aldose reductase)
ENSMUSG00000001655	1.69747	2.01288	0.610487	0.209131	0	0	0.233957	0	0.0563463	0.0821676	0.0477247	0.16284	0	1.25386	0.204479	Hoxc13	homeobox C13
ENSMUSG00000001656	0.150528	0.118999	0	0	0	0	0.0726141	0	1.9587	0.748077	1.24425	0.606493	1.72145	0.0213241	1.26929	Hoxc11	homeobox C11
ENSMUSG00000001657	11.1952	13.2413	9.3653	10.176	15.9981	14.9097	12.5388	14.336	5.86	8.21747	8.73747	7.67232	7.9628	12.6628	12.7476	Hoxc8	homeobox C8
ENSMUSG00000001661	6.36408	10.3325	6.70904	9.21431	11.784	7.92568	12.0989	24.0682	7.48477	9.73888	13.7044	10.0805	9.77771	12.0532	10.8221	Hoxc6	homeobox C6
ENSMUSG00000001663	9.26626	39.16	29.2091	30.4833	28.2098	23.5049	16.2326	29.7553	28.5505	34.217	29.3462	15.3843	20.912	17.5668	15.6753	Gstt1	glutathione S-transferase, theta 1
ENSMUSG00000001665	23.0533	32.3653	14.8802	8.66744	7.94168	7.42263	12.4583	5.87492	12.1921	12.4907	20.7647	8.61757	12.7627	20.5671	10.5071	Gstt3	glutathione S-transferase, theta 3
ENSMUSG00000001666	45.9899	70.8127	71.1942	75.2001	59.2271	52.4149	43.0031	68.6529	40.3608	57.5781	47.1055	42.827	42.9286	42.1804	49.7443	Ddt	D-dopachrome tautomerase
ENSMUSG00000001670	0	0.0498198	22.586	0.677002	0.464269	0.0558764	0	0.187438	0.79802	0	0.198443	0.658933	0	0.0695037	0	Tat	tyrosine aminotransferase
ENSMUSG00000001672	8.64746	10.9055	0.524361	1.56452	0	0	1.11822	0.0466092	0.0563463	0.0826794	0	1.03759	0.0634197	4.94785	3.04758	Marveld3	MARVEL (membrane-associating) domain containing 3
ENSMUSG00000001674	45.7489	29.9493	40.1078	35.0523	24.8291	33.6719	38.2276	22.9768	35.4964	26.7373	25.5065	32.4883	26.5128	24.0814	16.8392	Ddx18	DEAD box helicase 18
ENSMUSG00000001687	107.614	128.118	56.0439	53.3196	66.9801	106.173	75.535	67.607	124.277	91.5685	92.207	63.8977	67.674	140.348	41.1857	Ubl3	ubiquitin-like 3
ENSMUSG00000001700	46.3694	40.6614	16.9872	18.4998	14.0577	13.256	15.8725	10.4097	11.6463	10.6797	16.2347	17.1584	15.1751	47.9044	9.09508	Gramd3	GRAM domain containing 3
ENSMUSG00000001707	30.9298	15.0612	17.8983	18.1332	15.6258	27.4199	20.5981	12.4823	19.187	21.5567	16.0785	13.9841	16.9999	13.3855	8.86287	Eef1e1	eukaryotic translation elongation factor 1 epsilon 1
ENSMUSG00000001729	132.701	114.636	108.837	121.714	133.685	207.241	160.928	88.1351	244.794	176.201	192.416	138.615	176.864	111.715	52.7668	Akt1	thymoma viral proto-oncogene 1
ENSMUSG00000001739	18.0996	23.0473	33.5288	52.8515	24.0445	16.1284	15.1156	14.9138	12.9514	18.9128	12.2392	10.0396	12.301	20.6451	19.3305	Cldn15	claudin 15
ENSMUSG00000001741	6.21182	7.14005	8.54878	8.25222	11.5912	22.1902	21.7871	4.82219	23.1455	17.1294	22.4367	19.4542	17.0334	6.03417	2.24458	Il16	interleukin 16
ENSMUSG00000001750	38.3421	34.7921	141.195	195.498	159.183	162.625	164.099	53.1681	264.885	534.261	305.918	285.275	147.97	34.9515	29.4489	Tcirg1	T cell, immune regulator 1, ATPase, H+ transporting, lysosomal V0 protein A3
ENSMUSG00000001751	7.3177	12.4547	20.1369	25.6987	32.5476	42.5555	23.549	18.335	58.3971	54.5945	39.0479	29.2052	48.453	9.80744	5.7596	Naglu	alpha-N-acetylglucosaminidase (Sanfilippo disease IIIB)
ENSMUSG00000001755	41.0512	38.6309	19.8844	18.5506	23.1541	21.1565	22.4037	15.764	24.4149	21.1737	18.449	20.1672	21.1588	37.3506	13.7101	Coasy	Coenzyme A synthase
ENSMUSG00000001761	45.088	41.6865	13.7189	13.7497	11.246	17.3881	19.0517	13.3968	22.6976	12.8411	21.3748	15.6289	21.5439	31.8148	12.6816	Smo	smoothened, frizzled class receptor
ENSMUSG00000001763	1.49112	4.58823	0.831449	1.2274	1.27864	3.45265	1.21994	3.89618	3.01771	4.43031	3.09371	1.13538	1.82851	1.44187	0.597414	Tspan33	tetraspanin 33
ENSMUSG00000001767	14.7591	13.5636	13.1353	10.05	11.7325	14.4381	15.7747	10.9028	14.3876	11.3586	15.1084	13.4607	14.151	11.2743	6.33133	Crnkl1	crooked neck pre-mRNA splicing factor 1
ENSMUSG00000001768	39.2247	46.358	31.6138	25.1454	33.9543	45.6237	44.3125	21.7271	62.5363	43.8311	52.4572	44.9132	41.2137	46.1555	14.3914	Rin2	Ras and Rab interactor 2
ENSMUSG00000001773	1.14424	8.45081	1.28115	2.26342	2.09287	4.9054	1.72945	2.66805	20.0789	1.5776	10.2968	18.4653	15.7136	3.03509	1.35946	Folh1	folate hydrolase 1
ENSMUSG00000001774	27.0898	29.4984	23.0215	19.2706	15.2968	24.2938	44.726	32.9192	25.5796	26.2493	33.6139	32.1327	14.4962	33.9799	8.95899	Chordc1	cysteine and histidine-rich domain (CHORD)-containing, zinc-binding protein 1
ENSMUSG00000001783	89.6921	89.277	70.5826	69.9913	73.0691	74.5185	70.8093	49.8417	77.0497	71.8725	73.0632	65.6686	82.3898	82.6576	45.4347	Rtcb	RNA 2',3'-cyclic phosphate and 5'-OH ligase
ENSMUSG00000001785	28.5247	25.8414	22.1742	16.7453	15.7093	27.8048	27.6913	14.417	28.5546	21.0117	19.5603	23.9043	16.4616	14.9085	10.0965	Pwp1	PWP1 homolog, endonuclein
ENSMUSG00000001786	27.5144	27.5517	21.1741	17.0674	12.2607	16.6871	16.1323	11.8545	19.7253	16.7035	17.2847	20.0221	10.6915	20.3702	10.1925	Fbxo7	F-box protein 7
ENSMUSG00000001794	333.878	299.757	449.995	559.694	513.947	530.095	429.441	359.413	460.682	640.381	487.999	453.455	433.514	226.963	279.209	Capns1	calpain, small subunit 1
ENSMUSG00000001802	5.94482	6.54061	7.80561	17.4922	12.0538	11.0056	5.26227	7.7616	8.83535	14.1599	10.4422	8.77189	7.63145	6.31481	4.99229	Lrp3	low density lipoprotein receptor-related protein 3
ENSMUSG00000001827	0.605437	28.3341	1.4945	1.58827	0.796517	4.91361	0.173854	3.21671	0.557629	0.89553	2.20308	0	0.84304	1.50728	0.612624	Folr1	folate receptor 1 (adult)
ENSMUSG00000001829	25.0464	31.457	28.3974	19.3984	20.5593	23.7333	18.4034	29.0233	22.5268	21.8169	15.4782	21.6502	10.8168	27.9973	15.9927	Clpb	ClpB caseinolytic peptidase B
ENSMUSG00000001833	84.3556	83.2666	100.287	86.58	98.1178	109.996	125.805	66.8576	118.468	116.81	134.741	113.795	121.24	90.0852	45.9823	Septin7	septin 7
ENSMUSG00000001844	40.7593	43.3607	34.9545	43.3178	40.2957	46.4768	36.3533	34.9059	36.5628	46.5818	61.5822	45.0824	39.7856	45.1221	28.902	Zdhhc4	zinc finger, DHHC domain containing 4
ENSMUSG00000001847	369.857	318.863	351.896	316.966	322.637	411.717	365.134	203.612	457.551	312.784	339.474	309.808	367.579	302.6	158.583	Rac1	Rac family small GTPase 1
ENSMUSG00000001855	24.6141	27.5495	25.9032	35.6808	20.4737	16.3347	27.1979	19.2497	21.1778	38.6649	28.0896	41.21	35.362	21.776	27.87	Nup214	nucleoporin 214
ENSMUSG00000001864	64.167	95.9146	9.68896	6.28692	7.38541	129.056	18.5866	64.4462	6.54682	6.30584	13.5612	4.79679	8.47685	60.5808	4.95232	Aif1l	allograft inflammatory factor 1-like
ENSMUSG00000001865	22.453	53.5101	25.2511	16.7272	24.9733	36.3788	14.6062	14.2497	19.883	65.9921	32.1269	38.8971	31.764	51.8138	13.5429	Cpa3	carboxypeptidase A3, mast cell
ENSMUSG00000001870	11.6294	13.6114	7.08309	7.49188	13.382	10.4834	14.403	20.2308	12.7576	11.0395	22.9672	30.3747	17.1663	12.9696	5.3538	Ltbp1	latent transforming growth factor beta binding protein 1
ENSMUSG00000001891	92.5043	119.874	116.618	91.257	142.077	95.9479	114.226	165.707	90.2465	99.9025	84.4114	174.424	79.0276	136.917	191.875	Ugp2	UDP-glucose pyrophosphorylase 2
ENSMUSG00000001909	49.7049	64.5435	50.3589	74.3366	39.9957	34.5525	36.5182	30.1825	28.4199	56.2778	38.8547	45.8188	36.8226	46.3074	53.7769	Trmt1	tRNA methyltransferase 1
ENSMUSG00000001910	38.0803	29.5013	19.2753	19.3787	27.9767	40.9319	26.1414	23.3989	41.2339	27.1641	24.9973	25.0646	26.3905	39.1687	14.3725	Nacc1	nucleus accumbens associated 1, BEN and BTB (POZ) domain containing
ENSMUSG00000001911	90.326	111.346	18.8709	18.4584	42.1273	51.6328	33.4284	87.042	45.5447	33.3432	42.9222	24.855	27.8485	112.53	45.3645	Nfix	nuclear factor I/X
ENSMUSG00000001918	66.4912	96.1331	93.8781	165.002	244.582	214.494	89.8308	76.1847	95.7204	179.68	126.357	96.9799	77.2466	141.012	81.7841	Slc1a5	solute carrier family 1 (neutral amino acid transporter), member 5
ENSMUSG00000001924	136.872	124.576	191.401	137.202	130.228	161.613	195.434	110.428	142.137	165.382	155.849	162.611	144.479	120.461	79.1735	Uba1	ubiquitin-like modifier activating enzyme 1
ENSMUSG00000001930	5.74141	15.2031	25.8215	30.8421	56.6464	19.682	18.6756	8.42751	10.9693	25.0768	28.197	39.0123	54.7748	7.1944	16.8041	Vwf	Von Willebrand factor
ENSMUSG00000001942	4.83749	7.49842	4.99034	5.52181	7.68142	11.9144	11.2169	4.4988	14.106	12.794	9.48904	7.03423	7.4021	7.45725	2.49777	Siae	sialic acid acetylesterase
ENSMUSG00000001943	2.89914	1.79483	17.7009	16.7636	11.369	2.77176	9.00042	2.76674	3.77013	7.79594	8.88163	13.2687	4.27963	4.16661	4.17295	Vsig2	V-set and immunoglobulin domain containing 2
ENSMUSG00000001946	23.0592	26.6242	61.782	85.9912	74.1976	44.1125	41.6249	22.994	45.5794	31.643	57.1845	62.2046	82.404	20.385	34.7977	Esam	endothelial cell-specific adhesion molecule
ENSMUSG00000001948	2.20735	2.61749	3.17544	6.42545	4.59759	1.93284	3.12403	6.53542	1.92337	2.49313	2.60652	5.83864	3.53527	3.25049	5.43991	Spa17	sperm autoantigenic protein 17
ENSMUSG00000001962	38.2672	37.3062	46.0135	42.4791	35.4622	44.2726	48.3408	29.6671	44.0164	57.0143	38.9748	39.1818	34.0382	27.896	26.0073	Fam50a	family with sequence similarity 50, member A
ENSMUSG00000001964	78.1827	60.2809	56.1058	40.7315	52.6343	54.8209	62.4254	41.2189	65.6491	49.0746	63.8267	50.2331	57.6956	50.2316	31.5504	Emd	emerin
ENSMUSG00000001983	11.3504	12.086	9.99702	9.58896	12.6281	11.5015	9.27461	22.6546	10.4957	9.15711	8.11472	9.95523	6.2012	10.5007	6.40668	Taco1	translational activator of mitochondrially encoded cytochrome c oxidase I
ENSMUSG00000001985	0.887324	0.887443	0.0989833	0.283154	0.139615	0.348365	0.173351	0.22929	0.195441	0.251037	0.142571	0.215595	0.417108	0.90791	0.17258	Grik3	glutamate receptor, ionotropic, kainate 3
ENSMUSG00000001986	1.23095	1.26662	0.974868	0.703077	1.64297	3.33603	4.82359	1.39261	6.06187	5.51704	7.02885	4.50029	4.32128	1.50338	0.577301	Gria3	glutamate receptor, ionotropic, AMPA3 (alpha 3)
ENSMUSG00000001988	0.434878	0.246381	0.154847	0.161269	0.287002	0.138167	0.225516	0.119065	0.579342	0.246409	0.306685	0.209286	0.445523	0.264904	0.210241	Npas1	neuronal PAS domain protein 1
ENSMUSG00000001995	10.8014	11.9203	7.89624	6.78567	8.27401	12.6816	10.1503	5.23335	18.2758	6.498	12.4973	11.3635	13.978	10.5586	5.1609	Sipa1l2	signal-induced proliferation-associated 1 like 2
ENSMUSG00000001998	7.68882	6.12551	3.43048	3.46162	3.59868	6.02921	11.0021	4.31898	7.2659	5.81861	8.94781	8.02456	2.85914	6.11002	1.82271	Ap4e1	adaptor-related protein complex AP-4, epsilon 1
ENSMUSG00000001999	50.068	46.4177	88.8363	100.869	88.7184	108.515	74.9994	38.8316	91.386	144.986	78.0202	75.6004	58.3322	49.0248	40.3624	Blvra	biliverdin reductase A
ENSMUSG00000002006	5.55037	5.6324	3.05182	1.90548	1.73977	2.44877	4.40237	1.86556	4.09225	2.35087	3.78119	2.47282	4.18215	5.81767	1.78208	Pdzd4	PDZ domain containing 4
ENSMUSG00000002007	2.24497	1.92722	3.56944	2.2692	16.3594	8.82547	8.30218	53.9673	1.42275	4.32479	7.11548	13.9877	2.38774	3.73963	16.5812	Srpk3	serine/arginine-rich protein specific kinase 3
ENSMUSG00000002010	100.186	132.936	143.736	136.862	116.341	120.654	93.5434	253.211	98.5062	108.832	102.325	115.31	71.096	122.474	126.721	Idh3g	isocitrate dehydrogenase 3 (NAD+), gamma
ENSMUSG00000002012	0.683266	1.62653	0.850579	0.878061	1.25011	1.69263	1.0272	6.07758	1.36326	3.45666	4.39808	2.288	2.1177	1.62611	2.07477	Pnck	pregnancy upregulated non-ubiquitously expressed CaM kinase
ENSMUSG00000002014	219.278	168.132	228.422	230.179	226.704	224.963	255.565	119.38	220.199	224.267	218.278	208.912	304.294	165.952	118.402	Ssr4	signal sequence receptor, delta
ENSMUSG00000002015	248.898	285.155	270.962	326.408	245.431	223.029	193.655	95.8406	136.515	212.346	149.864	188.505	158.571	301.298	178.21	Bcap31	B cell receptor associated protein 31
ENSMUSG00000002017	20.9584	18.0586	26.3893	28.5074	23.1676	26.7194	36.8635	26.2751	23.754	24.5929	26.4622	27.8551	19.5227	16.3853	13.1108	Fam98a	family with sequence similarity 98, member A
ENSMUSG00000002020	11.7353	12.0903	12.4808	14.1099	12.1254	22.865	24.615	18.3928	56.3389	21.7176	17.9059	18.1685	48.5226	12.1682	4.09441	Ltbp2	latent transforming growth factor beta binding protein 2
ENSMUSG00000002028	11.8796	9.19382	2.64404	4.51978	3.77528	4.80853	9.20152	3.78203	7.84866	5.66413	7.76201	8.447	3.66163	9.15939	2.96368	Kmt2a	lysine (K)-specific methyltransferase 2A
ENSMUSG00000002031	35.6752	58.0869	40.3073	47.8337	38.3064	49.0246	47.4016	26.1735	45.1509	57.5584	62.6519	51.6701	45.7329	42.2698	25.2126	Ift46	intraflagellar transport 46
ENSMUSG00000002032	0.532632	2.19746	0.614016	0.590024	0.859787	0.446646	0.29798	5.37889	0.362089	0.798879	1.88653	1.65921	0.0633915	1.45567	0.741329	Tmem25	transmembrane protein 25
ENSMUSG00000002033	8.37075	11.9722	1.19705	3.74897	0.474295	1.0329	2.00568	1.52589	0.872793	2.67741	9.90914	2.23509	2.61482	9.18551	3.51352	Cd3g	CD3 antigen, gamma polypeptide
ENSMUSG00000002043	59.208	70.6095	36.0274	69.0884	41.493	42.0734	42.4464	29.1777	40.4089	50.3775	40.5987	32.206	42.6613	62.423	47.6047	Trappc6a	trafficking protein particle complex 6A
ENSMUSG00000002052	38.0381	38.8269	25.3525	28.704	27.704	30.1431	34.1498	24.127	30.9592	31.3253	33.9113	35.2057	28.7605	33.3928	18.1296	Supt6	SPT6, histone chaperone and transcription elongation factor
ENSMUSG00000002055	3.19958	1.27538	2.53716	1.5888	5.77991	6.43696	14.8605	2.54339	5.31433	19.8883	6.63762	10.7447	3.2472	3.25427	1.25415	Spag5	sperm associated antigen 5
ENSMUSG00000002057	3.36846	3.88532	0.393176	0.219932	0	0.121097	0.658802	0	0.148179	0.246903	0.0716627	0.733925	0.0236662	2.77398	0.830177	Foxn1	forkhead box N1
ENSMUSG00000002058	22.8389	29.0578	33.4344	33.3648	32.9989	32.9282	26.2493	13.2444	29.4969	35.1543	23.0377	22.5824	27.1234	25.3874	21.3373	Unc119	unc-119 lipid binding chaperone
ENSMUSG00000002059	48.8895	49.9732	46.9518	59.3498	46.5601	56.8416	62.3032	28.594	62.0164	59.1847	71.1935	55.9045	76.2507	52.931	28.7511	Rab34	RAB34, member RAS oncogene family
ENSMUSG00000002064	73.3923	79.0279	80.3191	75.2826	69.1697	65.4981	69.4366	83.6595	73.4876	87.2329	77.9816	66.8081	84.6155	81.8382	46.9671	Sdf2	stromal cell derived factor 2
ENSMUSG00000002068	5.58808	3.54935	6.13402	5.35831	8.33427	10.7342	13.1292	3.37915	7.96153	11.1465	6.23383	7.90812	8.31181	3.5181	2.26001	Ccne1	cyclin E1
ENSMUSG00000002076	0.734305	1.15328	1.1884	0.664937	0.473442	6.9568	0.797006	4.69529	0.646729	0.870554	0.843221	0.863103	0.500822	1.25866	0.278633	Hsf2bp	heat shock transcription factor 2 binding protein
ENSMUSG00000002083	9.01361	11.7627	5.49592	8.3062	9.03595	7.02149	3.76047	9.40226	5.82076	8.54583	5.91758	3.42115	7.42103	5.89833	3.87477	Bbc3	BCL2 binding component 3
ENSMUSG00000002100	0.139396	0.0550988	0.751981	0.625129	0.586169	0.834262	1.3785	0.0532537	0.939312	0.708488	1.83808	1.12325	0.996333	0.365319	0.0705255	Mybpc3	myosin binding protein C, cardiac
ENSMUSG00000002102	168.886	138.349	194.764	162.462	157.074	177.66	157.755	256.373	122.649	136.935	131.901	169.003	148.761	169.727	120.638	Psmc3	proteasome (prosome, macropain) 26S subunit, ATPase 3
ENSMUSG00000002103	32.4317	26.0092	25.9648	29.2424	35.4836	84.117	81.5058	29.0578	138.252	52.956	86.1315	53.4733	51.3543	24.2155	12.1248	Acp2	acid phosphatase 2, lysosomal
ENSMUSG00000002104	1.67566	2.89384	3.26913	2.93178	7.17893	13.6974	3.84671	29.9895	2.08349	4.40303	3.65601	6.80717	4.856	4.56955	6.9986	Rapsn	receptor-associated protein of the synapse
ENSMUSG00000002105	33.1274	27.7542	48.3105	83.2745	40.6141	53.5603	80.1132	30.77	63.2529	55.134	104.994	96.5613	88.058	16.2178	23.1436	Slc39a13	solute carrier family 39 (metal ion transporter), member 13
ENSMUSG00000002107	20.1641	25.2345	21.1274	32.3371	31.6317	54.0318	37.0662	26.7669	32.1564	35.0148	32.4	29.7052	20.8921	27.2903	14.0486	Celf2	CUGBP, Elav-like family member 2
ENSMUSG00000002108	16.9941	27.8958	36.827	52.3931	33.8309	38.4046	31.0075	22.5459	34.3254	47.8593	28.287	27.8735	19.7617	18.1435	21.3975	Nr1h3	nuclear receptor subfamily 1, group H, member 3
ENSMUSG00000002109	14.3459	20.4266	6.80274	10.0027	4.64282	3.27281	7.48086	3.26984	4.99219	8.5502	9.38686	15.932	4.2934	14.6564	9.19699	Ddb2	damage specific DNA binding protein 2
ENSMUSG00000002111	33.8088	44.6894	137.029	79.0584	178.284	291.786	266.316	62.8993	441.502	253.482	282.893	180.223	200.604	42.5284	13.9666	Spi1	spleen focus forming virus (SFFV) proviral integration oncogene
ENSMUSG00000002129	23.3629	16.5103	16.3321	15.3952	15.39	25.4362	20.4225	13.9981	21.4343	17.2705	18.889	21.0543	16.5167	18.6891	9.69934	Sf3a1	splicing factor 3a, subunit 1
ENSMUSG00000002147	67.2997	69.9672	78.5914	78.8806	68.0403	86.0043	107.847	33.2024	96.6038	92.2191	104.636	76.5838	57.2067	55.7181	26.6509	Stat6	signal transducer and activator of transcription 6
ENSMUSG00000002204	13.745	56.7966	36.3733	18.0025	22.5619	25.9286	33.6283	9.03835	41.6103	23.3361	42.896	28.4388	31.159	12.1995	4.24051	Napsa	napsin A aspartic peptidase
ENSMUSG00000002205	18.7764	20.5701	23.3317	23.5629	28.053	27.481	32.3452	19.0763	37.3651	19.995	30.554	26.4591	34.5647	17.2516	10.798	Vrk3	vaccinia related kinase 3
ENSMUSG00000002210	28.4652	19.0764	25.0439	32.2863	20.7057	25.9991	27.7386	15.7085	29.0724	37.8431	35.5399	27.2343	28.8226	15.5078	16.0744	Smg9	smg-9 homolog, nonsense mediated mRNA decay factor (C. elegans)
ENSMUSG00000002221	18.4956	14.2003	7.04621	8.45685	13.8688	12.711	17.0293	9.18582	14.6968	18.2369	18.6551	23.1699	18.4777	18.666	8.24856	Paxip1	PAX interacting (with transcription-activation domain) protein 1
ENSMUSG00000002222	62.685	84.8077	31.5286	29.1891	40.8902	44.5711	51.1997	39.9685	49.0261	29.7334	38.7662	42.9015	34.9249	98.9246	33.5915	Rmnd5a	required for meiotic nuclear division 5 homolog A
ENSMUSG00000002227	3.23713	4.2157	6.71233	8.77005	6.11468	8.95486	9.24032	2.78545	7.73592	7.49538	12.0424	10.4674	6.00496	3.169	1.19143	Mov10	Mov10 RISC complex RNA helicase
ENSMUSG00000002228	0.961061	2.56891	6.56054	7.17429	7.63329	2.55636	4.20636	15.2904	4.5304	4.36493	6.39237	5.56629	6.75675	3.13031	12.7141	Ppm1j	protein phosphatase 1J
ENSMUSG00000002233	106.326	108.181	209.275	280.249	255.406	253.655	194.121	159.102	192.335	246.659	232.565	230.086	307.07	86.0355	71.2054	Rhoc	ras homolog family member C
ENSMUSG00000002249	43.5546	42.5261	10.8173	16.5083	7.70659	10.9034	17.5979	11.1427	15.0503	11.9513	19.3004	19.3529	20.2933	36.6715	9.13385	Tead3	TEA domain family member 3
ENSMUSG00000002250	52.5904	23.5267	10.6832	12.8098	17.9707	22.6717	24.3268	12.9758	28.8009	8.96133	20.7129	21.7863	24.0014	22.9342	8.12534	Ppard	peroxisome proliferator activator receptor delta
ENSMUSG00000002257	33.3641	21.2967	15.0824	18.4644	12.2243	18.9078	20.8803	4.18505	23.3083	14.3103	22.2008	14.9734	24.0861	18.5407	10.8109	Def6	differentially expressed in FDCP 6
ENSMUSG00000002265	17.3675	21.1335	20.5044	41.4072	16.6148	21.9444	30.62	36.3893	15.6552	30.5319	40.5558	36.7621	12.597	20.3489	9.78182	Peg3	paternally expressed 3
ENSMUSG00000002266	2.0764	6.0985	1.30308	2.9088	2.01485	6.83384	2.51974	8.17958	4.05918	6.00928	9.0395	3.3464	1.09084	3.5581	0.442614	Zim1	zinc finger, imprinted 1
ENSMUSG00000002274	10.7454	9.58659	18.426	25.0082	25.2049	27.1415	11.8961	19.2991	19.9197	30.0116	17.0053	22.1145	22.7385	7.36388	22.3824	Metrn	meteorin, glial cell differentiation regulator
ENSMUSG00000002279	11.2631	17.5483	17.3752	15.682	17.451	18.7161	15.9194	16.8108	21.731	16.091	18.6472	18.4054	17.5751	12.7882	10.8629	Lmf1	lipase maturation factor 1
ENSMUSG00000002280	16.9981	18.2168	16.5513	19.2411	17.61	31.5458	17.7215	32.3638	19.2672	24.5209	22.9065	19.5121	13.4673	17.2285	11.8385	Ciao3	cytosolic iron-sulfur assembly component 3
ENSMUSG00000002289	326.071	328.638	500.302	947.483	305.629	348.494	235.182	85.448	257.68	291.363	262.111	218.223	268.064	164.363	124.362	Angptl4	angiopoietin-like 4
ENSMUSG00000002297	8.4986	4.74274	6.001	4.34489	10.7565	12.2215	18.7727	2.86674	16.254	23.2389	14.8529	12.1334	15.8985	7.06095	2.72229	Dbf4	DBF4 zinc finger
ENSMUSG00000002307	44.6123	37.8239	75.4695	155.449	30.8519	37.7529	33.8307	17.7925	23.4447	31.3507	31.3537	40.1073	30.6488	33.6729	23.3805	Daxx	Fas death domain-associated protein
ENSMUSG00000002308	19.6247	16.7622	38.1419	39.1141	43.8889	43.5644	24.1365	22.3739	33.3189	19.7088	17.2491	17.666	34.0033	20.5358	17.2356	Cd320	CD320 antigen
ENSMUSG00000002319	78.8376	56.8798	111.042	119.641	91.744	83.1076	77.6693	78.1148	65.657	88.2703	72.8002	117.394	83.6513	41.6108	63.0763	Ipo4	importin 4
ENSMUSG00000002320	52.0758	50.471	44.8689	47.6398	56.1661	51.6567	61.5622	29.3163	70.3573	54.1256	66.782	59.0599	56.1168	50.3372	17.4568	Tm9sf1	transmembrane 9 superfamily member 1
ENSMUSG00000002324	0.650133	1.80935	0	1.03968	0.0508941	0	0.251049	0.575701	0	0.0312113	0	0	0	0.953412	0	Rec8	REC8 meiotic recombination protein
ENSMUSG00000002325	48.7356	43.5186	40.4544	39.0139	16.6672	16.9984	25.4185	8.62899	14.9185	18.2459	29.8749	25.4169	10.3723	44.513	7.92228	Irf9	interferon regulatory factor 9
ENSMUSG00000002326	11.6636	14.3384	26.5943	20.3692	19.4617	35.0618	30.3598	6.05194	32.8949	25.8453	34.986	21.0488	25.7101	10.5285	8.83135	Gmpr2	guanosine monophosphate reductase 2
ENSMUSG00000002329	22.9965	24.6107	24.8353	31.4825	29.9761	23.3997	26.3768	32.4543	20.9055	31.5016	29.571	28.3341	27.6143	23.5599	17.0821	Mdp1	magnesium-dependent phosphatase 1
ENSMUSG00000002332	104.355	87.9898	100.681	116.991	94.6991	87.5739	115.939	54.9155	76.9036	91.2629	80.5692	90.0441	102.724	81.8249	58.7023	Dhrs1	dehydrogenase/reductase (SDR family) member 1
ENSMUSG00000002341	1.47126	2.44056	1.00987	1.04623	3.47364	2.70037	0.538254	0.255692	0.256656	2.25469	0.565006	0.404181	0.289836	3.41622	1.25423	Ncan	neurocan
ENSMUSG00000002342	36.1068	46.3149	35.9497	34.0412	31.7963	38.4943	28.9476	55.9806	28.3197	32.6732	33.7176	33.1648	30.9959	33.324	28.2648	Tmem161a	transmembrane protein 161A
ENSMUSG00000002343	13.1951	11.7142	20.7833	24.9061	18.2567	20.9184	20.819	20.0695	17.8695	29.8772	21.2952	27.7493	14.2864	12.1802	11.7418	Armc6	armadillo repeat containing 6
ENSMUSG00000002345	50.7173	48.8816	44.1915	46.1522	48.7762	41.6707	43.7726	34.1545	45.5693	63.4637	47.2197	41.8448	44.5031	40.4002	38.562	Borcs8	BLOC-1 related complex subunit 8
ENSMUSG00000002346	15.5669	29.7985	11.9676	13.6508	13.9163	10.6317	11.6108	23.9081	6.62228	13.2303	10.6085	12.8344	3.98989	15.7616	10.5664	Slc25a42	solute carrier family 25, member 42
ENSMUSG00000002365	46.2359	44.5469	42.3785	42.2306	52.8671	64.8309	43.324	32.4648	74.4744	74.1989	70.7279	64.0316	72.6067	48.1622	19.5527	Snx9	sorting nexin 9
ENSMUSG00000002372	44.4778	39.1683	33.8672	44.9457	38.2626	42.3133	39.2773	34.6265	43.9395	48.6503	44.3251	46.5124	40.0055	38.6291	24.7016	Ranbp3	RAN binding protein 3
ENSMUSG00000002379	176.388	157.63	174.546	256.841	239.157	169.158	151.113	399.099	155.022	222.687	161.87	129.71	185.958	167.271	298.617	Ndufa11	NADH:ubiquinone oxidoreductase subunit A11
ENSMUSG00000002384	0.0668014	0.0446685	0	0.0350321	0	0.0515057	0.267954	0.100246	0	0.104738	0.0395129	0	0.0302255	0.125153	0.0870178	Bmp8b	bone morphogenetic protein 8b
ENSMUSG00000002393	44.287	20.8337	22.9467	21.7531	30.8619	21.9868	21.2548	28.2013	27.6209	29.0229	22.5074	14.4887	42.809	27.3601	18.339	Nr2f6	nuclear receptor subfamily 2, group F, member 6
ENSMUSG00000002395	154.738	187.16	108.914	125.397	103.246	100.709	101.848	137.812	105.217	156.611	136.384	103.507	119.903	147.474	118.39	Use1	unconventional SNARE in the ER 1 homolog (S. cerevisiae)
ENSMUSG00000002396	18.068	17.7873	26.6131	38.0438	29.7104	26.3121	29.1011	22.1764	35.0944	42.9644	31.9983	34.0639	28.9758	14.0562	20.452	Ocel1	occludin/ELL domain containing 1
ENSMUSG00000002409	10.7591	17.7128	5.06915	7.68164	13.1206	9.75796	6.71027	37.0206	10.3609	9.73556	9.32498	8.7074	9.14103	10.1635	5.67404	Dyrk1b	dual-specificity tyrosine-(Y)-phosphorylation regulated kinase 1b
ENSMUSG00000002413	7.80347	7.55173	5.50823	5.27285	5.51465	8.88725	10.9855	2.67984	11.4898	4.541	8.18413	9.10714	6.89741	8.00895	2.19799	Braf	Braf transforming gene
ENSMUSG00000002416	82.4399	74.8062	177.254	179.872	142.423	78.989	79.3721	317.497	62.4952	133.73	74.0936	83.2823	90.2126	95.3071	188.087	Ndufb2	NADH:ubiquinone oxidoreductase subunit B2
ENSMUSG00000002428	7.02956	8.37527	12.2038	12.4102	7.23498	7.73084	12.7447	4.10945	8.4581	10.9771	18.9385	14.357	9.40577	7.05887	5.2114	Hltf	helicase-like transcription factor
ENSMUSG00000002455	32.9258	38.0117	28.3408	24.9939	25.7682	31.6192	30.3061	25.3676	30.7773	26.5523	29.8468	29.7795	24.8189	32.7425	15.1601	Prpf6	pre-mRNA splicing factor 6
ENSMUSG00000002458	38.4423	27.0897	83.8191	83.8927	70.1476	74.5716	73.6179	26.3692	95.5695	96.8753	100.16	102.535	84.0988	28.6019	18.7026	Rgs19	regulator of G-protein signaling 19
ENSMUSG00000002459	5.99462	7.16983	1.05448	0.660128	0.147501	0.540092	3.15007	0	0.515712	0.194866	0.212855	0.469035	0.565743	8.01719	0.978901	Rgs20	regulator of G-protein signaling 20
ENSMUSG00000002475	24.1127	34.3732	5.09565	4.51175	3.08781	2.69197	6.68243	1.36701	2.71566	3.65782	3.18681	2.7184	2.61359	27.2607	5.40513	Abhd3	abhydrolase domain containing 3
ENSMUSG00000002477	100.802	66.8002	129.341	101.799	81.5075	73.9654	110.513	51.5503	73.3793	106.451	70.8367	105.413	109.197	76.1951	81.9909	Snrpd1	small nuclear ribonucleoprotein D1
ENSMUSG00000002486	7.30051	5.59443	5.06922	7.91821	4.77962	6.25803	8.28409	6.45369	4.8657	8.27346	9.92338	10.1846	4.15626	3.12235	3.127	Tchp	trichoplein, keratin filament binding
ENSMUSG00000002489	94.1605	91.0475	9.85819	9.31771	7.76491	13.8886	24.1441	2.5765	13.2778	13.0357	11.2262	15.5928	5.80356	99.493	23.0066	Tiam1	T cell lymphoma invasion and metastasis 1
ENSMUSG00000002496	42.4466	59.6674	55.3813	86.6464	60.0833	50.3048	47.0028	60.9805	39.0309	76.4677	71.0757	62.7716	44.7111	48.4697	70.4183	Tsc2	TSC complex subunit 2
ENSMUSG00000002500	15.0944	35.3121	32.2081	21.781	36.2521	5.16952	13.6128	178.66	16.3112	27.5528	12.1488	51.3676	1.33354	50.3828	127.557	Rpl3l	ribosomal protein L3-like
ENSMUSG00000002504	15.9161	32.1426	32.7984	39.4243	31.987	20.7054	18.9499	20.0329	30.5049	25.8481	34.2877	20.436	24.7138	17.2753	25.865	Slc9a3r2	solute carrier family 9 (sodium/hydrogen exchanger), member 3 regulator 2
ENSMUSG00000002524	85.228	79.0948	72.533	82.4629	59.711	83.8463	77.165	68.4733	82.5411	79.8145	76.7503	64.7533	69.9582	63.4951	54.246	Puf60	poly-U binding splicing factor 60
ENSMUSG00000002546	58.2766	64.7701	31.8394	42.2759	33.1638	43.4167	46.5488	34.779	43.7343	36.5784	46.804	36.5918	35.4086	59.3409	19.7078	Golga2	golgi autoantigen, golgin subfamily a, 2
ENSMUSG00000002550	42.5827	47.6123	35.8805	42.8464	38.7204	38.1662	36.3062	23.3294	31.7189	39.2264	34.2208	30.2529	20.5674	46.011	17.8493	Uck1	uridine-cytidine kinase 1
ENSMUSG00000002565	80.3646	98.8479	8.62437	5.28657	0.272754	0.792843	6.45348	0.556149	9.45505	0.70995	2.77405	2.40925	2.80629	66.6683	32.7056	Scin	scinderin
ENSMUSG00000002578	0.396415	0.291858	0.473755	0.31213	0.250084	0.405966	0.582465	0.150853	0.286912	0.259259	1.11292	0.163301	0.222376	0.267028	0.317891	Ikzf4	IKAROS family zinc finger 4
ENSMUSG00000002580	68.2321	75.569	76.6778	88.0504	80.1931	68.5591	58.6672	64.4343	55.0058	90.4444	59.6894	66.5438	63.2188	76.6416	57.0567	Mien1	migration and invasion enhancer 1
ENSMUSG00000002588	0.435338	0.715564	25.3918	1.00803	0.384417	0	0	0.1729	0.48499	0.102235	0.257031	0	0	0.832555	0.140801	Pon1	paraoxonase 1
ENSMUSG00000002602	136.349	101.269	61.8939	66.8822	63.1025	126.937	80.0339	60.9089	111.519	94.529	141.589	93.3526	99.7048	78.5301	32.3347	Axl	AXL receptor tyrosine kinase
ENSMUSG00000002603	36.9226	41.6176	36.7152	44.3434	83.7091	97.7648	61.327	28.8919	102.636	112.722	70.6162	49.4474	108.067	21.8986	19.2244	Tgfb1	transforming growth factor, beta 1
ENSMUSG00000002608	27.9535	31.1085	25.3727	25.5348	23.9281	27.1991	27.0727	29.1795	24.5749	25.7592	37.1508	24.3798	21.4138	23.2507	12.4807	Ccdc97	coiled-coil domain containing 97
ENSMUSG00000002617	2.40506	2.22738	1.76213	2.12268	1.61942	1.99297	2.36573	1.01024	2.38924	2.741	1.84063	2.51133	0.764067	1.2178	1.05618	Zfp40	zinc finger protein 40
ENSMUSG00000002625	25.6642	42.2958	30.1465	63.2254	33.4672	17.4277	41.0511	23.3326	15.8223	44.8087	44.5714	36.3878	24.183	23.6358	39.8128	Akap8l	A kinase (PRKA) anchor protein 8-like
ENSMUSG00000002633	0	0.0409395	0.148999	0.142917	0	0.505082	0.0999267	0	0.0481327	0.0467933	0.0407678	0	0.646076	0	0	Shh	sonic hedgehog
ENSMUSG00000002635	21.7733	27.4483	24.3469	20.2234	20.4865	16.7668	25.3295	16.1405	23.8025	28.1602	17.2243	20.9336	18.298	19.3362	15.7696	Pdcd2l	programmed cell death 2-like
ENSMUSG00000002658	55.1055	40.1352	64.1987	60.1447	49.98	51.4222	66.2386	34.1666	52.4766	59.2607	48.8563	51.4419	53.5802	34.2199	32.6026	Gtf2f1	general transcription factor IIF, polypeptide 1
ENSMUSG00000002660	46.5142	45.2161	54.0995	65.8898	45.3519	38.151	30.4016	46.9093	34.6943	40.6181	36.2109	38.5257	46.1743	30.7095	37.1379	Clpp	caseinolytic mitochondrial matrix peptidase proteolytic subunit
ENSMUSG00000002661	11.2196	12.9062	7.96791	11.5011	12.4536	7.48964	7.37064	18.7251	8.22202	11.5701	8.30409	4.53346	7.60921	6.39279	7.98861	Alkbh7	alkB homolog 7
ENSMUSG00000002664	0.66488	0.788421	0.717362	0	0.367363	0	0	1.52404	0.463474	0.225289	0	0	0.77764	0.988974	0.672772	Pspn	persephin
ENSMUSG00000002668	5.68675	5.61321	28.4499	23.0803	12.7924	15.1495	46.1811	4.43937	21.6576	29.1291	49.2969	23.7529	17.3624	4.7764	2.42912	Dennd1c	DENN/MADD domain containing 1C
ENSMUSG00000002679	25.2632	24.9007	27.535	26.2878	17.9871	21.202	28.7308	16.176	21.4142	26.7966	29.4922	33.7275	24.1159	21.681	14.1329	Med6	mediator complex subunit 6
ENSMUSG00000002688	2.14392	3.95466	3.94092	6.93011	5.17701	7.00516	5.51581	2.82117	4.6126	3.69502	4.59442	3.73249	6.54225	6.6479	3.29423	Prkd1	protein kinase D1
ENSMUSG00000002699	8.29747	8.02268	38.9254	21.9943	48.5827	84.3138	118.066	14.9207	107.704	31.3434	65.3678	63.6186	49.3669	3.75386	2.07104	Lcp2	lymphocyte cytosolic protein 2
ENSMUSG00000002718	32.1893	27.9517	29.8911	21.2328	32.0578	34.4834	43.3872	38.1038	27.7085	33.212	30.7033	32.3667	23.5151	33.937	18.455	Cse1l	chromosome segregation 1-like (S. cerevisiae)
ENSMUSG00000002728	85.2574	56.0759	79.4118	70.9036	55.3144	54.3637	78.6687	61.4358	52.1786	86.8937	80.545	89.9553	56.0221	67.8672	51.0969	Naa20	N(alpha)-acetyltransferase 20, NatB catalytic subunit
ENSMUSG00000002731	15.7752	21.0687	12.5273	13.5638	16.891	15.9825	17.2636	7.44029	19.1858	19.3604	18.7575	17.441	16.423	11.3571	8.69493	Prkra	protein kinase, interferon inducible double stranded RNA dependent activator
ENSMUSG00000002732	18.0817	27.4474	61.4911	57.2971	73.8101	83.3112	98.9659	52.2532	119.371	76.4728	131.048	78.3377	173.226	31.4149	25.7445	Fkbp7	FK506 binding protein 7
ENSMUSG00000002733	15.1985	17.9925	23.6051	31.0761	27.2423	28.8668	25.5217	9.86746	32.8187	29.6211	28.9249	28.3483	34.2908	16.9756	13.6584	Plekha3	pleckstrin homology domain-containing, family A (phosphoinositide binding specific) member 3
ENSMUSG00000002741	87.7502	66.0162	74.4705	62.2159	83.1744	97	93.8655	53.1195	117.384	96.6199	96.3811	82.5856	118.779	86.6296	29.4989	Ykt6	YKT6 v-SNARE homolog (S. cerevisiae)
ENSMUSG00000002748	26.2765	25.9351	21.1914	24.207	25.8857	26.9927	38.148	20.3826	32.9368	27.6889	31.5459	29.3904	23.2918	28.1122	12.9758	Baz1b	bromodomain adjacent to zinc finger domain, 1B
ENSMUSG00000002763	19.1245	27.8864	15.4921	19.864	14.927	14.0702	15.7135	14.7592	15.1098	19.5508	13.5208	13.1602	11.1544	22.8554	12.4757	Pex6	peroxisomal biogenesis factor 6
ENSMUSG00000002767	63.8568	51.5729	55.0092	75.5263	72.9497	50.5638	72.72	90.5994	51.4818	61.73	47.661	59.0356	55.5103	51.424	54.4291	Mrpl2	mitochondrial ribosomal protein L2
ENSMUSG00000002768	92.5686	74.3554	88.2949	91.8096	76.9114	77.2828	75.6136	60.2479	73.4375	87.3071	67.7443	65.696	77.1761	65.0884	53.2062	Mea1	male enhanced antigen 1
ENSMUSG00000002769	2.29646	7.21998	85.2569	3.73114	2.53771	1.0275	1.00841	1.87998	1.79515	0.518757	2.2014	1.32181	0.508105	3.40119	4.08945	Gnmt	glycine N-methyltransferase
ENSMUSG00000002771	1.2528	1.18105	0.527875	1.09713	0.819847	1.09105	0.859767	0.56401	1.30224	1.82371	2.68198	2.03592	1.40454	1.13837	0.300574	Grin2d	glutamate receptor, ionotropic, NMDA2D (epsilon 4)
ENSMUSG00000002778	133.636	143.507	111.035	119.44	128.807	165.235	140.132	93.9134	188.476	154.197	144.755	129.783	170.06	120.747	67.0808	Kdelr1	KDEL (Lys-Asp-Glu-Leu) endoplasmic reticulum protein retention receptor 1
ENSMUSG00000002781	12.2989	21.761	8.59072	11.3719	11.9784	17.3832	9.92112	22.2222	11.9479	9.66695	9.58648	13.9968	8.3173	16.5402	10.7911	Tmem143	transmembrane protein 143
ENSMUSG00000002791	0.190064	0	0	0.196697	0	0.0569269	0.061821	0.217833	0.305837	0.163038	0.284088	0.765787	0.0333179	0.0181514	0.0433235	Pdxk-ps	pyridoxal (pyridoxine, vitamin B6) kinase, pseudogene
ENSMUSG00000002797	190.147	157.544	43.5398	40.6795	18.0637	17.4599	42.5856	13.5878	8.64123	11.6697	12.3954	16.783	14.1212	151.704	37.455	Ggct	gamma-glutamyl cyclotransferase
ENSMUSG00000002799	135.409	104.014	12.8371	29.3443	8.3092	9.26731	17.0297	24.8888	7.53604	8.01752	10.1311	14.6392	3.90565	83.2331	32	Jag2	jagged 2
ENSMUSG00000002803	18.4625	19.9831	11.2389	11.063	13.6597	12.4812	12.4215	12.0876	9.06263	15.1092	10.1458	11.921	11.7443	11.3179	9.14371	Btbd6	BTB (POZ) domain containing 6
ENSMUSG00000002804	28.8958	25.6328	15.3138	21.5972	19.529	23.6881	17.2076	41.9122	18.5696	28.3975	19.5158	28.3341	22.9059	20.2106	30.4316	Nudt14	nudix (nucleoside diphosphate linked moiety X)-type motif 14
ENSMUSG00000002808	10.8725	14.2956	19.0528	10.4373	25.502	23.3821	17.9915	49.4196	18.0044	12.5181	30.4093	22.2625	18.7336	17.9635	16.5006	Epdr1	ependymin related protein 1 (zebrafish)
ENSMUSG00000002812	68.5316	73.8055	90.168	125.115	73.0384	90.665	85.8426	61.7686	82.5556	101.337	89.8579	94.1151	64.7914	60.0895	76.572	Flii	flightless I actin binding protein
ENSMUSG00000002814	5.34278	5.2337	4.91554	6.13987	4.98827	5.96755	9.13323	3.77036	7.27524	7.98282	9.76324	5.82361	4.87728	4.75899	3.10805	Top3a	topoisomerase (DNA) III alpha
ENSMUSG00000002820	32.0458	30.2714	10.6635	16.7314	18.7656	15.813	16.3381	24.2834	16.1332	16.1138	12.854	18.0942	12.0599	13.0307	12.3666	Atg4d	autophagy related 4D, cysteine peptidase
ENSMUSG00000002825	14.5267	13.9192	31.6299	29.615	20.4121	13.9949	22.7099	7.63517	11.9774	21.6729	27.16	16.6896	17.2787	11.9443	10.2042	Qtrt1	queuine tRNA-ribosyltransferase catalytic subunit 1
ENSMUSG00000002831	181.719	257.849	133.671	345.007	185.849	187.202	59.884	65.2798	57.206	78.6713	29.4924	83.9908	29.0705	262.959	129.206	Plin4	perilipin 4
ENSMUSG00000002833	31.4105	37.7984	43.9274	66.3503	45.3729	32.087	33.2097	33.7976	28.6149	43.9892	46.0036	46.5348	26.6065	33.0762	65.8632	Hdgfl2	HDGF like 2
ENSMUSG00000002835	7.65601	4.42195	5.98935	3.6283	5.03899	6.69075	9.78322	1.59055	8.46477	11.4017	4.28524	3.91554	4.35733	5.63589	1.4274	Chaf1a	chromatin assembly factor 1, subunit A (p150)
ENSMUSG00000002844	31.3527	31.2715	32.8791	34.3672	50.1886	65.8596	46.2212	51.0455	74.3489	51.2315	63.3187	36.5983	59.6316	18.0565	14.7759	Adprh	ADP-ribosylarginine hydrolase
ENSMUSG00000002845	42.8744	32.3891	58.3188	51.8741	28.59	29.2835	70.0194	15.5923	36.3328	41.3918	64.5455	61.7108	40.1751	29.3271	16.7583	Tmem39a	transmembrane protein 39a
ENSMUSG00000002846	15.9767	13.6744	17.6628	20.4864	16.4046	13.4889	14.7124	25.611	10.8863	15.148	12.7501	13.582	10.5347	11.7106	12.3397	Timmdc1	translocase of inner mitochondrial membrane domain containing 1
ENSMUSG00000002847	3.80921	6.02266	13.6996	9.19829	11.6927	15.1984	9.80022	10.5073	15.6369	12.0467	31.5041	23.8741	37.952	5.03644	2.55369	Pla1a	phospholipase A1 member A
ENSMUSG00000002870	17.5787	8.47578	11.6922	7.96265	12.8954	16.6358	14.7754	5.54938	17.0612	22.9152	11.5085	12.0354	11.2004	8.03176	4.98694	Mcm2	minichromosome maintenance complex component 2
ENSMUSG00000002871	41.3931	56.1435	36.6205	48.8642	47.0031	48.689	43.0358	30.0775	61.1204	100.862	61.2449	52.8495	46.964	42.1239	30.9684	Tpra1	transmembrane protein, adipocyte asscociated 1
ENSMUSG00000002881	57.3254	43.1649	21.4731	21.4243	34.489	51.1982	44.6559	15.5419	75.5268	34.3407	42.8908	46.1295	51.8657	52.3862	18.6254	Nab1	Ngfi-A binding protein 1
ENSMUSG00000002885	32.6632	48.055	84.9675	56.0042	83.7434	123.335	164.282	52.4811	122.472	52.3908	153.643	101.164	80.0803	43.0504	26.923	Adgre5	adhesion G protein-coupled receptor E5
ENSMUSG00000002897	24.9548	21.4846	37.8368	40.2931	24.2181	39.3695	47.1882	6.56145	60.7434	18.7817	50.5085	33.7817	40.6311	11.5281	4.80666	Il17ra	interleukin 17 receptor A
ENSMUSG00000002900	23.1125	25.8633	48.4628	58.8593	77.816	76.995	76.323	42.0796	98.5197	62.892	173.946	103.572	159.326	30.7359	9.90489	Lamb1	laminin B1
ENSMUSG00000002908	3.71398	5.35874	4.25772	2.66867	3.89999	5.16363	2.08012	9.83026	2.50832	3.27017	2.50115	3.45321	1.8133	3.5984	2.60173	Kcnn1	potassium intermediate/small conductance calcium-activated channel, subfamily N, member 1
ENSMUSG00000002910	18.8259	31.1637	10.4948	16.4485	10.0289	12.0409	12.5428	6.61133	9.93693	15.8458	19.8877	18.946	7.67732	10.7643	10.3924	Arrdc2	arrestin domain containing 2
ENSMUSG00000002944	732.062	1200.3	1015.18	1426.29	1021.59	1562.31	476.939	365.982	821.023	1980.71	603.037	582.363	276.53	1246.32	544.971	Cd36	CD36 molecule
ENSMUSG00000002948	42.7689	39.0361	32.5359	56.3491	28.3479	32.0856	50.1783	38.8427	29.8057	33.0499	49.7156	62.6772	30.4012	32.6791	42.9461	Map2k7	mitogen-activated protein kinase kinase 7
ENSMUSG00000002949	49.6367	42.3074	46.0768	59.9965	50.842	42.6525	58.2395	66.5214	39.9003	57.801	53.5837	64.1351	35.465	45.7173	35.0423	Timm44	translocase of inner mitochondrial membrane 44
ENSMUSG00000002957	54.6903	66.7132	100.298	143.052	123.251	136.366	116.732	44.2153	117.18	90.2053	101.927	108.003	73.3096	42.7119	29.2764	Ap2a2	adaptor-related protein complex 2, alpha 2 subunit
ENSMUSG00000002963	32.2397	26.0815	45.3348	46.0842	33.6983	30.6808	50.356	25.0952	34.5477	29.2276	35.8287	39.9946	40.953	15.7866	17.2562	Pnkp	polynucleotide kinase 3'- phosphatase
ENSMUSG00000002968	56.1493	53.7448	25.6171	39.5256	43.9589	58.0459	39.8645	46.6519	55.51	41.2806	39.3341	43.6385	36.0896	56.5962	32.044	Med25	mediator complex subunit 25
ENSMUSG00000002980	131.413	100.861	34.4364	64.6637	51.3178	28.6986	42.1534	66.7194	11.276	24.2094	16.0449	41.6383	19.4469	88.6439	103.689	Bcam	basal cell adhesion molecule
ENSMUSG00000002981	106.293	93.845	61.3644	53.9135	83.117	97.3135	77.193	74.5722	117.16	86.8754	80.9347	56.1118	67.6559	90.9155	24.9422	Clptm1	cleft lip and palate associated transmembrane protein 1
ENSMUSG00000002983	30.1041	26.2648	16.3406	20.3689	26.8764	33.1348	29.168	18.5096	44.6218	18.9472	35.363	38.3961	40.4481	17.2115	11.9637	Relb	avian reticuloendotheliosis viral (v-rel) oncogene related B
ENSMUSG00000002984	66.5181	41.4935	48.0945	54.6071	50.6043	49.3452	45.2508	40.5995	42.4636	59.0335	38.5684	48.1991	48.0023	39.5624	30.1794	Tomm40	translocase of outer mitochondrial membrane 40
ENSMUSG00000002985	3623.15	4628.14	2937.27	3044.77	3279.62	6262.41	3242.89	4369.49	6860.6	6101.67	5652.58	3620.6	5411.93	3427.65	2394.96	Apoe	apolipoprotein E
ENSMUSG00000002992	7.09312	5.09062	34.3739	39.3935	25.7443	23.0629	25.897	8.45474	38.7972	22.4896	41.4952	29.4912	37.6074	3.17376	3.38926	Apoc2	apolipoprotein C-II
ENSMUSG00000002996	78.2849	98.9249	47.3433	41.752	42.5949	70.9029	70.0268	42.9814	99.5506	46.5342	93.9476	68.1313	72.7014	111.772	25.7076	Hbp1	high mobility group box transcription factor 1
ENSMUSG00000002997	32.7096	70.0135	44.7037	112.515	85.8084	100.704	27.4521	25.0792	38.7852	42.6549	20.4828	20.4831	24.4684	96.0929	46.3046	Prkar2b	protein kinase, cAMP dependent regulatory, type II beta
ENSMUSG00000003031	32.1449	47.4	18.7886	19.5975	20.1658	24.9143	37.4329	24.1745	31.4689	20.9189	42.9403	23.3713	30.593	46.1445	20.5565	Cdkn1b	cyclin-dependent kinase inhibitor 1B
ENSMUSG00000003032	235.33	214.588	31.8567	35.0523	54.8922	54.5208	46.7036	19.6597	31.4585	48.0084	62.5976	42.7499	21.1519	346.829	82.6571	Klf4	Kruppel-like factor 4 (gut)
ENSMUSG00000003033	46.671	43.3397	52.0682	48.2536	42.6923	52.7399	67.169	35.2048	51.9835	57.6629	64.6756	49.6926	43.512	35.389	20.716	Ap1m1	adaptor-related protein complex AP-1, mu subunit 1
ENSMUSG00000003037	75.962	64.1598	59.2398	36.1342	50.3652	82.2396	76.5379	35.1295	92.5258	52.1052	69.6994	57.9899	57.2856	49.5445	17.2606	Rab8a	RAB8A, member RAS oncogene family
ENSMUSG00000003038	219.389	157.368	140.212	157.195	202.201	191.101	182.12	115.861	150.997	162.717	154.261	146.859	170.379	184.056	141.3	Hmgn2	high mobility group nucleosomal binding domain 2
ENSMUSG00000003039	39.2585	42.4558	45.3852	48.5878	39.5012	42.8487	44.9749	22.9158	49.837	42.8624	44.7654	38.4951	54.1424	37.4108	19.8854	Fam32a	family with sequence similarity 32, member A
ENSMUSG00000003051	2.63198	1.93585	0.115907	0.28158	0.712279	0.428627	1.57503	0	0.0748856	0.218406	0.321289	1.08209	0.209412	0.616345	0.271757	Elf3	E74-like factor 3
ENSMUSG00000003053	0	0.0694923	39.4865	1.25223	0.318892	0.0791583	0.0848096	0	0.362089	0	0.279126	0	0	0.0251042	0	Cyp2c29	cytochrome P450, family 2, subfamily c, polypeptide 29
ENSMUSG00000003062	13.912	20.6374	50.9168	48.6495	48.1191	53.7164	45.9546	17.6685	52.7317	61.6402	46.1586	51.7539	53.1417	12.5813	13.1434	Stard3nl	STARD3 N-terminal like
ENSMUSG00000003068	99.5765	99.2035	74.6283	115.233	68.7032	82.5564	81.7282	73.1143	92.4796	78.5375	84.7981	84.4774	92.1718	86.7443	82.0956	Stk11	serine/threonine kinase 11
ENSMUSG00000003070	1.84545	2.02002	0.510545	1.3222	0.522903	1.3216	0.547838	1.24735	1.55031	0.865822	0.894022	1.33458	2.13999	1.08594	0.957621	Efna2	ephrin A2
ENSMUSG00000003072	258.426	237.286	204.843	286.778	286.183	204.58	112.141	533.423	178.344	256.272	158.385	128.334	191.504	232.374	252.691	Atp5d	ATP synthase, H+ transporting, mitochondrial F1 complex, delta subunit
ENSMUSG00000003099	41.1548	38.4742	37.8401	37.9248	43.9633	44.2563	47.2052	50.7778	50.539	51.9179	47.5757	48.2683	38.1814	45.2561	30.2229	Ppp5c	protein phosphatase 5, catalytic subunit
ENSMUSG00000003119	15.5046	15.116	10.0514	8.71576	7.93652	13.3465	14.7617	6.61978	15.8251	9.25436	13.3206	13.7441	7.68688	13.6686	4.82946	Cdk12	cyclin-dependent kinase 12
ENSMUSG00000003123	133.213	214.225	122.38	383.99	239.859	199.959	57.7334	59.4983	80.7418	102.833	50.0055	77.9698	52.0363	198.34	118.671	Lipe	lipase, hormone sensitive
ENSMUSG00000003131	50.1574	49.481	31.8238	29.1121	42.6982	65.8419	46.7845	31.2574	60.8128	38.0217	44.529	39.2603	37.6718	37.5152	11.8389	Pafah1b2	platelet-activating factor acetylhydrolase, isoform 1b, subunit 2
ENSMUSG00000003134	21.0161	16.1461	16.4651	27.1151	10.8529	12.0547	15.3326	9.08987	11.6438	20.2486	21.6125	23.1079	18.5609	17.7316	19.6737	Tbc1d8	TBC1 domain family, member 8
ENSMUSG00000003135	15.9358	16.9077	14.4789	14.7559	15.7562	17.8476	16.3861	16.1011	17.1012	18.8989	17.0843	22.8102	17.6574	16.5747	10.1842	Cnot11	CCR4-NOT transcription complex, subunit 11
ENSMUSG00000003153	2.62838	1.81641	5.3516	4.3604	10.9565	21.7546	8.57982	2.15252	51.214	5.22473	16.5843	6.67134	39.6135	2.59383	1.59493	Slc2a3	solute carrier family 2 (facilitated glucose transporter), member 3
ENSMUSG00000003154	12.4885	17.3119	8.07661	9.35196	8.20356	9.84578	11.0726	10.5939	12.2093	10.2159	11.6704	9.49811	9.15837	15.8871	6.59098	Foxj2	forkhead box J2
ENSMUSG00000003161	101.592	96.0241	125.866	113.914	148.802	165.636	136.248	52.8219	192.933	155.184	174.572	144.006	180.623	71.1526	56.6572	Sri	sorcin
ENSMUSG00000003166	47.0098	46.0792	23.5747	23.4495	25.429	35.3176	31.1763	19.2897	37.636	27.0116	29.793	27.5013	29.0849	41.9442	17.4151	Dgcr2	DiGeorge syndrome critical region gene 2
ENSMUSG00000003184	64.9658	55.0983	69.457	101.763	53.6998	47.2446	88.1892	40.3498	45.5351	83.8444	72.6908	80.8214	53.0762	32.833	57.163	Irf3	interferon regulatory factor 3
ENSMUSG00000003190	11.8736	7.77261	15.6492	16.1093	12.3637	11.5846	18.8473	10.469	10.5032	14.9592	12.4309	9.97974	12.0135	4.91056	8.82874	Bcl2l12	BCL2-like 12 (proline rich)
ENSMUSG00000003198	6.18076	7.30116	5.24755	5.57307	4.09312	5.73614	8.01551	4.48334	6.02056	4.76662	9.35137	10.1415	6.11346	7.31666	2.31253	Zfp959	zinc finger protein 959
ENSMUSG00000003199	33.798	40.8577	37.5367	50.9856	34.8643	28.1372	29.9422	28.446	42.0687	43.2435	36.4819	48.913	38.4046	29.845	21.4528	Mpnd	MPN domain containing
ENSMUSG00000003200	61.1744	59.0332	49.0781	59.9131	62.6442	70.7761	72.5316	26.965	89.5782	58.6764	72.1937	53.9596	69.5912	45.2508	19.2163	Sh3gl1	SH3-domain GRB2-like 1
ENSMUSG00000003206	1.62739	2.72439	6.1971	5.4488	8.88596	19.2248	20.642	5.04687	17.083	9.66618	9.94752	9.6425	10.3007	1.74938	0.774921	Ebi3	Epstein-Barr virus induced gene 3
ENSMUSG00000003208	11.327	8.83437	10.2714	9.01427	7.76765	9.1035	10.1055	6.38069	10.7463	11.6955	11.9282	9.09749	9.58894	6.07164	4.31088	Yju2	YJU2 splicing factor
ENSMUSG00000003226	26.1479	22.7712	12.8525	12.3924	17.7442	24.3287	24.5932	17.8674	26.9789	17.5313	17.9551	21.3748	18.6937	27.6399	8.50166	Ranbp2	RAN binding protein 2
ENSMUSG00000003227	0.39887	1.70274	0.114761	0.0550384	0.264463	0	0.230895	0.0304763	0.0556088	0.0901024	0.0314	0.107139	0.0207341	1.2883	0.215256	Edar	ectodysplasin-A receptor
ENSMUSG00000003228	10.9552	11.2146	15.8727	12.2323	11.8443	15.9321	17.6403	4.48458	21.0961	9.57869	12.1602	8.83193	10.8735	11.2783	4.66651	Grk5	G protein-coupled receptor kinase 5
ENSMUSG00000003233	21.8642	20.6247	10.3724	17.7428	16.4915	20.8346	19.8826	23.5667	22.5718	22.3025	23.4271	22.3976	19.9646	21.9467	12.9506	Dvl3	dishevelled segment polarity protein 3
ENSMUSG00000003234	51.3281	61.9275	115.051	60.4981	63.8088	56.4977	75.1648	67.5778	50.8874	51.2638	55.7922	85.1756	42.5232	29.6488	33.9646	Abcf3	ATP-binding cassette, sub-family F (GCN20), member 3
ENSMUSG00000003235	51.0017	50.5439	49.4168	55.9757	39.7928	39.5697	41.0521	52.0519	33.6864	43.3282	31.5876	46.7832	43.2057	35.634	45.6583	Eif2b5	eukaryotic translation initiation factor 2B, subunit 5 epsilon
ENSMUSG00000003269	87.9524	93.3439	63.4569	74.0491	60.9528	71.7609	52.3546	40.4809	75.9065	73.06	65.3386	79.3525	85.8883	69.263	42.9435	Cyth2	cytohesin 2
ENSMUSG00000003271	77.6098	57.5477	3.77084	2.4097	1.52452	1.71249	16.3524	0.10541	1.71465	1.60593	0.610239	13.5697	0.958973	48.5743	7.31163	Sult2b1	sulfotransferase family, cytosolic, 2B, member 1
ENSMUSG00000003273	1.83004	4.86371	1.57283	3.29201	0.699194	1.10966	1.65378	2.15742	1.16873	4.17027	2.28068	2.90606	0.891046	1.86335	4.88626	Car11	carbonic anhydrase 11
ENSMUSG00000003279	0.350144	0.812483	0.467112	0.446713	0.42445	0.152076	0.21517	0.040833	0.210669	0.159531	0.190396	0.874986	0.491531	0.462757	0.241758	Dlgap1	DLG associated protein 1
ENSMUSG00000003282	0.935874	1.71396	0.12936	0.4081	0.180814	0.568337	0.90214	0.141726	0.251888	0.443542	0.262074	0.483073	0.109068	0.841292	0.1011	Plag1	pleiomorphic adenoma gene 1
ENSMUSG00000003283	7.97405	4.92844	44.2146	26.6093	40.9594	73.9794	102.184	17.8353	84.056	31.6692	59.4091	34.658	45.6915	2.95754	2.20069	Hck	hemopoietic cell kinase
ENSMUSG00000003299	60.3724	58.7035	53.2982	65.8312	60.5025	52.9312	41.0307	52.0737	52.3847	69.3424	58.7815	47.8519	42.3867	51.204	45.3185	Mrpl4	mitochondrial ribosomal protein L4
ENSMUSG00000003308	37.561	33.9378	22.4184	28.1191	26.0961	25.1719	21.1631	28.7759	28.134	27.1743	24.2401	25.9322	24.4407	29.407	21.2105	Keap1	kelch-like ECH-associated protein 1
ENSMUSG00000003309	49.4862	36.9468	5.01498	8.02935	0.0846459	0.526918	15.7931	0.796347	0.237347	1.02778	0.169218	6.67656	0.276294	37.7233	12.0221	Ap1m2	adaptor protein complex AP-1, mu 2 subunit
ENSMUSG00000003316	40.9942	39.4201	24.6607	22.1689	31.8622	65.4084	46.0087	23.2385	83.5951	51.1484	51.23	36.3857	43.9937	40.8277	8.5004	Glg1	golgi apparatus protein 1
ENSMUSG00000003341	0	0.0299139	0.0544356	0	0.338723	0.067101	0.0314035	0.115648	0.0302529	0.190629	0.17873	0.10164	0	0.0321627	0	Atp8b3	ATPase, class I, type 8B, member 3
ENSMUSG00000003344	24.1241	30.4558	11.8319	18.0414	16.9387	20.3801	15.1029	25.143	18.4634	21.0326	22.924	16.9044	13.7315	24.1951	15.58	Btbd2	BTB (POZ) domain containing 2
ENSMUSG00000003345	110.185	91.5772	48.6305	78.127	82.8017	82.6738	69.2454	93.8274	81.2622	74.9172	76.4479	74.9199	89.0441	99.0273	58.9362	Csnk1g2	casein kinase 1, gamma 2
ENSMUSG00000003346	74.3463	65.3822	46.8239	73.9954	73.9014	72.148	38.6098	54.787	71.0427	66.0526	49.776	53.03	76.5537	62.4362	62.209	Abhd17a	abhydrolase domain containing 17A
ENSMUSG00000003348	34.3413	28.9009	27.9012	31.263	30.5275	55.1835	37.9228	13.2059	49.4968	36.9874	40.5178	35.9555	33.128	21.286	13.1787	Mob3a	MOB kinase activator 3A
ENSMUSG00000003352	27.9327	33.2816	7.44775	14.0207	10.0781	19.4398	16.1741	10.952	25.7192	17.4981	26.1604	26.2788	34.1769	14.9462	11.1573	Cacnb3	calcium channel, voltage-dependent, beta 3 subunit
ENSMUSG00000003354	0.268727	0.127464	0.347927	0.257796	0.237566	0.331299	0	0.24639	0.262254	0.109267	0.253858	1.00366	0.194233	0.114205	0.252061	Ccdc65	coiled-coil domain containing 65
ENSMUSG00000003355	13.0467	6.24613	60.0353	46.6906	65.1524	51.8397	68.6782	19.2188	47.1855	37.7359	56.946	47.475	82.2302	5.25588	12.1437	Fkbp11	FK506 binding protein 11
ENSMUSG00000003360	46.2344	47.6577	37.1633	40.7446	43.6018	52.3655	52.7683	43.387	41.9183	43.376	43.2278	43.5107	34.9701	51.0055	23.1344	Ddx23	DEAD box helicase 23
ENSMUSG00000003363	110.392	144.801	125.494	223.467	205.983	286.372	120.863	96.8316	357.593	856.273	305.483	207.337	253.833	138.308	71.1317	Pld3	phospholipase D family, member 3
ENSMUSG00000003378	3.43414	5.48969	3.14674	5.91856	2.63256	3.09332	3.92509	3.14518	2.51459	6.0544	5.34145	4.82242	2.62227	4.59791	1.57898	Grik5	glutamate receptor, ionotropic, kainate 5 (gamma 2)
ENSMUSG00000003379	0.145343	0.947923	0.313632	0.60166	0.481836	0.289953	0.315508	13.4928	1.72237	0.32073	2.91765	2.04961	3.9665	0.802994	0.0735343	Cd79a	CD79A antigen (immunoglobulin-associated alpha)
ENSMUSG00000003380	286.808	327.345	275.392	478.606	316.3	249.222	262.959	295.343	269.991	363.341	282.437	291.674	398.182	286.003	314.142	Rabac1	Rab acceptor 1 (prenylated)
ENSMUSG00000003382	40.8781	44.8047	13.6742	20.3194	14.7562	22.5006	19.0958	7.89436	19.379	17.3817	17.3433	16.1763	10.1086	43.1031	10.4457	Etv3	ets variant 3
ENSMUSG00000003402	52.7324	57.8464	62.8356	71.2327	62.2875	81.3375	81.8623	35.2782	83.6924	70.7932	72.9067	63.0173	80.671	45.8	28.1473	Prkcsh	protein kinase C substrate 80K-H
ENSMUSG00000003410	0	0	0.0819602	0.477834	0.113166	0.0933763	0.167428	0.123995	0.067981	0.0604766	0.0727657	0.0765177	0.0148078	0.0565262	0.0384318	Elavl3	ELAV like RNA binding protein 3
ENSMUSG00000003411	3.9147	7.74343	0.924002	1.32943	0	0.284747	0.567824	0.858832	0.29849	0.362731	0.379227	0	0.917815	2.04727	0.794045	Rab3b	RAB3B, member RAS oncogene family
ENSMUSG00000003418	1.64588	2.30655	0.452037	0.586616	0.826717	0.994984	0.873816	0.437809	2.50321	0.225471	1.23678	1.19157	1.49889	2.16201	0.261845	St8sia6	ST8 alpha-N-acetyl-neuraminide alpha-2,8-sialyltransferase 6
ENSMUSG00000003420	47.2749	97.3962	108.275	147.917	309.509	262.779	118.554	128.576	185.295	242.937	221.06	190.389	219.929	65.6514	44.3499	Fcgrt	Fc fragment of IgG receptor and transporter
ENSMUSG00000003421	55.7503	55.5864	40.6433	60.6963	42.0303	39.1576	50.0138	47.5061	48.7286	60.8887	53.6785	45.2458	45.1589	42.485	28.5641	Nosip	nitric oxide synthase interacting protein
ENSMUSG00000003423	39.0085	38.4453	41.4827	64.9292	50.3147	55.3701	57.6722	42.5092	57.9052	71.7207	64.9387	55.3321	59.8619	32.692	48.585	Pih1d1	PIH1 domain containing 1
ENSMUSG00000003429	1694.48	1773.23	1604.16	1580.65	1382.44	1585.56	1525.49	925.519	1423.74	1828.53	1563.76	1497.4	1327.21	1620.94	1515.58	Rps11	ribosomal protein S11
ENSMUSG00000003435	74.5083	76.4768	48.6105	65.3689	46.755	65.5928	67.063	52.1724	65.5907	62.6272	66.4698	59.5646	45.3262	70.1384	35.1918	Supt5	suppressor of Ty 5, DSIF elongation factor subunit
ENSMUSG00000003436	0.196182	0	0	0	0	0	0.667498	0	0.305425	0.141574	0	0	0	0.0592265	0	Dll3	delta like canonical Notch ligand 3
ENSMUSG00000003437	58.0828	71.2817	103.313	96.5389	55.2402	46.5161	77.1312	46.6829	58.1372	79.7548	60.1507	76.9407	61.549	62.3971	52.1842	Paf1	Paf1, RNA polymerase II complex component
ENSMUSG00000003438	54.2005	43.7571	41.2882	54.7132	51.1392	41.2306	34.7729	48.646	36.0434	55.7115	41.6126	44.023	31.5898	30.9321	43.6679	Timm50	translocase of inner mitochondrial membrane 50
ENSMUSG00000003444	17.49	15.7302	21.5142	21.6853	18.6737	21.8003	20.2979	32.3435	20.5554	25.1368	19.0564	19.7448	18.7762	11.9215	13.9358	Med29	mediator complex subunit 29
ENSMUSG00000003452	0.673193	0.406933	0.532559	0.423779	0.826302	0.860551	0.941275	1.53813	0.365658	0.4074	1.18357	0.675637	0.601332	0.464204	0.678215	Bicd1	BICD cargo adaptor 1
ENSMUSG00000003458	65.6599	70.854	63.8017	71.2184	77.3127	97.534	103.848	41.633	112.63	102.046	113.323	101.011	109.022	71.3286	35.3913	Ncstn	nicastrin
ENSMUSG00000003464	122.335	133.572	77.2554	88.7924	95.57	92.5348	77.0461	90.9144	62.993	64.9188	64.8363	76.8323	56.5495	137.332	52.5598	Pex19	peroxisomal biogenesis factor 19
ENSMUSG00000003469	35.8894	51.1025	2.39211	2.18692	0.153126	0.138219	4.16047	0.436738	0.289781	0.258241	0.77723	1.39577	0.513221	34.2444	9.81498	Phyhip	phytanoyl-CoA hydroxylase interacting protein
ENSMUSG00000003476	2.13357	1.8833	2.21301	1.44237	8.42434	4.15416	5.18138	20.3428	0.817021	3.01038	2.48892	7.00399	1.2888	4.24023	6.70494	Crhr2	corticotropin releasing hormone receptor 2
ENSMUSG00000003477	1.77011	29.6443	23.68	1.07757	18.4559	2.49267	0.753433	6.25245	2.68556	1.41126	0.368861	2.09763	1.94853	14.2968	5.26801	Inmt	indolethylamine N-methyltransferase
ENSMUSG00000003484	17.5807	1.87835	47.1686	38.035	69.1173	67.9368	41.0605	7.20094	116.352	3.84655	65.0456	39.5575	283.552	1.35974	2.06078	Cyp4f18	cytochrome P450, family 4, subfamily f, polypeptide 18
ENSMUSG00000003500	38.8439	24.849	49.8216	77.3811	70.3422	74.2202	43.3017	33.1089	77.9317	93.0687	54.3838	42.463	76.3656	19.5149	25.0426	Impdh1	inosine monophosphate dehydrogenase 1
ENSMUSG00000003505	22.5987	2.1851	0.936429	0	0.69078	0.791702	0.752546	0.0717654	0	0	0	1.16564	0.112791	0.0266113	0	Psg18	pregnancy specific glycoprotein 18
ENSMUSG00000003518	28.9848	42.3804	50.9639	60.9527	76.1084	111.231	54.8807	78.6223	92.1049	76.0937	60.794	64.4061	39.7227	42.7751	27.1869	Dusp3	dual specificity phosphatase 3 (vaccinia virus phosphatase VH1-related)
ENSMUSG00000003526	16.0897	32.0708	13.9807	15.5101	12.552	9.7923	7.33363	11.2301	8.05551	6.5744	6.86033	13.9474	3.01445	18.447	14.368	Prodh	proline dehydrogenase
ENSMUSG00000003527	18.1603	16.3051	13.8018	20.6918	14.8912	15.7665	19.5703	10.1242	15.7575	20.5623	23.9375	27.7103	12.5991	14.5927	8.2149	Ess2	ess-2 splicing factor
ENSMUSG00000003528	170.637	192.033	64.1336	78.1608	138.43	133.104	78.5483	22.2326	64.0069	119.703	54.6191	65.5702	57.25	271.15	54.5452	Slc25a1	solute carrier family 25 (mitochondrial carrier, citrate transporter), member 1
ENSMUSG00000003531	92.6677	100.69	48.7772	81.6508	53.1184	42.7897	39.4716	65.1709	39.5051	54.0664	37.1566	46.2836	56.9302	98.3016	95.7596	Dgcr6	DiGeorge syndrome critical region gene 6
ENSMUSG00000003534	88.841	116.933	9.49542	20.4892	7.78021	13.9018	12.358	16.8327	5.59921	6.30882	8.44155	10.3575	5.97004	84.7598	42.9137	Ddr1	discoidin domain receptor family, member 1
ENSMUSG00000003541	179.016	66.0683	196.639	127.197	160.534	129.154	184.543	24.1708	213.064	17.2169	127.644	118.961	396.267	54.9022	24.7146	Ier3	immediate early response 3
ENSMUSG00000003545	0.979038	1.13853	4.23394	13.2113	1.14611	2.75891	1.85724	0.352786	1.5585	1.14327	4.44052	1.79113	4.03162	25.7676	3.22844	Fosb	FBJ osteosarcoma oncogene B
ENSMUSG00000003546	11.5956	16.2893	12.7423	17.7596	17.7369	22.3762	13.8311	18.8741	29.8349	36.541	30.0267	18.8179	22.5596	10.9676	7.16524	Klc4	kinesin light chain 4
ENSMUSG00000003549	47.5368	34.954	78.479	136.256	37.4915	31.9116	51.2501	21.5253	27.7743	45.042	40.8617	86.582	33.8179	31.4028	50.5521	Ercc1	excision repair cross-complementing rodent repair deficiency, complementation group 1
ENSMUSG00000003555	4.99495	5.16091	2.82205	4.53887	0.0625154	0	5.58209	0	0.172237	0.543901	0.0668027	0.227935	0.192659	12.185	0.686927	Cyp17a1	cytochrome P450, family 17, subfamily a, polypeptide 1
ENSMUSG00000003559	4.49181	9.72077	21.2193	19.4976	19.4067	17.3026	12.4903	29.9428	14.9704	12.8498	19.6248	16.5391	13.1722	6.78224	7.5057	As3mt	arsenite methyltransferase
ENSMUSG00000003573	38.4954	24.3594	18.6352	23.7121	24.5381	33.8005	31.5054	16.6028	40.845	39.8471	27.2236	32.6937	38.1571	14.8344	7.7941	Homer3	homer scaffolding protein 3
ENSMUSG00000003575	5.77319	6.21708	3.8143	5.19917	4.13957	4.39624	5.26612	4.52281	5.27329	5.37833	6.13973	4.77907	3.88261	3.81312	2.81991	Crtc1	CREB regulated transcription coactivator 1
ENSMUSG00000003581	14.96	16.7133	19.025	24.9749	15.8066	16.5031	18.5621	11.8741	17.3418	23.9118	25.6167	26.9865	18.6166	11.1582	8.87787	Rnf215	ring finger protein 215
ENSMUSG00000003585	30.6661	23.9846	10.5502	3.19001	1.49543	2.38908	5.60329	0.516994	1.60865	0.815189	1.04809	3.63497	2.7259	28.687	12.8185	Sec14l2	SEC14-like lipid binding 2
ENSMUSG00000003604	9.88334	14.4666	11.6632	7.83098	9.38576	14.3528	11.6976	19.2918	10.8725	12.9769	7.76641	7.46642	9.87376	10.9601	9.53189	Aven	apoptosis, caspase activation inhibitor
ENSMUSG00000003617	19.2927	34.1719	71.2787	52.9796	82.5221	139.17	106.478	53.5548	124.462	59.8275	233.428	350.568	266.863	24.0409	10.1346	Cp	ceruloplasmin
ENSMUSG00000003623	16.2432	23.6188	25.3245	17.2857	16.3456	20.0316	21.1154	13.1406	18.7168	17.1544	21.6228	17.5552	16.1529	14.9935	9.31641	Crot	carnitine O-octanoyltransferase
ENSMUSG00000003644	37.7452	33.9081	18.0958	17.7371	24.7093	38.5762	34.1802	9.10187	40.2185	32.8156	31.7442	26.4351	21.0681	23.3159	12.0627	Rps6ka1	ribosomal protein S6 kinase polypeptide 1
ENSMUSG00000003657	0.10377	0	0	0	0	0	0.966499	0	1.3449	0	1.57724	0.59796	3.41375	0	0	Calb2	calbindin 2
ENSMUSG00000003660	37.7022	36.4209	53.2651	44.4846	27.2037	32.3079	39.3557	30.7419	31.6376	42.4403	42.4342	35.0489	41.1162	32.1421	26.2012	Snrnp200	small nuclear ribonucleoprotein 200 (U5)
ENSMUSG00000003662	49.8566	50.5969	52.1381	45.5281	45.6006	55.4446	42.0042	52.58	56.2649	51.0569	53.6671	59.1605	55.694	44.5893	28.267	Ciao1	cytosolic iron-sulfur protein assembly 1
ENSMUSG00000003665	1.75568	0.628949	31.9958	14.352	1.83785	10.8392	7.39562	1.76144	1.58864	2.33453	9.33994	1.55419	2.03023	0.505814	0.390322	Has1	hyaluronan synthase 1
ENSMUSG00000003680	6.93486	5.34371	9.98406	8.6929	6.4261	7.19352	9.0457	7.64276	9.51783	13.0867	15.0508	9.2259	6.16954	3.85692	1.98298	Taf6l	TATA-box binding protein associated factor 6 like
ENSMUSG00000003721	144.281	130.943	39.4549	28.0919	26.1602	42.3068	41.9701	40.9539	31.8402	22.5937	30.0813	23.6646	20.2608	174.454	25.3491	Insig2	insulin induced gene 2
ENSMUSG00000003731	32.1286	35.5676	18.583	18.9755	27.6525	35.1903	30.4457	24.7548	29.0559	20.8064	22.8778	21.5886	15.6252	39.457	14.513	Kpna6	karyopherin (importin) alpha 6
ENSMUSG00000003746	17.6197	24.0717	21.3492	20.7581	49.3185	75.6184	47.5437	24.9955	67.3306	55.2589	67.1017	50.9028	52.4358	33.0848	10.2735	Man1a	mannosidase 1, alpha
ENSMUSG00000003752	51.7346	62.469	15.1695	15.5239	6.4101	9.22981	15.4144	6.83655	14.3686	7.34923	8.38944	11.3834	11.2654	63.5919	18.08	Itpkc	inositol 1,4,5-trisphosphate 3-kinase C
ENSMUSG00000003762	50.1714	41.9489	39.9277	51.7505	26.372	32.7337	30.7464	11.9474	31.1483	23.7197	27.5348	37.0156	45.7686	40.9503	14.6004	Coq8b	coenzyme Q8B
ENSMUSG00000003778	15.4919	16.7691	17.8763	15.0209	14.1935	17.3261	28.6366	11.3953	19.2158	19.1385	24.5245	23.3183	13.2475	14.4968	6.44905	Brd8	bromodomain containing 8
ENSMUSG00000003779	2.94434	2.33957	1.56071	1.49701	12.1485	15.8457	16.7472	3.48053	13.8144	19.8191	6.56871	12.2393	10.264	6.07299	2.4883	Kif20a	kinesin family member 20A
ENSMUSG00000003808	37.4447	29.2232	34.9689	38.2611	30.4027	33.8934	37.7787	22.1701	33.7904	42.8591	35.9295	37.6062	28.7526	24.2899	17.7675	Farsa	phenylalanyl-tRNA synthetase, alpha subunit
ENSMUSG00000003809	18.3144	28.492	26.0972	17.4015	14.0596	13.3632	16.0404	21.5271	14.5168	16.4595	14.6483	20.1959	11.6501	16.0455	13.2354	Gcdh	glutaryl-Coenzyme A dehydrogenase
ENSMUSG00000003810	25.2103	28.6409	25.0626	21.2648	25.8932	30.4566	27.7968	53.3916	30.6683	34.2136	30.2431	55.6782	20.2265	31.0402	20.784	Mast2	microtubule associated serine/threonine kinase 2
ENSMUSG00000003812	74.4244	80.5769	57.0521	54.7158	60.041	78.2003	56.8696	25.0729	70.8671	108.856	63.9758	62.1022	40.5333	48.1534	20.4875	Dnase2a	deoxyribonuclease II alpha
ENSMUSG00000003813	79.5839	87.2457	64.7553	64.0908	70.7135	83.7037	71.3255	111.188	69.2551	63.9089	56.546	63.4905	40.9993	76.3424	55.4064	Rad23a	RAD23 homolog A, nucleotide excision repair protein
ENSMUSG00000003814	644.736	481.434	1171.19	708.072	608.826	795.87	1127.66	350.687	903.261	826.786	699.501	779.458	717.081	335.621	188.821	Calr	calreticulin
ENSMUSG00000003824	15.9328	7.70289	8.11829	6.53601	7.68435	12.5795	9.98601	1.72237	11.6677	20.5486	8.97213	5.0458	9.66114	6.18137	7.39038	Syce2	synaptonemal complex central element protein 2
ENSMUSG00000003847	21.4311	13.1571	8.39877	8.86558	9.54634	15.1481	20.6771	6.26867	17.3925	10.672	19.8327	22.4358	11.4514	25.8379	6.09136	Nfat5	nuclear factor of activated T cells 5
ENSMUSG00000003848	43.7533	33.3874	35.3719	30.4624	16.1765	23.5565	27.7153	21.3252	23.3359	26.3338	28.363	31.4804	21.2332	29.4741	16.8836	Nob1	NIN1/RPN12 binding protein 1 homolog
ENSMUSG00000003849	45.5754	17.6143	14.7155	14.3244	13.4302	9.51863	12.6049	8.28005	4.75369	6.86349	7.17562	11.9698	8.63407	12.4535	11.4096	Nqo1	NAD(P)H dehydrogenase, quinone 1
ENSMUSG00000003863	13.3726	16.9076	1.37474	5.27448	1.15051	1.55338	4.67375	1.21693	0.518111	1.94283	0.393143	1.87659	0.745126	10.4446	3.0143	Ppfia3	protein tyrosine phosphatase, receptor type, f polypeptide (PTPRF), interacting protein (liprin), alpha 3
ENSMUSG00000003865	29.6955	35.6729	18.1692	19.5697	60.5009	43.7099	44.8319	169.409	30.9486	22.9117	29.2033	56.9968	17.1687	51.0056	51.3072	Gys1	glycogen synthase 1, muscle
ENSMUSG00000003868	47.6223	26.5867	80.8004	34.2694	32.6975	38.0363	39.5714	19.9197	37.1947	34.3878	38.1808	37.5571	33.9132	18.4987	24.4009	Ruvbl2	RuvB-like protein 2
ENSMUSG00000003872	3.55168	1.82898	1.41511	1.50176	0.497659	0.598951	1.30348	0.781922	0.428252	1.46875	1.71354	0	0.265984	2.48757	3.5185	Lin7b	lin-7 homolog B (C. elegans)
ENSMUSG00000003873	63.8582	43.7555	143.972	171.337	135.314	118.623	131.167	65.5066	147.533	162.732	130.902	123.339	149.817	39.1599	44.1443	Bax	BCL2-associated X protein
ENSMUSG00000003882	4.45411	4.67629	7.16868	8.00198	6.61836	11.0072	7.91559	1.21384	21.8937	32.0731	10.9026	13.5753	4.34909	9.70297	1.84349	Il7r	interleukin 7 receptor
ENSMUSG00000003923	36.4055	29.0942	23.7947	25.0189	22.5941	23.1	32.1615	30.3153	25.4778	22.4743	22.8987	38.971	24.8603	35.5484	18.5631	Tfam	transcription factor A, mitochondrial
ENSMUSG00000003929	2.67712	3.89241	1.70979	1.77509	2.55139	3.33827	4.21902	1.63971	3.75421	3.50205	5.05034	5.47615	2.22826	2.73047	1.32563	Zfp81	zinc finger protein 81
ENSMUSG00000003934	0.919112	0.980903	0.0661107	0.602416	0.101567	0	0.266025	0.105339	0.234921	0.18686	0.253241	0	0.119443	1.01558	0.279007	Efnb3	ephrin B3
ENSMUSG00000003948	58.9562	92.65	79.0595	148.902	158.384	151.793	37.8112	35.064	57.4228	89.3597	34.6826	60.191	124.107	104.718	56.1984	Mmd	monocyte to macrophage differentiation-associated
ENSMUSG00000003949	16.7605	24.8479	1.88467	1.91204	2.16761	5.21759	2.40016	2.99364	4.37642	1.99192	2.00317	1.75401	2.58287	15.5889	6.86616	Hlf	hepatic leukemia factor
ENSMUSG00000003955	369.506	126.028	145.78	135.522	139.749	181.28	387.361	148.583	171.365	81.2028	125.496	163.511	192.887	110.968	133.528	Fam162a	family with sequence similarity 162, member A
ENSMUSG00000003970	1778.63	1606.41	1244.5	1473.23	1123.26	1231.11	1092.5	843.957	1241.79	1440.85	1127.2	1073.55	1328.63	1479.84	1211.19	Rpl8	ribosomal protein L8
ENSMUSG00000003992	45.0827	51.7218	25.978	21.3794	17.153	19.387	36.0568	24.6787	19.6371	20.14	31.7229	27.586	15.977	55.8727	24.5542	Ssbp2	single-stranded DNA binding protein 2
ENSMUSG00000004018	5.76884	4.12422	5.88041	7.08474	6.18075	7.2716	12.2529	3.09718	8.02986	11.1267	9.82345	16.6038	7.84448	4.7242	3.14412	Fancl	Fanconi anemia, complementation group L
ENSMUSG00000004031	0.0777334	0.300526	0.145303	0.0765038	0.105846	0.0306419	0.103933	0.116543	0.0708455	0.0980022	0.112014	0.0965837	0.139828	0.205242	0.0393291	Brinp2	bone morphogenic protein/retinoic acid inducible neural-specific 2
ENSMUSG00000004032	71.7529	89.9857	54.5836	39.9672	38.0536	39.1165	51.0604	67.7972	31.1002	36.5516	33.9383	46.9621	50.9331	90.6077	62.6446	Gstm5	glutathione S-transferase, mu 5
ENSMUSG00000004035	1.7331	3.08269	4.06955	1.39134	1.97247	2.88121	0.673869	5.87918	0.872981	1.33246	1.08203	0.625371	0.665637	1.73559	2.19209	Gstm7	glutathione S-transferase, mu 7
ENSMUSG00000004038	0.103921	0	1.30809	0.197614	0	0	0	0	0.0641237	0	0	0	0	0	0.148885	Gstm3	glutathione S-transferase, mu 3
ENSMUSG00000004040	139.028	105.196	92.4077	97.5168	83.346	114.955	148.741	47.763	134.174	59.189	130.8	137.716	117.828	87.8091	36.1605	Stat3	signal transducer and activator of transcription 3
ENSMUSG00000004043	18.3918	15.0015	20.7658	30.001	22.157	25.131	22.0622	13.945	18.7808	15.5187	20.8226	21.5522	14.7191	11.5573	6.84828	Stat5a	signal transducer and activator of transcription 5A
ENSMUSG00000004044	185.277	236.633	292.29	571.577	287.899	261.387	129.475	98.2682	98.2744	161.095	122.579	108.043	112.595	168.055	259.975	Cavin1	caveolae associated 1
ENSMUSG00000004054	45.9732	38.5626	25.8867	30.3403	35.2471	39.5295	35.7672	18.42	56.4785	40.8162	39.9364	32.57	34.8569	42.1063	16.4676	Map3k11	mitogen-activated protein kinase kinase kinase 11
ENSMUSG00000004056	87.2888	111.248	69.5042	79.3101	97.9849	131.795	68.4294	116.768	78.6817	67.9046	73.8807	72.694	75.9153	96.6889	71.2339	Akt2	thymoma viral proto-oncogene 2
ENSMUSG00000004069	36.8944	37.6439	26.995	31.2345	29.5877	34.483	26.7854	55.8058	31.7367	28.2078	22.8335	26.0713	20.421	37.4464	24.0059	Dnaja3	DnaJ heat shock protein family (Hsp40) member A3
ENSMUSG00000004070	70.3908	57.6753	92.5467	79.102	89.3234	104.015	109.798	55.4667	112.909	113.795	90.338	83.8016	75.0656	54.0217	29.9351	Hmox2	heme oxygenase 2
ENSMUSG00000004071	35.2457	44.3233	26.9095	28.131	26.9342	29.2835	31.4761	44.9872	24.0198	34.5121	42.7355	38.1658	18.324	35.475	27.4637	Cdip1	cell death inducing Trp53 target 1
ENSMUSG00000004085	43.9953	40.7985	22.7164	20.6121	44.3959	25.7536	31.7362	70.6298	15.1251	16.6103	20.3466	31.5211	10.5781	45.222	24.2048	Map3k20	mitogen-activated protein kinase kinase kinase 20
ENSMUSG00000004096	101.389	97.3686	146.238	120.284	133.358	141.882	134.746	107.601	115.235	139.75	121.869	125.463	129.659	103.959	112.278	Cwc15	CWC15 spliceosome-associated protein
ENSMUSG00000004098	17.1865	24.6665	43.6397	94.3583	98.879	119.726	102.039	27.2917	117.254	52.2973	173.056	99.7684	102.811	18.9116	29.1582	Col5a3	collagen, type V, alpha 3
ENSMUSG00000004099	27.8943	17.3525	19.3187	25.6912	20.3806	23.8216	35.8133	8.68604	27.8617	35.9739	27.6321	21.2916	20.3374	22.8316	17.0481	Dnmt1	DNA methyltransferase (cytosine-5) 1
ENSMUSG00000004100	35.5688	26.3301	35.2113	50.5106	17.6251	25.2376	24.1663	12.4826	20.2213	27.511	19.0019	33.2354	20.6302	15.7973	20.0901	Ppan	peter pan homolog
ENSMUSG00000004105	22.6611	32.947	29.228	44.4874	60.9643	82.5475	54.2081	99.6738	167.126	67.2382	171.517	92.504	312.803	39.2029	23.8358	Angptl2	angiopoietin-like 2
ENSMUSG00000004110	0.76799	1.03073	0.697622	1.88271	0.442216	0.349151	0.842518	0.24198	0.250162	0.523149	0.837712	0.200159	0.665244	0.781386	0.426812	Cacna1e	calcium channel, voltage-dependent, R type, alpha 1E subunit
ENSMUSG00000004113	0.0533413	0.0229762	0.608871	0.292009	0.404099	0.375268	0.994759	0.0463202	0.232129	1.43467	0.287875	1.51894	1.21056	0.302944	0.0197055	Cacna1b	calcium channel, voltage-dependent, N type, alpha 1B subunit
ENSMUSG00000004127	4.98942	3.18273	5.23822	5.04277	3.74841	5.00101	4.65116	3.56552	4.42325	4.42485	5.17263	6.84718	3.81296	6.27973	1.90479	Trmt10a	tRNA methyltransferase 10A
ENSMUSG00000004151	1.02022	2.00047	2.23197	1.794	3.56923	9.74397	3.08988	2.02471	8.63372	3.78227	4.21349	4.90118	3.13117	2.11732	0.489192	Etv1	ets variant 1
ENSMUSG00000004187	3.16068	4.25777	2.58215	2.62448	1.14492	1.73781	4.02129	2.47906	1.84796	3.62414	1.9215	2.53447	1.23736	2.94476	2.98565	Kifc2	kinesin family member C2
ENSMUSG00000004207	719.724	1138.16	1496.24	1700.82	2469.15	3476.84	1313.64	942.998	3449.3	4536.89	2241.59	1841.14	1776.8	1116.6	524.975	Psap	prosaposin
ENSMUSG00000004221	27.5095	37.6436	17.0486	18.5548	12.1214	29.4092	23.0547	15.0929	29.9125	17.9985	19.0775	15.4846	12.127	28.705	7.36252	Ikbkg	inhibitor of kappaB kinase gamma
ENSMUSG00000004233	8.05387	6.58121	3.16271	5.56536	3.96176	3.57609	5.08408	4.03854	6.59758	7.20338	6.01546	5.41681	3.14487	3.61862	4.53461	Wars2	tryptophanyl tRNA synthetase 2 (mitochondrial)
ENSMUSG00000004263	18.6017	19.4879	14.9097	21.5572	21.4118	13.6007	14.3969	12.4284	19.3865	19.7192	20.1534	13.8671	29.7215	16.3734	16.6826	Atn1	atrophin 1
ENSMUSG00000004264	233.114	170.298	155.566	150.16	144.229	174.032	159.709	165.221	162.334	153.232	127.593	156.7	127.498	166.788	128.037	Phb2	prohibitin 2
ENSMUSG00000004266	31.2973	45.053	93.6478	69.5777	90.771	119.812	167.368	30.9059	135.866	85.5811	122.202	72.8383	75.9965	25.2779	17.2774	Ptpn6	protein tyrosine phosphatase, non-receptor type 6
ENSMUSG00000004267	6.32449	7.07816	13.2215	10.4654	12.6454	31.9403	48.0129	9.72086	48.0716	45.0727	46.6757	31.27	18.4754	3.70951	2.73199	Eno2	enolase 2, gamma neuronal
ENSMUSG00000004268	96.519	59.6662	117.341	89.3589	62.1566	68.1687	75.6133	65.0407	67.8441	81.3518	70.3029	75.829	70.633	70.3978	71.2848	Emg1	EMG1 N1-specific pseudouridine methyltransferase
ENSMUSG00000004270	241.369	238.531	71.6901	97.6616	72.5936	84.6878	77.6207	29.7024	60.8172	54.9262	55.4599	62.9223	51.5857	234.953	46.4645	Lpcat3	lysophosphatidylcholine acyltransferase 3
ENSMUSG00000004285	140.553	151.642	158.133	192.68	182.005	181.891	132.685	159.453	229.495	264.469	202.47	157.131	223.09	144.542	121.873	Atp6v1f	ATPase, H+ transporting, lysosomal V1 subunit F
ENSMUSG00000004317	7.49604	5.52684	6.50267	4.96811	13.6233	23.8365	17.7111	5.17924	19.827	8.5748	11.6178	12.6411	7.47236	7.07731	2.1522	Clcn5	chloride channel, voltage-sensitive 5
ENSMUSG00000004319	26.9562	20.5631	8.32549	8.95793	10.4778	11.9861	15.5741	9.69616	8.70789	10.7604	12.7901	13.4929	6.19223	28.3922	7.61463	Clcn3	chloride channel, voltage-sensitive 3
ENSMUSG00000004328	1.15266	1.26056	0.44032	0.793128	0.830609	1.4138	2.62345	1.31861	0.482863	1.04789	1.89455	2.13773	0.298787	1.33413	0.432481	Hif3a	hypoxia inducible factor 3, alpha subunit
ENSMUSG00000004341	0	1.99524	0.172896	0.0829194	0	0	0	0	0	0	0	0	0	0	0	Gpx6	glutathione peroxidase 6
ENSMUSG00000004347	0.39089	0.364858	0.0460545	0.186904	0.743492	0.642554	1.01771	0.530241	0.219051	0.27432	0.640421	0.500621	0.191552	0.381416	0.06403	Pde1c	phosphodiesterase 1C
ENSMUSG00000004356	17.6538	9.82715	20.5162	19.0693	12.0076	7.83962	14.2869	7.07448	9.21824	17.0454	13.9015	15.5238	10.1707	10.3098	9.92471	Utp20	UTP20 small subunit processome component
ENSMUSG00000004359	0.645604	1.08285	1.27546	0.974698	3.44311	3.41909	3.43657	1.22247	13.3728	1.16506	7.27531	4.92204	9.07622	0.380305	0.305581	Spic	Spi-C transcription factor (Spi-1/PU.1 related)
ENSMUSG00000004360	1.59245	2.35646	0.850345	1.28851	2.57107	1.78259	1.08464	5.66578	0.710447	1.84763	1.03223	2.38453	0.454549	5.62177	3.43582	9330159F19Rik	RIKEN cDNA 9330159F19 gene
ENSMUSG00000004364	141.396	157.973	112.18	95.2851	91.5787	87.333	118.811	103.246	107.05	93.8797	112.931	83.348	109.224	181.249	104.265	Cul3	cullin 3
ENSMUSG00000004371	1.04019	0.274104	1.17788	1.86441	1.05724	1.53713	2.37175	0.264924	0.80566	0.623291	1.36477	8.15967	18.0939	1.11305	0.53904	Il11	interleukin 11
ENSMUSG00000004383	10.2493	13.6394	11.2261	15.0014	12.9265	17.9692	11.6079	18.3981	15.8777	12.0572	13.6012	11.5704	17.1504	18.0472	9.81647	Large1	LARGE xylosyl- and glucuronyltransferase 1
ENSMUSG00000004393	42.4431	39.8293	39.6544	38.5754	33.9997	33.3779	35.5532	25.3885	26.8924	36.7389	30.5613	38.9021	20.4118	23.9815	17.7957	Ddx56	DEAD box helicase 56
ENSMUSG00000004394	31.7174	45.8284	32.4781	38.6413	46.2417	38.9929	39.3437	50.4032	50.5362	52.2006	48.4688	50.4727	41.1062	42.9303	24.5437	Tmed4	transmembrane p24 trafficking protein 4
ENSMUSG00000004415	1.68953	1.41155	2.995	3.20675	1.40403	4.86704	2.93346	7.90693	0.570712	4.89256	7.52586	1.18397	0.852947	0.347139	0.290415	Col26a1	collagen, type XXVI, alpha 1
ENSMUSG00000004446	9.65741	12.21	17.1223	15.8547	11.3945	16.2614	17.216	5.75273	17.4703	19.5401	20.692	14.5306	17.0457	6.93443	4.5378	Bid	BH3 interacting domain death agonist
ENSMUSG00000004451	35.1792	28.3711	48.6658	48.6096	56.3918	60.8551	55.3604	19.7523	73.7576	43.0467	58.5962	52.6775	73.0058	19.0257	16.4793	Ralb	v-ral simian leukemia viral oncogene B
ENSMUSG00000004455	200.085	176.167	236.103	210.425	229.139	227.39	275.552	152.16	260.665	229.359	266.893	304.45	273.672	175.666	125.187	Ppp1cc	protein phosphatase 1 catalytic subunit gamma
ENSMUSG00000004460	80.3542	75.3392	149.036	103.341	92.5411	90.2396	114.221	60.948	107.154	109.76	96.8955	112.442	116.715	68.3065	43.1185	Dnajb11	DnaJ heat shock protein family (Hsp40) member B11
ENSMUSG00000004462	10.079	12.0063	15.0865	12.6972	10.8483	11.7203	11.0516	8.06742	9.83363	10.8309	13.6985	11.2084	8.57445	9.13111	5.36004	Tbccd1	TBCC domain containing 1
ENSMUSG00000004473	1.48037	1.32633	0.709876	1.3618	4.10788	3.58767	1.80911	5.05224	8.66824	5.19445	6.17652	1.59054	6.84878	1.60779	0.898765	Clec11a	C-type lectin domain family 11, member a
ENSMUSG00000004500	2.88917	5.16124	3.18184	2.18774	2.03244	3.50466	2.65081	1.62363	3.5426	3.22699	3.03082	2.41625	2.54584	1.68116	0.864185	Zfp324	zinc finger protein 324
ENSMUSG00000004508	9.3554	10.0556	11.4022	13.4049	11.5579	23.9763	17.3972	7.17943	29.4122	20.9211	21.1256	16.4764	15.3409	14.5032	3.96743	Gab2	growth factor receptor bound protein 2-associated protein 2
ENSMUSG00000004530	90.612	76.4901	79.8026	85.2888	97.6912	121.194	94.7891	29.2277	128.132	187.233	114.896	116.39	90.4598	76.5954	37.2773	Coro1c	coronin, actin binding protein 1C
ENSMUSG00000004535	125.948	139.005	75.6107	75.4998	78.3018	91.245	95.1645	52.6332	104.277	76.6645	87.2488	79.7897	91.6066	139.003	70.1794	Tax1bp1	Tax1 (human T cell leukemia virus type I) binding protein 1
ENSMUSG00000004540	0.0486387	0	0.103774	0.0596539	0.106286	0	0	0	0	0.0325904	0	0.581289	0.115079	0.020438	0	Psg17	pregnancy specific glycoprotein 17
ENSMUSG00000004552	0.189768	0.618831	1.20436	0.808641	0.943668	1.26193	1.09852	0.127933	1.95118	0.996672	4.64977	0.955743	2.69816	0.322595	0.144016	Ctse	cathepsin E
ENSMUSG00000004558	150.557	271.063	251.472	214.789	291.027	135.731	186.727	885.562	81.2932	126.04	105.574	322.683	71.2018	294.826	425.423	Ndrg2	N-myc downstream regulated gene 2
ENSMUSG00000004561	13.0082	12.1779	13.0173	12.7167	8.07411	8.07312	13.5238	10.3833	7.38872	19.6246	15.7084	17.8927	7.21339	8.34175	6.29849	Mettl17	methyltransferase like 17
ENSMUSG00000004562	15.036	18.9957	36.1785	40.9359	30.6773	38.0541	35.2929	33.1829	33.1432	43.1509	64.6626	75.2353	72.6274	16.8534	23.5341	Arhgef40	Rho guanine nucleotide exchange factor (GEF) 40
ENSMUSG00000004565	19.5758	25.3442	26.015	35.8118	19.6873	13.9448	32.3545	19.7481	14.5006	32.8858	36.1253	37.1038	27.0838	17.4052	13.9034	Pnpla6	patatin-like phospholipase domain containing 6
ENSMUSG00000004567	38.3835	46.8748	45.9792	73.5337	54.5918	45.6047	57.953	29.3439	49.0902	95.7374	75.9966	85.5536	56.3066	40.4698	34.4036	Mcoln1	mucolipin 1
ENSMUSG00000004568	26.9302	28.2135	11.8593	16.9965	9.21067	10.3391	11.468	5.61822	10.4848	8.39758	10.2687	9.75441	7.62179	23.2079	7.59274	Arhgef18	rho/rac guanine nucleotide exchange factor (GEF) 18
ENSMUSG00000004591	23.3234	22.4258	9.60501	11.3215	10.5862	17.0907	17.6122	10.3513	19.1955	11.3697	15.3038	14.2595	11.853	26.2116	8.11307	Pkn2	protein kinase N2
ENSMUSG00000004609	6.39715	5.02163	34.9356	14.0839	31.3004	50.2557	90.2509	4.79955	79.158	18.2628	130.043	70.194	61.1781	6.11118	1.59175	Cd33	CD33 antigen
ENSMUSG00000004610	202.679	218.287	215.544	241.606	272.803	169.215	139.123	344.032	145.485	203.988	132.266	165.732	150.402	191.168	247.902	Etfb	electron transferring flavoprotein, beta polypeptide
ENSMUSG00000004612	5.5915	12.3191	2.08941	4.33996	0.617889	0.748996	2.71669	1.38269	3.46139	1.89586	2.05776	2.25286	2.20599	5.34522	1.13507	Nkg7	natural killer cell group 7 sequence
ENSMUSG00000004626	95.8724	78.1513	75.6946	136.928	79.6654	118.289	142.083	17.2394	100.769	131.984	107.023	91.1483	63.2028	60.2629	32.5915	Stxbp2	syntaxin binding protein 2
ENSMUSG00000004630	1.18952	2.16146	0	0.559803	0.261907	0.422186	0	0	0.220047	0.318417	0.604567	1.06097	0.354451	0.833512	0.396209	Pcp2	Purkinje cell protein 2 (L7)
ENSMUSG00000004631	14.5413	18.8042	26.0268	31.161	24.1767	24.1637	19.6817	21.0043	27.8694	27.8109	39.522	22.8845	29.3224	22.5054	13.5045	Sgce	sarcoglycan, epsilon
ENSMUSG00000004633	3.7475	2.68131	3.97617	3.44177	3.20838	4.73302	2.63874	2.48981	2.11955	3.11238	3.27094	4.04489	3.16963	2.6521	1.99451	Chn2	chimerin 2
ENSMUSG00000004637	7.42094	6.82299	4.54611	7.56908	8.50897	7.50977	8.40833	4.4743	8.28358	7.34973	7.60705	4.80703	6.66436	7.8066	3.24657	Wwox	WW domain-containing oxidoreductase
ENSMUSG00000004642	28.5183	24.5541	34.2588	29.2451	29.3709	31.0715	45.0698	12.0166	34.4452	36.4825	38.0657	28.2084	27.0374	18.2272	14.9488	Slbp	stem-loop binding protein
ENSMUSG00000004651	0.288394	0	0.0719286	0.130363	0.0734256	0.0683247	0.212766	0.036486	0.0144036	0.195439	0.162935	0.0788849	0.0270209	0.120086	0.0433487	Tyr	tyrosinase
ENSMUSG00000004655	68.6787	116.891	161.85	127.811	272.076	149.78	131.976	48.2891	125.487	125.976	206.392	165.663	152.549	93.739	130.301	Aqp1	aquaporin 1
ENSMUSG00000004661	2.77513	1.38562	5.57913	3.72598	2.58871	4.59053	7.26195	2.71189	5.39895	3.14966	5.38516	6.7064	3.95199	1.00055	1.64085	Arid3b	AT rich interactive domain 3B (BRIGHT-like)
ENSMUSG00000004665	83.133	75.9004	48.5724	54.3982	61.1429	82.2845	64.6045	21.6185	121.757	59.7387	83.8976	72.4527	112.858	48.7747	24.8347	Cnn2	calponin 2
ENSMUSG00000004667	107.561	93.1116	80.8806	104.512	70.8456	88.3898	69.296	81.1821	79.1099	101.096	75.835	60.9327	74.2132	74.3421	58.1661	Polr2e	polymerase (RNA) II (DNA directed) polypeptide E
ENSMUSG00000004668	0.0115635	0.920142	0.0124762	0.0179505	0.051113	0.0461373	0.033469	0	0.112849	0.0195909	0.0751002	0.121337	0.0856559	0.0122858	0.0175511	Abca13	ATP-binding cassette, sub-family A (ABC1), member 13
ENSMUSG00000004677	41.4266	24.0431	38.8789	40.9194	39.0108	50.5155	50.4795	18.4991	70.2055	62.2791	64.2431	56.175	52.1009	29.8033	14.1313	Myo9b	myosin IXb
ENSMUSG00000004698	1.89508	2.65155	2.10057	2.01635	3.19286	4.62662	4.64103	3.97332	2.36527	4.0503	2.42296	3.77135	2.05748	3.26862	1.22126	Hdac9	histone deacetylase 9
ENSMUSG00000004707	2.50336	5.1793	12.6253	10.612	16.9433	34.6696	16.9995	8.28984	24.6747	39.9469	20.7132	13.7717	6.06712	4.26252	1.46139	Ly9	lymphocyte antigen 9
ENSMUSG00000004709	1.5535	1.68139	4.11422	2.30391	3.21281	5.37045	10.0734	0.481444	7.91656	1.34381	12.3982	5.99981	11.8579	0.989924	0.435894	Cd244a	CD244 molecule A
ENSMUSG00000004730	13.7908	29.8607	65.4048	63.7862	114.618	365.56	311.013	85.2031	218.122	192.738	110.66	120.769	33.6646	36.0825	8.21872	Adgre1	adhesion G protein-coupled receptor E1
ENSMUSG00000004748	2.03661	4.20394	8.09673	5.46433	5.45148	3.51118	2.40154	29.126	3.4434	3.2204	3.18374	3.03914	1.52919	4.48792	11.7541	Mtfp1	mitochondrial fission process 1
ENSMUSG00000004768	12.7021	10.7693	15.9997	16.9581	10.0527	18.2147	17.4063	6.70396	14.6051	13.0139	27.5105	17.1135	14.5214	5.9199	5.68152	Rab23	RAB23, member RAS oncogene family
ENSMUSG00000004771	521.197	351.053	391.169	312.709	408.336	379.882	430.208	162.834	443.866	382.315	344.231	409.426	391.909	460.666	183.91	Rab11a	RAB11A, member RAS oncogene family
ENSMUSG00000004788	51.274	43.9936	55.0448	58.3287	49.7653	60.7989	48.0658	57.0152	44.8567	55.9996	46.8012	28.9875	53.5227	41.9529	28.1352	Eif2b2	eukaryotic translation initiation factor 2B, subunit 2 beta
ENSMUSG00000004789	82.1685	92.0144	117.737	119.338	117.684	110.943	126.942	142.015	101.616	105.442	115.663	124.431	90.6472	78.1344	77.918	Dlst	dihydrolipoamide S-succinyltransferase (E2 component of 2-oxo-glutarate complex)
ENSMUSG00000004791	9.1468	2.64554	7.98797	12.4646	8.49137	8.49297	15.1367	1.74251	6.17462	2.60913	5.74617	9.58811	11.1848	1.79795	1.73909	Pgf	placental growth factor
ENSMUSG00000004798	18.2331	25.376	12.7389	13.6913	18.1379	29.3671	22.2093	26.2299	31.4369	20.2558	25.4807	18.3423	17.4223	28.4682	11.835	Ulk2	unc-51 like kinase 2
ENSMUSG00000004814	8.33396	13.4761	63.76	25.1968	25.3957	14.7785	12.0607	3.76273	17.6044	7.35922	8.34997	5.08761	22.2515	3.64913	2.81096	Ccl24	chemokine (C-C motif) ligand 24
ENSMUSG00000004815	17.4636	10.4677	6.55991	9.37986	6.23083	10.4864	16.6774	3.67328	10.4791	13.263	15.1772	11.9241	4.50636	9.02913	4.20641	Dgkq	diacylglycerol kinase, theta
ENSMUSG00000004837	13.838	21.8782	19.8312	29.3985	18.1853	18.0212	16.7503	7.87968	28.9448	27.4307	19.8988	13.0096	26.7122	14.6349	9.24426	Grap	GRB2-related adaptor protein
ENSMUSG00000004842	0.0937651	0	0.134012	0.130286	0.131627	0	0.271391	0	0	0.0422635	0.184382	0	0.146223	0.113689	0.190096	Pou1f1	POU domain, class 1, transcription factor 1
ENSMUSG00000004843	84.6979	83.5407	41.061	43.2427	38.9373	43.0305	47.9522	34.2661	50.254	50.7052	51.7438	44.2593	59.0803	85.8773	46.6007	Chmp2b	charged multivesicular body protein 2B
ENSMUSG00000004846	59.6539	63.7681	136.412	162.968	122.135	151.822	127.022	48.9011	149.865	107.705	122.517	104.145	159.692	48.475	37.051	Plod3	procollagen-lysine, 2-oxoglutarate 5-dioxygenase 3
ENSMUSG00000004849	126.205	89.2838	123.541	133.249	130.141	154.516	116.449	59.2126	168.146	188.738	120.162	97.2749	128.658	104.103	57.0121	Ap1s1	adaptor protein complex AP-1, sigma 1
ENSMUSG00000004864	200.102	185.641	24.6527	49.6082	7.08138	7.36054	41.4867	1.53292	7.04496	5.50299	9.27718	29.6687	14.0514	172.238	31.5519	Mapk13	mitogen-activated protein kinase 13
ENSMUSG00000004865	62.413	55.8569	24.4489	34.085	19.0854	26.3531	44.9922	16.4164	32.1032	30.4553	32.6165	41.7486	20.481	76.5896	13.8472	Srpk1	serine/arginine-rich protein specific kinase 1
ENSMUSG00000004872	0.159213	0.18643	0.197658	0.0621786	0.0352684	0.0396172	0.172422	0	0.020789	0.0418606	0	0.202258	0.024908	0.245325	0.129155	Pax3	paired box 3
ENSMUSG00000004880	36.4104	20.2336	25.8897	21.7353	19.1542	22.7533	31.618	12.1086	24.4735	23.0527	41.3408	27.6091	26.5417	22.7093	11.409	Lbr	lamin B receptor
ENSMUSG00000004885	123.488	85.6008	10.5105	1.8095	0.690061	7.80682	35.4642	1.8608	11.666	0.338549	58.5272	19.0697	11.6859	96.7068	13.4933	Crabp2	cellular retinoic acid binding protein II
ENSMUSG00000004891	4.8417	3.50782	10.0367	6.95356	12.0558	55.9648	13.2483	47.573	4.69491	3.51782	7.57312	10.3482	16.5986	2.63785	2.554	Nes	nestin
ENSMUSG00000004892	0.498287	0.367702	0.356402	2.32315	0.692812	2.03982	2.51284	1.04938	3.59287	0.196977	3.78503	2.28535	2.80726	0.0528247	0	Bcan	brevican
ENSMUSG00000004894	0.04274	0	0	0	0	0.0804147	0.0875019	0.228273	0.0421479	0	0.470385	0	0	0.0363278	0	Hapln2	hyaluronan and proteoglycan link protein 2
ENSMUSG00000004895	28.6292	32.6365	20.8696	25.3956	24.7245	22.9736	20.8203	31.0472	27.6041	25.6622	21.2497	19.5804	27.0878	34.9264	19.3776	Prcc	papillary renal cell carcinoma (translocation-associated)
ENSMUSG00000004896	8.40159	12.9272	9.79219	15.503	8.6942	7.64436	15.0408	4.28233	7.8185	15.8608	13.5557	11.8059	7.04137	5.7653	4.33627	Rrnad1	ribosomal RNA adenine dimethylase domain containing 1
ENSMUSG00000004897	244.734	220.108	142.012	146.793	140.755	166.48	167.217	125.221	143.13	161.955	129.203	149.592	148.456	245.865	163.272	Hdgf	heparin binding growth factor
ENSMUSG00000004902	0.1602	0.443257	0.345691	0.16579	0.295049	0.142041	0.386399	0.122404	0.335017	0.253318	0.18917	0.215154	0.166551	0.975853	0.216136	Slc25a18	solute carrier family 25 (mitochondrial carrier), member 18
ENSMUSG00000004929	41.5178	29.7633	17.2064	20.5733	15.7627	31.0568	17.1724	20.763	14.2566	18.0437	14.3168	19.3515	12.748	29.0595	11.0751	Thop1	thimet oligopeptidase 1
ENSMUSG00000004931	51.2108	49.5601	44.7952	64.9333	38.6906	41.3985	45.7378	52.2698	48.3609	45.0104	41.6953	36.6832	37.4287	41.6793	49.4797	Apba3	amyloid beta (A4) precursor protein-binding, family A, member 3
ENSMUSG00000004933	2.16591	3.37708	6.28619	10.2281	4.30761	6.67504	4.20352	3.40996	15.5237	22.4523	21.367	10.6542	9.48561	4.59917	2.194	Matk	megakaryocyte-associated tyrosine kinase
ENSMUSG00000004934	25.798	27.1377	22.4296	15.9219	15.6336	27.6256	23.876	16.7503	25.3889	17.9744	22.8204	16.6589	11.2685	19.1047	7.19579	Pias4	protein inhibitor of activated STAT 4
ENSMUSG00000004936	80.72	46.3134	60.5589	60.8049	61.099	81.3753	81.3131	52.0005	91.7208	62.6671	64.0864	76.4532	81.934	38.1964	28.7343	Map2k1	mitogen-activated protein kinase kinase 1
ENSMUSG00000004937	94.9844	89.118	71.4586	92.9957	95.8016	94.9636	69.0875	102.776	86.5657	90.4857	77.3369	73.0072	80.7064	93.1182	61.5137	Sgta	small glutamine-rich tetratricopeptide repeat (TPR)-containing, alpha
ENSMUSG00000004939	2.67251	0.647963	15.6883	4.42255	8.11642	4.48771	7.04656	27.2006	0.91899	4.72064	1.5205	3.28134	0.708499	9.97203	29.8367	Nmrk2	nicotinamide riboside kinase 2
ENSMUSG00000004945	56.6805	67.3157	68.1816	75.734	82.102	70.7194	55.8502	96.4635	59.2329	88.9965	62.1197	55.1444	64.1144	63.7712	68.1898	Tmem242	transmembrane protein 242
ENSMUSG00000004947	28.4789	25.8949	15.0973	20.9138	25.7736	31.4126	27.3015	13.6857	31.5034	14.5169	16.6399	15.0972	19.3762	24.4913	12.6657	Dtx2	deltex 2, E3 ubiquitin ligase
ENSMUSG00000004948	0	0.192897	0	0.252521	0.188831	0.108174	0.235414	0	0.113394	0	0	0	0.0634197	0	0.0823009	Zp3	zona pellucida glycoprotein 3
ENSMUSG00000004951	935.035	1117.32	951.613	1081.03	657.878	210.705	256.909	740.734	54.3133	185.949	113.271	187.726	142.306	740.185	758.045	Hspb1	heat shock protein 1
ENSMUSG00000004952	9.84803	14.9509	31.4927	42.0311	46.6067	43.7139	44.492	19.2894	49.7628	64.7327	72.254	65.066	25.6805	12.0289	24.9482	Rasa4	RAS p21 protein activator 4
ENSMUSG00000004961	0.353659	0.419373	0	0.061	0	0.0783927	0.0853017	0	0.164352	0.0798896	0.545218	0	0.321719	0.1002	0.178929	Syt5	synaptotagmin V
ENSMUSG00000004980	386.406	320.036	641.34	557.746	551.252	514.407	848.078	401.898	479.472	618.392	638.329	689.974	523.472	345.516	465.752	Hnrnpa2b1	heterogeneous nuclear ribonucleoprotein A2/B1
ENSMUSG00000004988	10.1378	1.60161	0.610757	0	0.625541	1.03921	6.4625	0	0	0.191809	0.539766	3.6209	0	2.09686	0.664949	Fxyd4	FXYD domain-containing ion transport regulator 4
ENSMUSG00000004994	9.2715	13.0636	21.2428	15.6388	11.8294	8.90348	14.8929	8.59324	12.606	17.0115	20.6479	30.0343	10.7276	9.69031	5.41755	Ccdc130	coiled-coil domain containing 130
ENSMUSG00000004996	32.4967	32.4432	28.117	35.8259	26.7187	24.6566	22.0988	21.9788	20.1217	32.2022	27.1184	20.6966	20.6282	20.7868	13.815	Mri1	methylthioribose-1-phosphate isomerase 1
ENSMUSG00000005034	22.1385	27.2656	26.3382	27.6277	34.5931	50.0837	34.3436	24.0639	67.6932	43.1294	57.2422	44.3535	47.7781	20.9293	12.4442	Prkacb	protein kinase, cAMP dependent, catalytic, beta
ENSMUSG00000005043	6.91729	9.16825	9.10117	13.4047	15.8368	19.0747	9.45038	6.37039	20.3407	12.3129	18.0178	18.2415	17.2913	6.23145	3.33515	Sgsh	N-sulfoglucosamine sulfohydrolase (sulfamidase)
ENSMUSG00000005045	0.756045	0.268957	2.72907	1.158	0.183803	0.120662	0.306358	0.190631	0.953953	1.09913	1.33272	0.365541	0.224014	0.867785	0.168304	Chd5	chromodomain helicase DNA binding protein 5
ENSMUSG00000005054	646.283	472.809	855.019	801.383	751.185	710.261	692.625	219.151	952.444	1151.98	713.72	670.13	946.979	503.16	317.131	Cstb	cystatin B
ENSMUSG00000005057	7.22593	9.977	21.5651	16.209	26.2198	48.1815	24.3827	11.751	48.1769	27.4313	33.3526	20.9387	28.669	7.15073	5.34988	Sh2b2	SH2B adaptor protein 2
ENSMUSG00000005069	50.7473	45.7372	26.3589	40.5938	38.2257	39.1068	38.2715	23.9109	37.6417	30.4098	34.922	31.1292	29.2201	45.7759	20.9854	Pex5	peroxisomal biogenesis factor 5
ENSMUSG00000005078	23.1683	24.766	20.5187	27.6977	23.4461	29.5117	22.5641	18.0675	30.6529	27.1741	26.866	24.1071	33.5938	21.756	9.93834	Jkamp	JNK1/MAPK8-associated membrane protein
ENSMUSG00000005087	105.891	37.6581	81.0134	51.2374	79.6799	161.519	145.967	20.9937	199.211	86.3539	155.162	122.843	118.654	41.9575	21.2556	Cd44	CD44 antigen
ENSMUSG00000005089	0.496853	0.299681	2.49878	0.0776566	0.274524	0.632323	0.225773	0.0656495	0.519519	0.361764	0.586702	0	0.968498	0.200271	0.251376	Slc1a2	solute carrier family 1 (glial high affinity glutamate transporter), member 2
ENSMUSG00000005102	5.90722	4.95125	5.4919	5.12436	5.64944	6.72086	8.53813	2.42238	5.78313	7.73383	9.32799	10.1556	5.00781	5.45698	2.63005	Eif2ak4	eukaryotic translation initiation factor 2 alpha kinase 4
ENSMUSG00000005103	141.478	94.4631	130.222	140.806	147.248	185.219	170.683	113.101	193.572	214.132	169.792	152.376	129.657	82.4367	51.7623	Wdr1	WD repeat domain 1
ENSMUSG00000005107	3.38621	4.30462	5.08878	5.03835	5.34449	9.99521	9.94454	1.58248	11.0229	6.34993	8.97851	5.13811	5.45904	4.79298	1.47247	Slc2a9	solute carrier family 2 (facilitated glucose transporter), member 9
ENSMUSG00000005124	1.40216	0.425964	5.67899	4.21094	7.23963	17.7987	13.4854	7.29464	51.2519	10.8907	27.6926	26.064	63.1314	0.539398	0.453277	Ccn4	cellular communication network factor 4
ENSMUSG00000005125	204.568	271.406	56.2703	62.4644	54.614	97.3358	75.1417	24.0603	56.784	46.03	66.7127	68.6026	82.0041	78.421	40.835	Ndrg1	N-myc downstream regulated gene 1
ENSMUSG00000005131	1.602	2.15296	1.70181	2.02947	0.590098	0	0.724219	0.489614	0.375254	0.796143	0.850975	0.430308	0.416377	1.90632	0.970634	4930550C14Rik	RIKEN cDNA 4930550C14 gene
ENSMUSG00000005142	35.0602	53.7828	62.0759	68.7944	115.332	165.27	113.202	58.0606	194.481	198.394	174.002	115.574	128.505	55.954	21.3849	Man2b1	mannosidase 2, alpha B1
ENSMUSG00000005148	49.8445	38.3484	5.94389	9.99222	2.05062	5.66866	11.1084	8.08383	1.17228	2.75091	2.29396	6.42527	3.16515	38.2089	29.6978	Klf5	Kruppel-like factor 5
ENSMUSG00000005150	23.4659	17.0894	26.4094	36.0455	23.4049	15.1984	15.8179	31.5662	16.2961	28.1977	24.7937	26.8584	22.007	18.459	26.3848	Wdr83	WD repeat domain containing 83
ENSMUSG00000005161	245.147	267.357	288.679	269.783	279.371	275.707	284.97	399.647	293.481	275.831	300.144	276.098	318.815	237.011	211.586	Prdx2	peroxiredoxin 2
ENSMUSG00000005198	27.7317	26.8877	17.7641	20.1148	25.3535	33.5593	31.0572	17.5082	36.3134	31.8349	34.8101	30.1275	32.2362	18.7861	10.7342	Polr2a	polymerase (RNA) II (DNA directed) polypeptide A
ENSMUSG00000005202	0	0.0888589	0	0	0	0	0	0	0	0	0	0	0.233717	0	0	Shbg	sex hormone binding globulin
ENSMUSG00000005204	73.3939	54.3591	66.5188	63.2927	53.1325	60.6205	75.306	41.754	60.0238	81.007	80.3955	101.416	66.0658	65.3767	36.8567	Senp3	SUMO/sentrin specific peptidase 3
ENSMUSG00000005220	0.0411806	0.0976648	0.0444312	0.0347834	0.376959	0.0273845	0.119192	0	0.51387	0.0139537	0.0729413	0.16592	0.0802744	0.113757	0.166678	Corin	corin, serine peptidase
ENSMUSG00000005225	4.60947	3.83628	2.76834	2.82851	4.17944	4.89612	2.90598	3.19639	4.19926	3.56428	3.48911	3.25614	3.4559	3.51607	1.49493	Plekha8	pleckstrin homology domain containing, family A (phosphoinositide binding specific) member 8
ENSMUSG00000005233	4.15929	6.17958	4.9165	3.98944	13.1393	12.33	15.8393	2.25684	11.7973	33.4586	9.30221	11.8818	10.2982	6.30287	3.07139	Spc25	SPC25, NDC80 kinetochore complex component, homolog (S. cerevisiae)
ENSMUSG00000005237	0.191458	0.134557	0.0590201	0.106145	0.090673	0.118222	0.788598	0.0391838	0.219257	0.0256328	0.407278	0.97641	0.175943	0.0494012	0.00691894	Dnah2	dynein, axonemal, heavy chain 2
ENSMUSG00000005251	57.9736	51.4234	4.30375	7.25202	0.982848	1.93564	6.27971	0.278006	0.450903	0.767124	0.222781	2.71479	0.273198	53.5941	10.2815	Ripk4	receptor-interacting serine-threonine kinase 4
ENSMUSG00000005262	74.3903	71.7778	58.4896	55.7083	50.4068	48.0617	66.8108	39.3447	45.987	51.542	63.3859	56.5616	51.9139	89.5103	31.8191	Ufd1	ubiquitin recognition factor in ER-associated degradation 1
ENSMUSG00000005267	1.48109	2.32994	2.13584	2.57071	1.67629	1.63795	2.64311	0.801827	2.60035	2.96293	3.53694	3.30023	2.677	1.06161	0.697732	Zfp287	zinc finger protein 287
ENSMUSG00000005268	10.2021	11.7475	4.08184	2.02372	1.14281	1.50808	1.50815	0.516665	1.26316	0.467597	0.876174	0.575206	0.390595	8.37755	2.2875	Prlr	prolactin receptor
ENSMUSG00000005299	39.96	31.1225	20.667	18.6324	23.6581	38.9467	24.2143	35.9964	42.2474	21.1858	22.9133	31.1568	25.85	37.8129	15.055	Letm1	leucine zipper-EF-hand containing transmembrane protein 1
ENSMUSG00000005312	132.952	139.013	57.2565	64.6339	57.9212	90.0645	67.0286	43.5203	77.3954	60.1471	49.8654	44.1187	52.8027	140.068	36.861	Ubqln1	ubiquilin 1
ENSMUSG00000005320	1.63826	2.01205	0.757534	0.151378	1.26809	3.77406	1.01609	7.57725	0.183536	0.753365	0.903373	1.65018	0.596517	2.06784	0.710448	Fgfr4	fibroblast growth factor receptor 4
ENSMUSG00000005338	28.5127	27.1208	17.1279	9.63391	13.359	13.7156	14.303	3.96396	7.84821	14.3858	11.7495	18.7002	9.34512	27.864	6.81624	Cadm3	cell adhesion molecule 3
ENSMUSG00000005339	5.9498	11.1257	25.184	10.3018	9.98869	13.5435	6.11927	5.5077	9.17231	24.3075	11.3493	13.3692	19.7168	11.0868	2.3606	Fcer1a	Fc receptor, IgE, high affinity I, alpha polypeptide
ENSMUSG00000005354	131.313	114.479	158.291	159.055	161.452	143.21	116.043	257.493	119.446	121.653	115.832	123.173	105.057	112.661	128.048	Txn2	thioredoxin 2
ENSMUSG00000005355	22.647	19.9522	1.10776	1.65487	0.201949	0.853442	13.8187	0.104725	0.775348	0.835966	0.353614	5.89055	0.106872	29.6167	8.05391	Casp14	caspase 14
ENSMUSG00000005357	0.199827	0.177718	0.449372	0.2068	0.0552048	0.553928	0.21689	0.238673	0.435497	0.282252	0.471926	0	0.54534	0.276002	0.303299	Slc1a6	solute carrier family 1 (high affinity aspartate/glutamate transporter), member 6
ENSMUSG00000005360	7.25112	5.32808	6.19041	15.3772	6.53786	5.74491	6.9471	1.89707	7.63317	2.43985	9.9135	6.32137	5.91415	4.41482	2.53377	Slc1a3	solute carrier family 1 (glial high affinity glutamate transporter), member 3
ENSMUSG00000005362	28.4806	37.3015	20.5603	19.2829	20.2309	20.9116	20.9951	25.3671	22.9252	20.4439	24.3519	21.9481	19.4821	30.4781	10.1339	Crbn	cereblon
ENSMUSG00000005364	0.170786	0.304501	0.0968438	0.149069	0	0.160093	0.132591	0.15407	0.0286502	0.139732	0.419062	0.218896	0.170328	0.57102	0.145141	Il5ra	interleukin 5 receptor, alpha
ENSMUSG00000005370	15.861	11.9859	7.40023	5.6881	6.32386	7.59169	11.6565	4.05974	9.53482	8.86808	8.30985	11.9504	6.89615	13.1746	5.1367	Msh6	mutS homolog 6
ENSMUSG00000005371	40.1646	36.6476	22.0757	24.0971	25.5472	32.4143	35.4163	23.9551	36.7403	23.1721	42.9326	42.0271	36.6608	41.4656	17.9349	Fbxo11	F-box protein 11
ENSMUSG00000005373	10.4197	15.0791	16.802	49.5083	22.0086	12.4936	8.3011	19.9893	2.0911	11.9504	4.13715	9.72472	1.40228	9.35078	25.3614	Mlxipl	MLX interacting protein-like
ENSMUSG00000005374	15.1795	9.55177	8.48993	9.9548	9.93829	12.0651	11.9229	7.46754	11.087	7.3512	9.69912	9.35794	7.55777	7.19044	2.90127	Tbl2	transducin (beta)-like 2
ENSMUSG00000005378	37.7308	44.1486	51.0937	54.3578	29.4178	39.0587	70.6721	59.5874	45.8658	61.773	69.8436	68.4035	39.5256	38.2298	34.2151	Bud23	BUD23, rRNA methyltransferase and ribosome maturation factor
ENSMUSG00000005397	60.1292	71.5444	74.6308	108.224	135.953	184.534	146.287	76.8937	211.712	145.096	214.442	125.157	182.214	82.693	31.4145	Nid1	nidogen 1
ENSMUSG00000005410	22.2764	7.57278	16.6708	8.85134	18.3956	23.0229	26.6894	3.79029	22.3318	41.1862	15.122	18.2257	14.1382	10.6883	6.34658	Mcm5	minichromosome maintenance complex component 5
ENSMUSG00000005413	244.021	211.21	565.354	545.054	1457.9	925.726	815.582	100.189	952.997	268.659	333.279	410.649	654.749	94.1995	76.2647	Hmox1	heme oxygenase 1
ENSMUSG00000005417	171.721	176.321	109.759	181.365	92.9216	111.438	98.3824	66.7657	118.931	95.7913	122.481	137.95	136.986	171.436	76.3843	Mprip	myosin phosphatase Rho interacting protein
ENSMUSG00000005442	70.4445	56.0989	52.8165	87.8747	65.5931	87.3843	68.7434	38.471	96.5355	88.0366	87.9424	100.986	79.4795	63.8912	58.6711	Cic	capicua transcriptional repressor
ENSMUSG00000005447	40.6661	29.0771	13.2614	18.7282	18.3245	24.676	28.6784	5.45589	26.0797	31.3488	20.7502	12.4741	30.6058	22.6987	23.2507	Pafah1b3	platelet-activating factor acetylhydrolase, isoform 1b, subunit 3
ENSMUSG00000005465	0.445051	0.879577	1.92072	0.959544	1.02459	0.690555	0.912434	1.05172	1.00827	1.25668	2.97993	1.79315	1.82574	0.315234	0.251471	Il27ra	interleukin 27 receptor, alpha
ENSMUSG00000005469	51.2212	67.5743	40.9366	52.0657	80.888	94.8379	49.94	154.618	67.2327	62.2229	50.0005	57.1047	55.8395	71.5461	43.2808	Prkaca	protein kinase, cAMP dependent, catalytic, alpha
ENSMUSG00000005470	11.8309	7.01462	5.09015	3.45339	12.0339	14.4794	15.6417	4.93071	17.1425	28.599	9.51129	11.8222	12.1573	8.19107	4.42446	Asf1b	anti-silencing function 1B histone chaperone
ENSMUSG00000005474	0	0	0	0.292913	0.206595	0.807887	0	1.49988	2.04376	0	0.270559	1.22373	0.437323	0.0973748	0	Myl10	myosin, light chain 10, regulatory
ENSMUSG00000005481	73.992	28.7818	62.2306	52.7278	45.9538	55.4068	62.7513	23.2022	50.8951	60.2175	46.0718	46.4518	41.7815	28.4178	27.9114	Ddx39a	DEAD box helicase 39a
ENSMUSG00000005483	55.5831	47.4566	21.2289	23.8649	17.5138	20.6192	23.5098	10.4299	25.5397	18.9431	20.4708	21.5345	21.9896	51.2966	16.6407	Dnajb1	DnaJ heat shock protein family (Hsp40) member B1
ENSMUSG00000005493	0.802043	1.06765	0.984227	0.941686	0.427504	0.886238	1.05329	0.459208	0.699539	0.433221	0.973159	0	0.418666	0.81211	0.54203	Msh4	mutS homolog 4
ENSMUSG00000005501	7.44939	9.23701	6.85635	8.33051	7.53628	10.9328	13.0259	6.93445	8.7284	7.57539	10.8288	13.3832	5.89299	8.33697	3.77048	Usp40	ubiquitin specific peptidase 40
ENSMUSG00000005505	13.0184	13.5945	12.0281	13.3026	9.3531	11.9376	12.0111	11.1176	12.8038	10.4122	12.7662	14.6396	7.23743	12.4259	5.58513	Kbtbd4	kelch repeat and BTB (POZ) domain containing 4
ENSMUSG00000005506	47.4282	45.4134	27.9248	30.66	28.803	37.8407	38.305	27.7584	29.7203	29.027	38.2527	46.9724	28.8296	39.275	20.3624	Celf1	CUGBP, Elav-like family member 1
ENSMUSG00000005510	154.24	151.555	159.394	188.788	205.454	155.192	134.536	360.639	143.737	143.252	142.478	181.756	149.665	172.83	243.418	Ndufs3	NADH:ubiquinone oxidoreductase core subunit S3
ENSMUSG00000005514	115.437	107.711	91.4574	101.008	94.2683	139.91	75.6816	34.88	130.828	138.784	59.2101	61.4023	82.5969	90.4849	36.4601	Por	P450 (cytochrome) oxidoreductase
ENSMUSG00000005533	14.8476	10.167	9.2411	5.29988	10.7328	10.9386	12.591	4.63605	17.2505	3.59756	13.1288	12.8553	15.3017	10.2791	3.84288	Igf1r	insulin-like growth factor I receptor
ENSMUSG00000005534	15.0393	20.0016	11.6611	13.278	13.391	14.8245	13.4957	15.5491	16.2689	8.73342	16.2059	20.2699	15.4729	18.5192	9.48611	Insr	insulin receptor
ENSMUSG00000005540	0.0902188	1.35589	0.195445	0.0478073	0.251286	0.121239	0.197767	0.620365	0.28231	0.185745	0.491493	0.363808	0.389603	0.672683	0.137468	Fcer2a	Fc receptor, IgE, low affinity II, alpha polypeptide
ENSMUSG00000005547	3.19192	2.99799	10.0875	1.92529	0.41574	0.406541	0.145869	0	0.277585	0.254956	0.180524	0	0	0.0399718	0.690069	Cyp2a5	cytochrome P450, family 2, subfamily a, polypeptide 5
ENSMUSG00000005553	3.69948	3.75988	0.732002	0.351061	0.27678	0.0374344	0.49092	0.0645181	0.174596	0.631444	0	0	0.0438939	2.00076	0.425068	Atp4a	ATPase, H+/K+ exchanging, gastric, alpha polypeptide
ENSMUSG00000005566	152.014	143.248	121.024	151.117	110.862	131.59	188.398	76.7765	165.412	164.858	148.519	163.262	147.892	105.056	87.1591	Trim28	tripartite motif-containing 28
ENSMUSG00000005575	127.827	108.564	149.142	155.548	153.938	165.961	133.311	167.758	143.323	167.488	120.61	125.511	157.191	108.384	90.3255	Ube2m	ubiquitin-conjugating enzyme E2M
ENSMUSG00000005580	3.98724	5.91259	2.00074	1.51827	3.75006	4.65687	2.89863	5.32742	5.53269	3.23413	3.28271	3.35369	1.43313	5.62631	1.3982	Adcy9	adenylate cyclase 9
ENSMUSG00000005583	18.1449	10.4066	6.98254	5.65037	56.0786	63.3041	30.5432	181.691	15.5972	18.7209	30.6201	35.9691	13.8446	42.095	23.0198	Mef2c	myocyte enhancer factor 2C
ENSMUSG00000005609	20.2417	20.8592	13.5634	13.1752	12.9915	16.2427	17.289	11.0693	15.6378	13.1267	15.4066	12.7593	11.7372	16.4225	6.91631	Ctr9	CTR9 homolog, Paf1/RNA polymerase II complex component
ENSMUSG00000005610	442.595	375.281	424.739	417.757	385.38	451.918	486.598	381.038	450.874	511.907	429.921	490.856	437.021	380.962	261.701	Eif4g2	eukaryotic translation initiation factor 4, gamma 2
ENSMUSG00000005611	4.36096	6.50127	0.508641	0.938229	2.65829	3.01304	2.81963	2.20922	2.97262	1.68177	4.74398	2.55693	2.09242	4.0882	1.90058	Irag1	inositol 1,4,5-triphosphate receptor associated 1
ENSMUSG00000005615	42.2591	42.7508	24.8917	26.5778	31.189	50.3573	36.1596	32.6499	64.0346	51.6612	46.9533	37.5425	31.4953	47.6763	18.2403	Pcyt1a	phosphate cytidylyltransferase 1, choline, alpha isoform
ENSMUSG00000005621	15.164	14.9528	12.8048	13.4443	9.93161	17.0939	20.1894	9.7764	20.033	14.7445	17.8676	17.9315	14.17	11.3346	3.97953	Zfp592	zinc finger protein 592
ENSMUSG00000005625	190.361	175.436	227.961	246.432	182.816	158.474	172.561	207.644	108.753	167.49	134.122	166.28	169.197	171.738	185.798	Psmd4	proteasome (prosome, macropain) 26S subunit, non-ATPase, 4
ENSMUSG00000005628	21.1781	49.5751	34.2222	43.5683	54.2956	20.906	33.5994	287.266	13.2215	44.1422	18.3975	78.133	11.8556	48.9115	145.216	Tmod4	tropomodulin 4
ENSMUSG00000005640	0.0932296	1.16876	0	0.155517	0	0	0	0.0233098	0	0	0.0660533	0	0	0.0401511	0	Insrr	insulin receptor-related receptor
ENSMUSG00000005656	100.85	92.2015	81.2978	62.4487	103.535	108.3	105.951	62.0748	94.3392	74.2464	89.7336	87.9464	80.4599	63.7329	30.3071	Snx6	sorting nexin 6
ENSMUSG00000005667	10.9028	5.18503	17.3267	22.9528	13.8199	17.2251	20.4405	7.2779	20.7823	35.3974	14.1643	12.3042	18.1318	5.67465	3.04103	Mthfd2	methylenetetrahydrofolate dehydrogenase (NAD+ dependent), methenyltetrahydrofolate cyclohydrolase
ENSMUSG00000005672	5.54817	6.45049	5.97801	5.30915	4.14147	4.61774	4.78845	1.69213	5.3009	5.41075	7.00933	16.6864	14.8203	7.69973	4.77312	Kit	KIT proto-oncogene receptor tyrosine kinase
ENSMUSG00000005674	25.5227	19.5561	21.689	30.9292	26.7081	25.8826	25.4616	35.3434	23.4164	33.598	23.1389	24.2565	19.2875	17.4638	15.889	Tomm40l	translocase of outer mitochondrial membrane 40-like
ENSMUSG00000005677	0.147347	0.244768	2.82048	0.197208	0.0666884	0.325153	0.51121	0.0748054	0.184974	0.306414	0.0998681	0	0.105844	0.0816712	0.111713	Nr1i3	nuclear receptor subfamily 1, group I, member 3
ENSMUSG00000005681	0.312017	1.84996	621.787	19.8813	11.0638	3.28614	1.65897	0	7.29572	1.26869	6.07439	2.84435	0.82568	0.90006	2.21005	Apoa2	apolipoprotein A-II
ENSMUSG00000005682	13.6495	14.1489	9.31703	13.2687	7.7485	7.63638	17.3529	4.27066	10.5725	13.1791	19.4511	15.4905	8.81469	14	5.25019	Pan2	PAN2 poly(A) specific ribonuclease subunit
ENSMUSG00000005683	241.842	286.056	119.138	111.917	187.898	161.53	152.353	301.608	124.481	128.483	113.231	153.162	87.1501	312.133	156.277	Cs	citrate synthase
ENSMUSG00000005686	52.0241	27.9704	43.4018	71.0082	29.2753	54.4395	64.3563	12.4298	40.3864	23.1294	44.9104	41.706	33.2429	23.2691	12.054	Ampd3	adenosine monophosphate deaminase 3
ENSMUSG00000005687	63.3774	60.1443	45.7088	47.6118	44.1899	50.0175	51.0346	63.2643	53.1574	61.0769	51.7782	53.9163	52.2344	59.5528	43.287	Bcas2	breast carcinoma amplified sequence 2
ENSMUSG00000005696	0	0.185948	0.463086	0	0	0.208554	0.194039	0	0.317053	0.460623	0.370337	0.631807	0.104224	0.133134	0.0363197	Sh2d1a	SH2 domain containing 1A
ENSMUSG00000005698	36.229	39.1419	19.5386	18.6773	22.6804	29.859	41.3821	19.2929	30.537	31.8288	34.5304	32.0578	28.2523	36.485	19.2659	Ctcf	CCCTC-binding factor
ENSMUSG00000005699	4.85971	9.49752	5.51046	13.3294	9.23255	7.06693	13.8312	9.48385	12.0609	8.61991	7.80424	9.99713	10.0063	6.64593	5.47407	Pard6a	par-6 family cell polarity regulator alpha
ENSMUSG00000005705	3.32001	2.91074	0.415315	0	4.90018	0.758509	1.68716	9.62096	0.134163	0.271029	0.68181	1.59456	0.317492	1.91973	1.558	Agrp	agouti related neuropeptide
ENSMUSG00000005716	114.427	312.71	615.711	441.663	197.074	74.2525	51.5767	1487.16	108.736	375.083	225.062	398.066	43.5288	665.15	3572.04	Pvalb	parvalbumin
ENSMUSG00000005718	16.0361	18.1272	4.15557	4.55518	3.01587	5.58105	5.30283	1.95679	4.22523	3.66813	5.09438	4.52161	2.69409	8.99365	6.02308	Tfap4	transcription factor AP4
ENSMUSG00000005732	104.917	56.7287	129.938	102.72	93.9261	92.2502	124.682	41.9556	99.9029	121.467	83.7813	91.0876	101.41	58.2417	59.3332	Ranbp1	RAN binding protein 1
ENSMUSG00000005763	6.23181	9.02761	2.42428	3.10344	2.7473	2.2712	2.38247	2.15772	2.40014	2.58633	9.80597	6.18433	4.57991	6.7012	2.13102	Cd247	CD247 antigen
ENSMUSG00000005774	8.92834	11.6717	4.55675	4.87506	6.7281	8.46301	8.37856	4.07366	6.25969	6.20757	13.1063	9.03532	5.081	4.10945	3.09509	Rfx5	regulatory factor X, 5 (influences HLA class II expression)
ENSMUSG00000005779	301.082	284.446	352.188	341.546	298.135	290.122	297.773	286.572	244.699	267.872	260.807	280.456	330.609	297.267	247.833	Psmb4	proteasome (prosome, macropain) subunit, beta type 4
ENSMUSG00000005800	4.51766	1.50972	64.3402	18.2337	45.4748	77.7261	63.4174	2.30642	89.0927	0.779301	33.899	42.0302	60.9082	0.383988	1.57917	Mmp8	matrix metallopeptidase 8
ENSMUSG00000005802	21.9065	19.4945	8.33107	8.63657	9.03675	15.8047	12.9318	12.8704	15.4562	12.7877	14.5528	13.6802	20.7222	29.8828	7.45394	Slc30a4	solute carrier family 30 (zinc transporter), member 4
ENSMUSG00000005803	23.3787	29.255	47.977	50.7078	44.5719	49.2038	35.6751	22.1579	47.6307	31.7712	30.5063	33.4057	39.3802	18.0294	21.785	Sqor	sulfide quinone oxidoreductase
ENSMUSG00000005804	19.5752	18.4408	21.474	21.5868	22.4511	24.8812	21.0634	27.6688	24.2317	29.6989	29.2059	22.0983	19.5568	17.0696	11.3911	Bloc1s6	biogenesis of lysosomal organelles complex-1, subunit 6, pallidin
ENSMUSG00000005813	39.8429	30.2004	36.7597	28.9431	34.6224	34.7764	48.7609	36.2232	32.5827	34.5225	30.4936	41.8769	23.6525	32.8025	19.4727	Metap1	methionyl aminopeptidase 1
ENSMUSG00000005823	40.2556	39.7481	38.0805	36.9601	35.0217	40.1248	39.1379	25.733	42.94	38.3375	36.2131	36.2472	40.096	37.9606	15.6852	Gpr108	G protein-coupled receptor 108
ENSMUSG00000005824	1.71969	1.11829	22.744	9.64481	9.86954	7.45163	14.852	1.58946	20.9203	2.85712	21.2238	12.5165	26.9477	0.400785	0.168397	Tnfsf14	tumor necrosis factor (ligand) superfamily, member 14
ENSMUSG00000005836	7.57879	6.46518	3.81703	3.02521	1.06517	2.04314	2.12897	2.98455	2.0231	0.857359	2.02746	1.46178	2.2507	5.69174	1.64591	Gata6	GATA binding protein 6
ENSMUSG00000005846	81.9036	58.79	75.4051	58.8242	44.2764	57.2004	68.9694	51.146	48.2051	54.3384	54.2359	66.4693	52.1485	58.1759	42.177	Rsl1d1	ribosomal L1 domain containing 1
ENSMUSG00000005864	1.0819	0.30271	0.757424	0.627438	0.387879	0.254633	0.230895	0	0.377086	0.151372	0.07536	0.514266	0.421797	0.459793	0.161442	Cnga2	cyclic nucleotide gated channel alpha 2
ENSMUSG00000005871	21.7631	15.8869	5.09622	6.065	7.18853	16.1904	10.369	8.80066	16.3771	7.9969	10.952	13.3832	7.10696	19.0491	5.09381	Apc	APC, WNT signaling pathway regulator
ENSMUSG00000005873	583.847	677.233	614.356	684.942	625.199	690.26	457.108	285.512	495.436	756.799	487.343	419.896	510.534	764.502	474.159	Reep5	receptor accessory protein 5
ENSMUSG00000005881	128.064	144.835	102.32	193.252	137.735	141.292	127.483	98.0493	154.854	198.095	153.529	160.289	199.089	117.386	144.351	Ergic3	ERGIC and golgi 3
ENSMUSG00000005882	38.7502	50.209	32.97	33.8401	31.4303	45.1379	21.2763	60.7938	31.4818	20.3491	24.7158	25.2223	17.8846	37.0985	25.1189	Uqcc1	ubiquinol-cytochrome c reductase complex assembly factor 1
ENSMUSG00000005883	0	0.0316982	0	0.0679677	0.354473	0	0.0386851	0	0	0.0724613	0.378783	0	0.250119	0.139557	0.0270486	Spo11	SPO11 initiator of meiotic double stranded breaks
ENSMUSG00000005886	15.3513	19.6046	6.02525	5.95932	6.84504	11.815	17.0177	7.05738	16.8721	9.21838	12.8769	12.6652	7.7682	22.9107	6.06475	Ncoa2	nuclear receptor coactivator 2
ENSMUSG00000005893	13.6141	14.1765	2.83735	3.87602	4.61033	12.1754	12.1133	5.35509	19.0548	5.67493	11.9991	10.3684	7.32422	17.8151	3.3504	Nr2c2	nuclear receptor subfamily 2, group C, member 2
ENSMUSG00000005897	6.1251	7.02403	4.50314	4.56843	4.93876	6.98186	6.75828	4.91904	7.54126	7.46169	7.67272	8.23214	5.38283	5.02421	2.55101	Nr2c1	nuclear receptor subfamily 2, group C, member 1
ENSMUSG00000005899	21.6473	14.1283	14.2343	13.8221	13.2117	23.1634	26.7251	14.1858	19.3689	22.124	16.8215	25.8807	12.6633	20.179	7.23584	Smpd4	sphingomyelin phosphodiesterase 4
ENSMUSG00000005907	14.1367	18.0606	15.1092	20.4723	7.69299	8.9384	21.1648	6.14523	8.80131	12.7403	19.871	16.7173	9.36824	17.9876	9.53037	Pex1	peroxisomal biogenesis factor 1
ENSMUSG00000005936	42.5775	44.7986	38.7576	42.0543	31.597	48.6719	59.1551	23.6112	68.3106	37.1767	55.797	38.6721	47.2277	45.3562	17.1317	Kctd20	potassium channel tetramerisation domain containing 20
ENSMUSG00000005947	2.3331	3.65838	0.650006	0.311391	0.304793	0.333851	0.471733	0.114951	0.384891	0.510586	0.355964	0.507912	0.235588	3.23019	0.38058	Itgae	integrin alpha E, epithelial-associated
ENSMUSG00000005949	21.3222	26.0093	11.1772	14.4168	16.5828	17.4984	19.61	12.5982	20.1456	25.7294	27.1714	23.9911	16.9087	17.0609	6.74971	Ctns	cystinosis, nephropathic
ENSMUSG00000005950	1.20729	2.12274	2.02448	1.76642	5.06852	3.77599	2.13653	11.7851	2.14147	1.91844	2.06468	3.36003	1.26597	2.15848	2.56962	P2rx5	purinergic receptor P2X, ligand-gated ion channel, 5
ENSMUSG00000005951	4.4852	6.60669	3.62943	3.80765	3.71728	5.03312	2.9919	2.08832	3.00441	3.77568	4.38599	3.67073	2.89616	5.68865	1.95011	Shpk	sedoheptulokinase
ENSMUSG00000005952	0.289124	0.587577	1.18128	0.719227	0.503353	0.499884	0.792233	0.165682	0.190801	0.741968	0.434657	1.10282	0.213424	0.2357	0.224893	Trpv1	transient receptor potential cation channel, subfamily V, member 1
ENSMUSG00000005958	20.4557	27.7818	4.25555	6.79799	4.42196	6.61731	7.00194	11.2627	11.2282	13.0271	19.1067	13.2411	12.3465	15.7854	8.30372	Ephb3	Eph receptor B3
ENSMUSG00000005968	55.4468	69.6181	8.00002	8.4854	4.73586	5.02912	15.0215	2.89088	6.80709	8.77833	6.38669	6.45051	4.9453	61.3042	10.6517	Tuft1	tuftelin 1
ENSMUSG00000005973	73.8883	46.4605	41.8312	33.7733	52.2976	74.4138	96.571	30.9	94.112	43.6258	93.4329	59.196	99.1727	60.3233	20.2602	Rcn1	reticulocalbin 1
ENSMUSG00000005980	1.19552	36.0287	2.63181	1.71979	1.91239	1.7895	1.3668	2.65753	0.754174	1.98061	1.21232	4.55747	0.811579	2.66569	1.59698	Dnase1	deoxyribonuclease I
ENSMUSG00000005981	55.9905	58.0629	61.9447	78.0619	49.4884	55.9495	47.2253	77.7557	43.392	42.9679	44.6363	49.6682	31.9297	57.3255	46.9932	Trap1	TNF receptor-associated protein 1
ENSMUSG00000005982	47.8705	48.782	48.7714	43.8194	59.1146	69.4372	61.995	33.0846	73.8805	57.7425	65.2366	67.347	55.6497	44.3766	28.4328	Naa60	N(alpha)-acetyltransferase 60, NatF catalytic subunit
ENSMUSG00000005983	8.259	6.8545	4.71757	6.12533	5.23037	3.10434	4.55563	5.76891	2.84093	3.66718	3.85342	3.13483	4.02555	4.03416	2.36186	1700037C18Rik	RIKEN cDNA 1700037C18 gene
ENSMUSG00000005986	7.58152	4.13515	2.69012	5.3871	4.22362	5.6561	5.67416	2.39327	3.53455	5.12714	5.16713	3.05032	2.43031	5.11582	1.31682	Ankrd13d	ankyrin repeat domain 13 family, member D
ENSMUSG00000005994	0.856471	0.894455	0.0813839	0.2867	0	0	1.20707	0.562889	0.193114	0.375481	0.654262	0.45587	0	1.8614	0.610602	Tyrp1	tyrosinase-related protein 1
ENSMUSG00000006005	85.0741	65.0005	131.842	141.727	124.613	90.1218	140.739	97.8556	78.228	132.914	131.668	120.696	114.27	70.6121	89.6619	Tpr	translocated promoter region, nuclear basket protein
ENSMUSG00000006010	26.3235	32.0218	27.8946	34.7821	27.6231	35.8971	39.4834	22.9018	35.8415	32.4841	33.0857	31.1391	26.6152	34.2899	13.2202	Odr4	odr4 GPCR localization factor homolog
ENSMUSG00000006014	71.4533	62.8303	796.132	343.464	134.485	218.846	377.388	61.7928	112.115	92.2007	74.5692	123.362	177.119	6.14968	13.9721	Prg4	proteoglycan 4 (megakaryocyte stimulating factor, articular superficial zone protein)
ENSMUSG00000006019	8.76977	8.46439	11.8805	17.2972	9.6407	14	10.1891	5.82272	15.9986	38.2764	16.5322	14.5911	10.3058	6.28731	4.37022	Dhx34	DEAH (Asp-Glu-Ala-His) box polypeptide 34
ENSMUSG00000006021	8.93823	9.17368	12.6913	13.5488	9.72709	8.23985	10.7909	9.29896	6.93387	10.0955	9.57969	12.6919	7.11886	7.6511	6.18741	Kptn	kaptin
ENSMUSG00000006024	115.391	141.006	140.328	146.535	120.364	154.597	150.805	132.778	164.55	159.823	162.068	156.022	106.408	118.732	78.6679	Napa	N-ethylmaleimide sensitive fusion protein attachment protein alpha
ENSMUSG00000006050	86.8601	67.271	122.223	124.289	111.426	114.065	132.547	66.7881	120.288	106.265	130.69	106.613	119.108	52.5414	61.1642	Sra1	steroid receptor RNA activator 1
ENSMUSG00000006057	304.782	281.946	418.096	370.09	436.531	257.105	223.675	1091.77	279.225	320.871	226.252	261.584	220.502	339.839	579.593	Atp5g1	ATP synthase, H+ transporting, mitochondrial F0 complex, subunit C1 (subunit 9)
ENSMUSG00000006058	82.6936	74.5179	116.556	121.188	97.1027	80.3447	101.437	54.6691	90.0202	97.6491	96.219	102.357	102.811	71.189	53.6362	Snf8	SNF8, ESCRT-II complex subunit, homolog (S. cerevisiae)
ENSMUSG00000006095	104.998	79.0698	125.279	142.127	109.164	98.7142	97.3715	62.9356	79.5018	145.107	87.2625	92.3898	112.157	59.5392	89.0182	Tbcb	tubulin folding cofactor B
ENSMUSG00000006127	60.4328	71.3871	40.6349	46.109	35.6327	34.9607	44.4911	35.1397	43.9511	45.4634	67.3264	50.955	44.8495	50.0919	29.3219	Inpp5k	inositol polyphosphate 5-phosphatase K
ENSMUSG00000006134	16.4984	17.2584	9.77614	10.7251	13.0166	16.2183	17.6529	13.4569	20.5306	13.6113	17.7879	13.6902	14.5423	17.6413	6.72356	Crkl	v-crk avian sarcoma virus CT10 oncogene homolog-like
ENSMUSG00000006143	0	0.229678	0	1.39446	0	0	0	0	0.152458	0.259223	0.225843	0.440602	0	0.0823147	0.476843	Upk3bl	uroplakin 3B-like
ENSMUSG00000006154	148.799	129.95	12.6064	19.2459	0.304423	2.41362	15.0857	2.69845	3.87891	8.28985	9.5832	12.7888	3.49342	99.4759	11.6008	Eps8l1	EPS8-like 1
ENSMUSG00000006169	62.0396	60.8439	38.2639	33.4742	36.0125	56.797	52.02	28.6934	58.0843	40.0907	50.5586	41.9243	43.1532	58.051	16.3535	Clint1	clathrin interactor 1
ENSMUSG00000006179	1.26503	0.883141	1.1334	2.34145	1.8895	1.45738	2.86119	0.218286	2.40195	0.578854	1.19042	1.26145	2.06411	0.874133	0.950406	Prss16	protease, serine 16 (thymus)
ENSMUSG00000006191	6.67137	8.22098	5.11452	5.52664	5.14377	6.60473	7.18249	7.55833	6.26813	5.99051	8.15218	5.91168	4.60751	9.5836	5.69672	Cdkal1	CDK5 regulatory subunit associated protein 1-like 1
ENSMUSG00000006204	0.392786	0.40108	0.0941757	0.237143	0.0120569	0.0445537	0.394746	0.0500191	0.0152113	0.00739401	0.0395578	0.0879206	0.0261208	0.285348	0.121443	Cdcp3	CUB domain containing protein 3
ENSMUSG00000006205	127.83	201.668	168.811	236.314	100.692	113.937	76.6903	67.4503	134.244	83.7664	167.264	115.071	194.412	193.43	129.834	Htra1	HtrA serine peptidase 1
ENSMUSG00000006215	28.6244	22.3523	18.0146	21.0805	19.9775	17.8398	17.1157	24.927	20.8649	26.0069	32.1804	27.4018	20.1417	22.1136	18.1903	Zbtb17	zinc finger and BTB domain containing 17
ENSMUSG00000006216	1.30541	11.5381	0.272604	3.00205	0.308675	0.168015	0.182823	0.82502	0.557727	1.0739	1.55443	0	0.561289	0.322131	0.728395	Clcnkb	chloride channel, voltage-sensitive Kb
ENSMUSG00000006218	4.74144	6.14956	1.11906	0.230011	0.573075	0.0985308	0.750503	0.679271	0.0516431	0.200825	0.0874823	0.298495	0	6.13959	0.899574	Fam131c	family with sequence similarity 131, member C
ENSMUSG00000006219	29.8157	23.006	42.9652	58.6549	27.6913	51.1613	34.2522	12.3768	75.3635	63.0529	42.4433	37.5713	44.4376	10.1544	8.98029	Fblim1	filamin binding LIM protein 1
ENSMUSG00000006221	191.245	271.576	352.067	384.958	563.797	149.132	192.736	826.849	49.5595	81.0727	88.198	168.309	44.6757	254.141	314.265	Hspb7	heat shock protein family, member 7 (cardiovascular)
ENSMUSG00000006235	1.17056	3.81308	2.27333	5.06093	6.01492	7.60034	1.60932	2.61608	5.45713	6.32657	3.83296	7.3392	6.46402	1.62272	0.710675	Epor	erythropoietin receptor
ENSMUSG00000006241	0.716568	1.41898	1.69874	1.65359	1.11043	0.821534	0.992313	1.66691	1.02609	2.03262	1.60742	0.96425	0.695717	1.27617	0.719827	Ccdc159	coiled-coil domain containing 159
ENSMUSG00000006262	14.8348	11.4163	5.6963	5.32508	8.53951	11.8096	11.097	9.34719	12.6799	7.44511	10.4468	11.2077	10.4969	18.7577	4.547	Mob1b	MOB kinase activator 1B
ENSMUSG00000006269	0.124213	6.63783	0.219194	0.21213	0.11225	0	0.220505	0	0.142249	0.0688382	0.484091	0.204635	0.0396021	0.459468	0.308354	Atp6v1b1	ATPase, H+ transporting, lysosomal V1 subunit B1
ENSMUSG00000006273	78.0262	94.5408	112.637	107.546	129.405	166.157	115.85	61.823	265.301	294.85	187.24	142.208	125.209	87.2628	39.4229	Atp6v1b2	ATPase, H+ transporting, lysosomal V1 subunit B2
ENSMUSG00000006276	30.2577	27.4551	20.4425	25.2519	18.0158	23.4607	37.3229	14.5389	22.9604	29.4216	35.255	37.2058	15.6811	26.4851	13.606	Eps15l1	epidermal growth factor receptor pathway substrate 15-like 1
ENSMUSG00000006281	18.527	18.8649	54.5392	86.1766	77.3647	54.7875	55.9299	25.7649	38.8805	106.611	69.2349	72.4624	48.327	17.3082	19.4519	Tep1	telomerase associated protein 1
ENSMUSG00000006288	24.362	24.92	19.4737	32.1775	17.4516	18.6193	22.9361	13.5923	17.1821	30.7046	35.5476	25.8558	18.3653	22.5911	12.0753	Ttc5	tetratricopeptide repeat domain 5
ENSMUSG00000006289	50.7581	43.6618	47.5342	45.2776	47.6662	35.6625	47.8194	61.4875	39.1684	54.3053	55.5291	36.2456	38.5763	36.8263	55.003	Osgep	O-sialoglycoprotein endopeptidase
ENSMUSG00000006299	113.117	120.959	98.8819	111.331	117.027	119.06	96.8548	98.1009	112.676	112.913	103.927	102.576	116.228	126.999	77.1388	Aamp	angio-associated migratory protein
ENSMUSG00000006301	123.646	163.409	105.915	155.869	88.1345	95.6796	77.0958	63.7371	73.5377	75.0206	73.874	85.1495	71.8411	131.695	85.3512	Tmbim1	transmembrane BAX inhibitor motif containing 1
ENSMUSG00000006304	393.522	295.951	398.084	324.727	403.768	542.47	519.32	194.177	583.156	576.787	490.583	372.017	436.751	326.118	170.106	Arpc2	actin related protein 2/3 complex, subunit 2
ENSMUSG00000006307	25.9999	22.862	16.6642	22.0222	15.5278	14.8775	28.1612	15.7452	24.8514	18.9297	22.7421	26.8433	14.363	22.7781	8.42312	Kmt2b	lysine (K)-specific methyltransferase 2B
ENSMUSG00000006310	3.10899	1.15856	0.602365	1.3	0.961531	0.694342	0.251846	1.1967	0.444799	3.21595	1.48333	1.40232	0.271385	1.73418	0.423692	Zbtb32	zinc finger and BTB domain containing 32
ENSMUSG00000006311	0.430723	0.383067	0	0.222876	0	0	0.155834	0	0	0	0	0	0	0.183051	0.108959	Etv2	ets variant 2
ENSMUSG00000006313	0.673313	0.798422	0.484307	0.774231	0.413359	0.397994	0.86614	0.514456	0.417202	0.456293	0.61839	0.90428	0.875005	1.17639	0.832707	Upk1a	uroplakin 1A
ENSMUSG00000006315	127.512	111.679	128.693	133.89	111.097	106.856	85.7775	115.067	76.2756	117.255	82.617	90.2297	80.4006	120.1	123.999	Tmem147	transmembrane protein 147
ENSMUSG00000006333	2363.01	2050.02	1802.5	2168.98	2061.48	2014.24	1888.59	1407.73	2104.4	2102.48	1826	1624.72	2331.87	2121.72	1511.22	Rps9	ribosomal protein S9
ENSMUSG00000006335	19.0972	17.4627	20.0135	25.1964	18.5599	14.6743	17.0526	15.0094	16.5084	20.4537	18.1409	13.2141	20.5528	16.5375	13.4818	Tfpt	TCF3 (E2A) fusion partner
ENSMUSG00000006342	86.3997	121.935	7.02622	8.78988	15.5033	13.9809	22.3764	6.17591	26.6473	15.268	33.3675	28.1076	35.6207	85.3446	18.6799	Susd2	sushi domain containing 2
ENSMUSG00000006344	3.86858	7.52207	23.6897	25.4666	21.2484	17.2087	17.7956	14.03	22.9072	20.3399	41.8727	18.8585	18.0732	4.71133	3.06713	Ggt5	gamma-glutamyltransferase 5
ENSMUSG00000006345	0.182477	28.5077	8.76611	5.44509	6.49953	6.99491	4.9117	0.273447	3.07257	0.208952	11.2202	15.3797	9.11676	0.40868	0.48257	Ggt1	gamma-glutamyltransferase 1
ENSMUSG00000006356	225.397	212.434	102.274	178.858	113.788	126.048	83.0934	85.5636	64.3586	49.9521	76.076	88.0153	92.8658	203.265	171.809	Crip2	cysteine rich protein 2
ENSMUSG00000006360	235.168	287.305	1141.4	831.904	1279.29	1051.76	1195.08	535.265	775.74	1935.67	2052.81	1312.44	921.716	451.546	491.978	Crip1	cysteine-rich protein 1 (intestinal)
ENSMUSG00000006362	4.37421	4.02595	3.77559	3.16409	4.60048	4.13111	2.68	10.7396	4.52863	3.22073	4.77194	4.2692	2.8759	2.97436	2.39397	Cbfa2t3	CBFA2/RUNX1 translocation partner 3
ENSMUSG00000006369	16.9628	25.8524	11.3625	6.70043	12.6255	32.6552	29.4167	41.6649	53.0228	30.5604	57.3363	34.0296	55.5713	19.2111	6.87191	Fbln1	fibulin 1
ENSMUSG00000006373	184.441	198.704	86.263	71.9569	71.9604	72.6002	69.1837	30.6496	70.7231	84.5614	82.495	66.4262	103.916	176.219	73.0342	Pgrmc1	progesterone receptor membrane component 1
ENSMUSG00000006378	8.98296	14.6802	7.64996	4.73055	3.57796	4.48451	10.292	2.91514	1.7671	6.96987	2.01929	3.83691	1.80064	27.6778	10.7924	Gcat	glycine C-acetyltransferase (2-amino-3-ketobutyrate-coenzyme A ligase)
ENSMUSG00000006386	3.69893	7.69698	10.0925	7.01026	11.1684	8.69115	9.5093	4.75137	9.30251	6.50562	12.7942	8.98398	9.70128	5.9349	5.05911	Tek	TEK receptor tyrosine kinase
ENSMUSG00000006389	0.133705	0.0721757	0.0721296	0.207556	0.110813	0.1619	0	0.11493	0.0466016	0.0906097	0	0	0.130318	0.0426171	0.101469	Mpl	myeloproliferative leukemia virus oncogene
ENSMUSG00000006390	472.925	388.637	108.023	111.924	95.4856	126.215	135.66	44.4211	133.092	144.34	116.255	106.099	103.684	406.246	55.5561	Elovl1	elongation of very long chain fatty acids (FEN1/Elo2, SUR4/Elo3, yeast)-like 1
ENSMUSG00000006392	79.463	60.2987	54.0812	53.8377	53.9585	57.4129	56.6015	43.6764	61.8878	60.0654	56.1373	56.1087	46.8731	73.7796	38.1134	Med8	mediator complex subunit 8
ENSMUSG00000006395	15.5477	15.9682	24.0058	46.3637	44.0916	41.7375	24.7698	13.0352	32.4907	66.0295	38.6913	36.0071	49.1162	14.068	13.5896	Hyi	hydroxypyruvate isomerase (putative)
ENSMUSG00000006398	9.69269	6.32493	5.57452	5.20795	18.8256	18.5127	31.26	3.2972	19.5585	24.9816	11.4851	18.4598	16.4122	11.6343	9.04891	Cdc20	cell division cycle 20
ENSMUSG00000006403	6.60019	2.72244	22.2104	18.91	17.215	18.3642	18.8403	2.08527	22.5065	4.86068	9.67979	17.0178	34.6104	0.668823	0.779954	Adamts4	a disintegrin-like and metallopeptidase (reprolysin type) with thrombospondin type 1 motif, 4
ENSMUSG00000006411	86.4913	88.0591	6.74472	6.21292	2.29322	4.10818	11.2584	0.752066	2.76451	3.06371	3.66394	5.65596	2.19859	94.0323	7.92119	Nectin4	nectin cell adhesion molecule 4
ENSMUSG00000006412	89.6763	61.2001	76.0466	87.6671	81.6234	78.1255	65.633	109.976	56.1185	65.0336	59.062	56.4713	59.6646	77.9514	85.549	Pfdn2	prefoldin 2
ENSMUSG00000006418	59.1927	59.9351	59.3416	56.7999	38.2002	39.9867	45.6319	29.8895	45.7911	39.2439	48.9752	45.1664	38.5555	44.4269	24.4015	Rnf114	ring finger protein 114
ENSMUSG00000006423	16.5161	21.0263	16.0232	19.1333	20.1792	24.5968	21.7392	11.3696	18.4524	19.4897	19.4571	19.589	15.7322	21.4949	9.88128	C330007P06Rik	RIKEN cDNA C330007P06 gene
ENSMUSG00000006435	2.19972	5.66381	4.11368	3.1917	12.9057	29.3988	7.22982	62.6032	2.49371	3.97079	5.47497	7.43678	4.51796	5.47914	16.3473	Neurl1a	neuralized E3 ubiquitin protein ligase 1A
ENSMUSG00000006442	75.0876	38.8308	90.0462	91.9044	61.4664	70.6485	56.1039	22.3538	65.3499	63.6462	46.9526	47.4553	72.116	30.299	27.8574	Srm	spermidine synthase
ENSMUSG00000006445	44.9968	22.0425	5.27069	7.34223	2.68386	5.47396	7.8124	2.17229	2.48289	1.62227	2.58742	9.70509	3.09791	32.7074	9.09121	Epha2	Eph receptor A2
ENSMUSG00000006456	15.2189	13.3474	9.42812	9.32518	11.9034	12.8742	13.3157	7.1262	14.6829	17.0771	10.7499	11.8452	11.5211	5.91236	5.79415	Rbm14	RNA binding motif protein 14
ENSMUSG00000006457	65.1446	181.969	184.677	254.592	217.274	252.951	108.985	1254.79	80.6721	233.179	144.627	181.114	75.1074	233.7	1178.24	Actn3	actinin alpha 3
ENSMUSG00000006463	6.9763	7.06365	8.65943	8.22131	7.42372	9.55162	12.2857	5.31102	10.5235	9.77548	10.2147	6.81632	6.42471	5.90217	3.95047	Zdhhc24	zinc finger, DHHC domain containing 24
ENSMUSG00000006464	2.80254	2.49464	2.01468	2.31614	1.55195	3.11762	2.23895	1.41592	1.64971	1.78871	4.14774	3.15864	1.55714	2.37877	0.888476	Bbs1	Bardet-Biedl syndrome 1 (human)
ENSMUSG00000006469	0.252544	6.88462	0.782835	0.095374	0	0	0	0	0.0321208	0	0	0.185657	0	0.846528	0.0932522	Slc34a3	solute carrier family 34 (sodium phosphate), member 3
ENSMUSG00000006471	20.627	20.0583	11.553	13.9304	9.5051	12.1445	23.5706	5.27283	12.6834	19.9185	20.9359	19.4012	7.03572	18.9993	6.29019	Ndor1	NADPH dependent diflavin oxidoreductase 1
ENSMUSG00000006476	15.4652	21.1398	26.9769	30.0925	24.9365	28.4863	27.0514	19.5809	32.5532	42.7797	55.3074	42.7437	38.059	15.4877	12.2938	Nsmf	NMDA receptor synaptonuclear signaling and neuronal migration factor
ENSMUSG00000006490	0.246086	0	0	0	0.679844	0.327287	0.356132	0	0.171541	0	0	0.495751	1.24723	0	0	Prl8a9	prolactin family8, subfamily a, member 9
ENSMUSG00000006494	61.9604	40.7729	15.8645	18.3012	19.5068	37.0361	62.5872	23.3477	53.1257	23.8508	29.5301	26.9627	20.6907	54.3683	14.3182	Pdk1	pyruvate dehydrogenase kinase, isoenzyme 1
ENSMUSG00000006498	200.445	132.985	155.403	141.519	126.273	178.242	214.695	47.4024	230.87	174.062	183.088	175.96	169.076	155.052	67.7585	Ptbp1	polypyrimidine tract binding protein 1
ENSMUSG00000006517	49.7912	43.4079	18.6266	16.6174	19.2903	23.6688	29.6586	12.7859	24.437	21.9102	20.7738	22.918	18.4653	58.5652	17.2892	Mvd	mevalonate (diphospho) decarboxylase
ENSMUSG00000006519	92.7565	131.205	435.754	441.1	567.447	600.099	426.103	208.123	698.028	936.176	552.018	382.248	565.197	89.5612	64.4184	Cyba	cytochrome b-245, alpha polypeptide
ENSMUSG00000006522	0.579837	0.285134	13.8331	0.594403	1.1893	0.86232	0.556772	0.743102	0.451969	0.537164	0.228231	0	0.56149	0.137775	0.195573	Itih3	inter-alpha trypsin inhibitor, heavy chain 3
ENSMUSG00000006526	22.9936	20.6626	20.451	20.1293	17.9526	18.1885	21.5128	10.872	16.9783	14.0776	24.6184	17.1032	20.2624	19.558	10.0057	Stimate	STIM activating enhancer
ENSMUSG00000006527	7.44461	6.47856	4.74815	3.876	5.50244	9.70507	7.32683	3.76306	13.4591	11.849	7.06334	7.48587	5.26689	7.565	2.2113	Sfmbt1	Scm-like with four mbt domains 1
ENSMUSG00000006529	0.0317654	0	10.0762	0.460234	0.175512	0.042247	0.413734	0	0.243574	0	0.0750196	0.127986	0.123842	0	0	Itih1	inter-alpha trypsin inhibitor, heavy chain 1
ENSMUSG00000006538	0.0805826	0.965255	0	0.333578	0.0890479	0.0535862	0.0583089	0.138533	0.0280862	0.0522381	0.0951549	0	0.0314164	0.085616	0.244618	Ihh	Indian hedgehog
ENSMUSG00000006542	0.821055	1.99524	1.10362	1.39463	2.85472	8.18151	2.26546	35.8267	0.485752	2.41854	2.64738	2.89209	1.61543	1.9466	8.36275	Prkag3	protein kinase, AMP-activated, gamma 3 non-catalytic subunit
ENSMUSG00000006567	0.332872	0.171912	0.813374	0.255057	0.400511	0.158111	0.172045	0.033231	0.0202117	0.0805649	0.119834	0.116823	0.113041	0.129385	0.102687	Atp7b	ATPase, Cu++ transporting, beta polypeptide
ENSMUSG00000006570	1.72492	0	0	0	0	0	0	0	0	0	0	0	0	1.0996	1.7454	Defb2	defensin beta 2
ENSMUSG00000006574	0.578613	1.12249	1.24857	0.598804	0.232455	0.769538	0.83736	0.120545	0.190626	0.0427665	0.149038	0.169509	0.0492064	0.625178	0.255424	Slc4a1	solute carrier family 4 (anion exchanger), member 1
ENSMUSG00000006575	2.34134	2.88538	1.68817	2.48976	2.60442	2.26026	1.96996	2.31425	4.8319	2.47114	3.95831	6.46216	10.6056	2.08263	1.15702	Rundc3a	RUN domain containing 3A
ENSMUSG00000006576	2.91922	3.85672	4.31272	6.43538	4.49666	8.63033	8.35197	10.256	4.4703	6.2797	9.40136	9.3636	3.87833	1.78115	1.46235	Slc4a3	solute carrier family 4 (anion exchanger), member 3
ENSMUSG00000006585	13.3776	7.79797	9.87761	11.2308	12.4592	17.1889	12.2351	2.90559	21.9814	35.7049	13.8525	10.7993	12.9543	9.77862	4.47981	Cdt1	chromatin licensing and DNA replication factor 1
ENSMUSG00000006586	0.458549	1.57876	0.530226	0.491667	0.760218	1.25406	1.23264	0.623461	2.78422	0.772843	1.91722	2.24494	1.43304	0.377209	0.199303	Runx1t1	RUNX1 translocation partner 1
ENSMUSG00000006587	2.62299	2.27588	0.690254	0.331039	1.06044	0.850854	1.38876	9.09196	0.758131	1.90762	0.83099	6.18631	0.199535	3.96954	2.5894	Snai3	snail family zinc finger 3
ENSMUSG00000006589	130.858	93.2845	224.366	262.669	178.256	192.023	194.444	69.5554	221.507	448.688	219.895	189.337	205.771	65.7564	80.7389	Aprt	adenine phosphoribosyl transferase
ENSMUSG00000006599	41.1205	35.1322	36.438	28.8271	24.0962	32.9054	30.9246	17.4052	33.4926	28.1926	31.6889	36.2224	27.4506	33.721	17.5751	Gtf2h1	general transcription factor II H, polypeptide 1
ENSMUSG00000006611	23.0716	24.7739	37.9613	35.8149	85.7277	87.4506	40.0665	25.7812	61.5162	41.6286	40.1845	44.1774	41.1512	32.9909	14.0073	Hfe	homeostatic iron regulator
ENSMUSG00000006638	3.69742	4.70569	1.01178	2.70157	3.21119	2.0709	2.50067	2.05731	0.849282	2.00001	1.45135	0	0.529922	2.46258	1.13565	Abhd1	abhydrolase domain containing 1
ENSMUSG00000006641	8.65712	9.62582	3.56828	5.28487	5.20182	4.98343	5.73671	4.5432	4.64886	5.63216	5.9211	6.98754	5.0227	5.2765	3.08461	Slc5a6	solute carrier family 5 (sodium-dependent vitamin transporter), member 6
ENSMUSG00000006642	1.96052	0.44282	0.302182	0.289847	0.103166	0.0931226	0.168883	0.90948	0.0162695	0.0316336	0	0.0940371	0.0545956	0.18846	0.0944664	Tcf23	transcription factor 23
ENSMUSG00000006649	7.43858	5.88872	7.13813	7.14935	8.31895	2.63819	2.62821	1.26302	2.93618	5.63683	5.45741	1.67532	4.41001	5.80137	5.19181	Nphs1	nephrosis 1, nephrin
ENSMUSG00000006651	2.46252	3.5718	2.24443	2.39089	2.2372	2.4563	3.39396	2.11672	7.5201	3.33761	6.68454	3.72065	11.0716	2.22388	0.690345	Aplp1	amyloid beta (A4) precursor-like protein 1
ENSMUSG00000006673	48.7011	49.0617	57.0886	43.6953	44.2342	52.7553	56.8857	35.2749	59.3373	56.6415	64.9383	60.235	47.3132	46.3548	22.778	Qrich1	glutamine-rich 1
ENSMUSG00000006675	3.10497	2.11381	0.961142	1.55572	1.86892	1.81861	1.03079	2.74387	1.03669	2.02101	3.33595	1.48941	1.12873	2.38531	0.836544	P4htm	prolyl 4-hydroxylase, transmembrane (endoplasmic reticulum)
ENSMUSG00000006676	61.3741	67.6564	41.7881	48.4151	51.5999	54.1807	71.8803	65.0431	54.848	57.7411	88.8412	62.4738	39.7623	62.2983	33.9369	Usp19	ubiquitin specific peptidase 19
ENSMUSG00000006678	5.54783	3.31648	4.09444	3.36431	2.93663	4.87458	6.7381	1.74593	6.91455	5.33439	4.47143	3.68684	2.58484	5.10953	3.84125	Pola1	polymerase (DNA directed), alpha 1
ENSMUSG00000006699	251.59	246.568	361.048	341.224	392.066	483.547	464.065	227.395	467.534	476.467	433.443	396.668	409.457	247.632	158.118	Cdc42	cell division cycle 42
ENSMUSG00000006705	7.24037	10.5275	6.6683	7.66384	8.56745	9.69762	7.57401	6.09613	9.94226	8.3449	11.8175	12.1577	5.81668	8.03307	3.58714	Pknox1	Pbx/knotted 1 homeobox
ENSMUSG00000006715	18.9789	12.4447	21.2871	14.5859	24.0397	23.3393	31.4761	8.44424	27.2823	62.0074	19.6804	19.7671	22.9056	12.954	12.2292	Gmnn	geminin
ENSMUSG00000006717	43.2586	60.4343	60.8452	49.2992	62.5116	51.0107	50.9442	102.971	49.1997	68.3635	50.4609	50.806	43.5623	60.3629	78.6834	Acot13	acyl-CoA thioesterase 13
ENSMUSG00000006720	0.474504	0.860807	0.157567	0.314446	0.242072	0.420716	0.196977	0.41599	0.401562	0.288831	1.03903	0.294204	0.318389	0.181131	0.0459088	Zfp184	zinc finger protein 184 (Kruppel-like)
ENSMUSG00000006724	1.67672	0.646173	0.43956	0.433797	0.185282	0.445986	0.853567	0.0960821	0.55517	0.138045	0.348236	0.675549	1.69957	0.585498	0.0848292	Cyp27b1	cytochrome P450, family 27, subfamily b, polypeptide 1
ENSMUSG00000006728	172.386	147.352	153.922	135.564	160.941	239.222	220.827	116.22	283.545	238.537	187.91	178.643	237.052	97.5679	69.2414	Cdk4	cyclin-dependent kinase 4
ENSMUSG00000006731	56.9247	56.5179	34.8189	31.5214	28.1366	46.216	40.9598	12.3243	70.9888	80.9007	64.4957	40.3243	54.6094	28.2735	12.6547	B4galnt1	beta-1,4-N-acetyl-galactosaminyl transferase 1
ENSMUSG00000006732	21.3269	14.655	24.7653	23.5915	12.9417	22.5055	18.0943	10.1649	14.0889	18.5984	19.7219	17.3202	15.2376	8.91476	9.2171	Mettl1	methyltransferase like 1
ENSMUSG00000006736	54.8351	45.9986	74.2267	70.5815	62.5474	77.3969	77.9348	53.9558	91.8823	70.7529	73.7724	79.8716	89.4069	38.1494	28.1093	Tspan31	tetraspanin 31
ENSMUSG00000006740	76.1911	61.0947	26.8208	29.2588	42.0021	61.9342	53.1114	62.6299	59.1228	40.2576	41.737	43.1901	42.2141	80.7693	23.2177	Kif5b	kinesin family member 5B
ENSMUSG00000006763	7.6518	5.21303	7.19359	7.18562	7.8761	7.87502	7.60567	5.09437	7.13802	8.70691	7.48922	6.60746	6.20352	3.4822	2.98305	Saal1	serum amyloid A-like 1
ENSMUSG00000006764	1.95875	4.60075	14.1433	9.66771	6.90982	5.76123	0.981233	0.25903	0.288836	1.40399	1.60128	1.06238	1.61541	7.1878	3.58285	Tph2	tryptophan hydroxylase 2
ENSMUSG00000006777	163.5	252.29	10.6869	2.90898	0.147913	1.95821	9.1043	0.153408	0.51318	0.680319	1.34349	5.39302	0.417474	191.248	13.7473	Krt23	keratin 23
ENSMUSG00000006782	11.9528	19.5258	17.7349	23.9156	21.8235	22.9615	16.749	14.3243	16.3579	22.5188	14.7197	15.9619	14.0639	12.1031	6.00133	Cnp	2',3'-cyclic nucleotide 3' phosphodiesterase
ENSMUSG00000006784	2.26785	2.02661	1.33925	1.10368	0.968399	0.363431	1.11252	0.703217	0.41535	0.441591	0.682555	0.733469	0.565567	2.47807	0.59609	Odad4	outer dynein arm complex subunit 4
ENSMUSG00000006800	35.7592	50.2745	45.3489	60.3418	60.4866	87.6884	35.3304	56.0095	95.2612	105.035	118.741	51.5862	41.0682	48.2978	23.9813	Sulf2	sulfatase 2
ENSMUSG00000006818	146.715	109.734	337.541	316.631	385.706	334.46	406.397	246.959	415.424	112.166	253.651	319.404	578.618	97.6523	113.093	Sod2	superoxide dismutase 2, mitochondrial
ENSMUSG00000006850	8.18772	9.85621	10.4805	10.7205	7.15127	8.96827	11.02	5.42706	9.27019	8.87147	10.3264	7.54477	8.71677	7.04574	5.88209	Tmco6	transmembrane and coiled-coil domains 6
ENSMUSG00000006906	18.5799	19.3687	14.692	16.2504	10.9955	13.0149	12.3274	9.78025	11.5196	15.8744	16.0277	17.6785	12.2006	16.865	9.21472	Stambp	STAM binding protein
ENSMUSG00000006920	30.4905	44.7136	19.721	24.1563	17.6551	20.935	23.2329	12.7843	17.5396	18.9078	29.4366	24.5181	11.7126	29.6345	11.0887	Ezh1	enhancer of zeste 1 polycomb repressive complex 2 subunit
ENSMUSG00000006930	2.31446	1.43103	0.12658	1.22042	0.697383	0.683997	1.11648	0.404546	0.738158	0.465822	0.910997	2.30491	1.85389	1.06558	0.390321	Hap1	huntingtin-associated protein 1
ENSMUSG00000006931	23.2708	33.5079	28.6944	22.3626	15.613	30.9495	56.5294	24.7656	42.2919	17.4598	45.144	40.1829	60.9151	33.5545	11.7735	P3h4	prolyl 3-hydroxylase family member 4 (non-enzymatic)
ENSMUSG00000006932	381.218	394.296	296.836	295.561	358.85	465.066	483.994	249.819	550.241	402.612	559.882	493.171	691.166	349.657	276.421	Ctnnb1	catenin (cadherin associated protein), beta 1
ENSMUSG00000006941	39.8863	31.7703	55.2841	53.5299	61.1466	56.2849	44.312	56.2335	63.2355	58.6936	58.5727	45.5096	64.0608	33.7578	35.6304	Eif1b	eukaryotic translation initiation factor 1B
ENSMUSG00000006958	1.93246	3.03901	3.46905	4.0085	3.78611	6.90084	4.37575	6.45084	3.13154	4.20752	7.98216	5.67694	5.2139	2.75912	1.81997	Chrd	chordin
ENSMUSG00000006998	162.489	146.535	183.571	216.849	173.5	168.089	186.779	167.535	150.754	170.073	139.452	146.605	192.061	161.567	157.661	Psmd2	proteasome (prosome, macropain) 26S subunit, non-ATPase, 2
ENSMUSG00000007021	0.310603	0.132447	0.482039	0.635749	0.286027	0.0742743	0	0.128012	0.272507	0.189232	0.329729	0.225011	0.403645	0.110002	0.113019	Syngr3	synaptogyrin 3
ENSMUSG00000007029	45.9062	41.9939	29.6735	60.9334	50.241	48.7698	35.9495	28.3872	49.6764	71.5874	51.8005	60.0129	52.4444	37.0646	38.5299	Vars	valyl-tRNA synthetase
ENSMUSG00000007030	0.697622	0.877303	0.29814	0.565748	1.20955	0.362543	0.898458	3.32973	0.344652	1.12546	0.536007	1.14075	0.132629	1.09815	1.25348	Vwa7	von Willebrand factor A domain containing 7
ENSMUSG00000007033	3.06198	4.88409	7.8126	3.78555	10.8308	3.44307	6.02741	18.6274	1.88231	3.59337	4.44149	5.42105	1.78983	8.19868	9.10215	Hspa1l	heat shock protein 1-like
ENSMUSG00000007034	0.443361	2.68128	0.0956714	0.184877	0	0.118795	0	0.406508	0.124529	0.0605318	0.0527372	0	0.0348235	0.0942108	0.0903823	Slc44a4	solute carrier family 44, member 4
ENSMUSG00000007035	2.52206	5.5754	6.74449	10.5303	13.4308	12.9958	9.43998	3.10535	5.66668	38.9194	14.8935	13.6277	9.0341	3.51822	2.41813	Msh5	mutS homolog 5
ENSMUSG00000007036	64.3446	75.3256	40.2328	52.0573	63.0562	48.5308	53.4507	58.0415	53.7007	66.8078	50.4164	42.8097	48.151	70.1949	37.472	Abhd16a	abhydrolase domain containing 16A
ENSMUSG00000007038	16.6557	25.569	35.7274	40.6979	43.055	46.9615	33.9672	22.4682	77.9182	54.8904	49.9377	39.8942	53.2381	13.7771	10.1381	Neu1	neuraminidase 1
ENSMUSG00000007039	18.6798	25.7353	20.8838	30.1491	35.7005	37.4258	24.7763	37.2112	46.6103	55.9152	73.2129	30.4974	57.8672	13.9095	10.8639	Ddah2	dimethylarginine dimethylaminohydrolase 2
ENSMUSG00000007041	233.817	181.99	268.841	263.25	295.659	336.576	311.434	99.8525	412.629	477.164	308.695	278.159	408.573	172.423	157.551	Clic1	chloride intracellular channel 1
ENSMUSG00000007050	34.9474	27.9192	40.1023	37.008	42.2053	30.6222	36.9188	26.0309	36.1925	42.2737	31.7655	34.4622	40.8004	26.1364	26.7257	Lsm2	LSM2 homolog, U6 small nuclear RNA and mRNA degradation associated
ENSMUSG00000007080	4.88867	2.57974	5.9708	4.34414	5.74511	4.49982	10.3785	2.12685	3.99438	11.7718	6.24917	9.58736	5.35951	2.86536	4.29707	Pole	polymerase (DNA directed), epsilon
ENSMUSG00000007097	126.219	265.821	147.935	116.73	271.866	154.084	139.233	557.319	45.3564	83.5199	73.9025	221.531	29.1998	296.685	193.17	Atp1a2	ATPase, Na+/K+ transporting, alpha 2 polypeptide
ENSMUSG00000007107	0.258921	0.20443	0.922376	1.1177	1.64987	0.574545	0.124963	0.331732	0.22119	0.27151	0.271796	0.578775	0.42296	0.488205	0.43145	Atp1a4	ATPase, Na+/K+ transporting, alpha 4 polypeptide
ENSMUSG00000007122	41.9848	45.7488	99.2607	70.8088	313.696	142.721	100.604	1548.54	41.4109	197.523	122.664	195.115	107.452	201.975	752.284	Casq1	calsequestrin 1
ENSMUSG00000007207	2.36018	1.98307	3.99543	6.39406	3.17068	2.25733	5.0717	1.59722	3.92354	5.40522	5.80893	5.57805	4.42158	1.79381	1.87355	Stx1a	syntaxin 1A (brain)
ENSMUSG00000007216	1.27489	4.09076	3.16737	2.39886	2.15899	1.75306	2.93405	3.89969	3.15826	3.17611	4.07944	3.66875	2.22073	2.70417	1.07892	Zfp775	zinc finger protein 775
ENSMUSG00000007279	6.51821	2.73763	0.527785	0.595038	2.22721	0.50601	1.22456	4.98812	2.21542	1.64646	2.50583	0.547519	0.408241	4.45729	1.16142	Scube2	signal peptide, CUB domain, EGF-like 2
ENSMUSG00000007338	25.9876	25.5586	30.7587	19.7091	17.2293	23.9742	22.0046	24.3099	21.3165	23.4783	17.1718	18.5497	14.4875	19.2105	14.5581	Mrpl49	mitochondrial ribosomal protein L49
ENSMUSG00000007379	19.263	15.8168	2.74612	4.08796	2.03909	2.22163	5.91665	3.28689	2.34324	3.4322	4.05743	6.0185	2.25728	14.8485	4.81832	Dennd2c	DENN/MADD domain containing 2C
ENSMUSG00000007411	67.3603	49.6161	45.5595	58.8247	39.8608	30.1822	55.4572	41.1711	38.3765	45.9725	56.8364	63.8062	45.9518	51.8085	47.6964	Mark3	MAP/microtubule affinity regulating kinase 3
ENSMUSG00000007415	75.9924	70.8929	52.3614	54.8187	64.0433	79.0629	69.7183	74.3286	70.5714	71.5473	58.7997	69.645	64.1123	68.655	43.7854	Gatad1	GATA zinc finger domain containing 1
ENSMUSG00000007440	0	0.0394933	0	0.053984	2.23e-05	0.0911199	0.0503785	0	0.24183	0.176709	0.289955	0	0.0882598	0.0424402	0	Pcdha11	protocadherin alpha 11
ENSMUSG00000007458	92.6077	80.748	96.6019	80.139	111.676	165.399	143.722	50.6949	204.113	150.352	164.64	133.61	132.268	77.852	37.8401	M6pr	mannose-6-phosphate receptor, cation dependent
ENSMUSG00000007476	19.0895	18.1571	14.198	18.0751	17.2297	19.6884	13.2049	9.08733	21.0258	15.3745	17.0772	18.0033	25.8962	12.421	6.8193	Lrrc8a	leucine rich repeat containing 8A VRAC subunit A
ENSMUSG00000007480	13.0059	16.7734	1.22465	0.561793	1.30882	0.853242	2.10685	0.876681	0.567615	0.535099	0.0874115	0.894761	0.519476	13.4962	2.34699	Mc5r	melanocortin 5 receptor
ENSMUSG00000007564	187.753	180.124	167.503	225.498	184.741	158.633	127.639	118.258	148.225	187.392	155.304	157.712	217.148	145.731	172.204	Ppp2r1a	protein phosphatase 2, regulatory subunit A, alpha
ENSMUSG00000007570	29.0426	29.7027	24.4075	37.098	19.9751	24.0174	27.812	17.6171	24.9403	38.5013	30.489	38.6835	36.7807	20.3302	23.1332	Fance	Fanconi anemia, complementation group E
ENSMUSG00000007589	18.2633	15.9219	22.4136	32.0772	29.1992	23.3823	25.0717	15.2471	25.7396	26.5047	31.1779	28.7549	27.394	11.4131	12.2084	Tinf2	Terf1 (TRF1)-interacting nuclear factor 2
ENSMUSG00000007591	0.524117	1.08126	0.397998	1.10303	1.25797	0.679257	2.16711	0.42906	0.93947	0.999936	1.60824	0.723661	0.899749	2.81637	0.726965	Tssk4	testis-specific serine kinase 4
ENSMUSG00000007594	2.47475	1.57158	1.48714	2.9658	2.02108	2.07992	1.49603	0.33417	1.66294	1.20352	2.64	1.28157	4.87541	1.89207	0.69735	Hapln4	hyaluronan and proteoglycan link protein 4
ENSMUSG00000007603	17.5382	18.3588	16.6924	24.3548	15.8457	15.7997	17.969	15.4792	16.9635	22.015	22.774	19.3598	13.648	16.7944	11.4377	Dus3l	dihydrouridine synthase 3-like (S. cerevisiae)
ENSMUSG00000007610	11.0118	12.8796	11.4803	17.2269	12.5395	11.85	14.2291	10.2528	13.0967	14.8715	13.2508	11.6328	12.8148	5.56612	4.63198	Gtpbp3	GTP binding protein 3
ENSMUSG00000007613	12.7995	11.6004	9.2555	9.87577	10.6533	22.1172	16.2395	12.8345	30.9537	17.6643	30.0946	21.1184	18.6271	10.7791	5.17059	Tgfbr1	transforming growth factor, beta receptor I
ENSMUSG00000007617	7.86061	5.46277	5.66451	3.9421	11.1573	9.86289	9.10749	14.1687	9.53952	5.48414	7.34386	6.85218	14.4474	8.54855	6.90454	Homer1	homer scaffolding protein 1
ENSMUSG00000007646	1.91936	2.13136	1.60169	1.21948	1.24789	0.914189	2.72603	0.506444	1.63846	2.93844	2.0292	1.49531	1.33992	1.43111	0.397449	Rad51c	RAD51 paralog C
ENSMUSG00000007655	412.545	600.902	367.294	535.311	467.568	533.175	251.499	134.679	283.86	199.976	288.784	216.176	212.639	547.067	417.45	Cav1	caveolin 1, caveolae protein
ENSMUSG00000007656	194.486	149.32	140.452	180.56	189.778	155.43	150.052	215.573	118.071	157.482	143.906	142.465	174.287	191.789	228.145	Arpp19	cAMP-regulated phosphoprotein 19
ENSMUSG00000007659	66.8496	72.6746	66.7399	62.5532	42.334	57.7705	45.9198	27.0483	60.1081	64.7122	44.0687	41.4472	60.6024	51.5689	21.4421	Bcl2l1	BCL2-like 1
ENSMUSG00000007670	37.5598	33.1848	19.7913	22.4671	25.4388	33.7824	34.3184	18.6622	35.2727	37.3902	32.1075	31.9966	27.3442	28.5043	17.1272	Khsrp	KH-type splicing regulatory protein
ENSMUSG00000007682	3.1255	2.72178	1.33483	0.791795	0.953404	1.40726	1.22503	6.0262	0.147518	1.83127	1.15335	1.57412	2.62744	1.7503	0.938898	Dio2	deiodinase, iodothyronine, type II
ENSMUSG00000007721	42.3523	35.5183	46.3774	57.989	41.3455	43.8218	33.3902	40.0274	31.0713	43.5956	34.3715	36.6115	29.0876	30.1206	41.336	Ccdc124	coiled-coil domain containing 124
ENSMUSG00000007739	155.241	165.002	153.33	117.347	92.2867	126.99	132.72	113.422	107.674	130.959	120.264	103.356	85.2017	131.659	87.9874	Cct4	chaperonin containing Tcp1, subunit 4 (delta)
ENSMUSG00000007777	21.8039	31.7545	19.5989	23.9669	29.7621	23.438	24.4387	27.0217	21.6895	28.3329	23.7335	17.724	26.2089	31.6103	15.679	0610009B22Rik	RIKEN cDNA 0610009B22 gene
ENSMUSG00000007783	2.47775	2.69623	5.63619	8.76041	5.47301	5.52597	13.7252	3.99074	7.29973	8.13552	17.0267	15.9963	10.6561	1.28613	1.2851	Cpt1c	carnitine palmitoyltransferase 1c
ENSMUSG00000007805	9.78932	9.018	12.3951	17.0802	20.652	19.4754	19.5527	6.86153	18.5543	36.0213	33.6025	50.8509	139.603	6.6298	6.7947	Twist2	twist basic helix-loop-helix transcription factor 2
ENSMUSG00000007812	31.1408	33.4193	25.2637	41.2756	18.8678	24.68	21.3702	13.4895	24.1469	18.3093	26.6346	23.7806	15.7514	19.709	14.2437	Zfp655	zinc finger protein 655
ENSMUSG00000007815	241.731	244.266	304.687	289.523	314.41	392.547	354.746	179.237	393.408	355.08	341.195	282.186	318.116	240.44	146.781	Rhoa	ras homolog family member A
ENSMUSG00000007817	43.0032	36.873	22.3868	25.7013	26.0698	39.4691	27.7766	15.0564	57.0077	44.517	37.7553	33.1491	32.9022	31.7717	13.9819	Zmiz1	zinc finger, MIZ-type containing 1
ENSMUSG00000007827	1.50761	1.1274	1.37749	1.0542	1.19321	1.43607	2.67558	1.44768	3.25516	1.95301	2.33757	1.75115	1.19671	1.30019	0.546296	Ankrd26	ankyrin repeat domain 26
ENSMUSG00000007833	35.8335	28.1243	41.3916	69.4296	55.8605	42.0592	52.7792	23.4294	45.3335	69.3416	53.515	52.5932	52.2807	24.1782	26.2619	Aldh16a1	aldehyde dehydrogenase 16 family, member A1
ENSMUSG00000007836	77.9236	42.4623	57.2963	69.2695	86.191	58.66	40.5074	56.087	65.0644	86.1963	61.4885	51.8563	133.855	40.796	46.7569	Hnrnpa0	heterogeneous nuclear ribonucleoprotein A0
ENSMUSG00000007837	47.0614	55.7399	22.4131	35.1105	20.1012	29.1347	27.0467	10.9615	22.9093	29.3407	22.5759	28.7015	30.3249	48.2136	20.4638	Prrg2	proline-rich Gla (G-carboxyglutamic acid) polypeptide 2
ENSMUSG00000007850	129.248	115.24	209.797	237.323	142.139	127.152	309.485	84.1617	113.096	249.658	292.921	301.104	147.743	118.071	136.832	Hnrnph1	heterogeneous nuclear ribonucleoprotein H1
ENSMUSG00000007867	25.7528	20.3143	28.5079	30.9992	18.2513	20.484	19.0299	21.7999	19.8318	18.2792	23.1601	17.0332	25.4832	19.265	19.2404	Ift43	intraflagellar transport 43
ENSMUSG00000007872	95.4077	103.441	162.404	268.874	125.385	87.434	37.1271	60.9151	61.5418	80.9314	66.9064	56.2893	105.134	67.0664	65.1331	Id3	inhibitor of DNA binding 3
ENSMUSG00000007877	111.316	378.632	136.696	92.7163	863.365	89.4452	218.326	2012.18	109.162	251.871	149.463	300.969	68.8092	368.191	923.827	Tcap	titin-cap
ENSMUSG00000007880	27.77	22.143	10.3736	12.9056	11.8518	17.7638	18.3481	11.4351	23.4276	15.7463	18.1968	17.1946	13.7688	21.8037	9.12555	Arid1a	AT rich interactive domain 1A (SWI-like)
ENSMUSG00000007888	10.6982	11.5328	14.6907	24.4854	23.7812	14.8334	6.33365	4.93071	11.8642	6.79891	6.31641	11.7556	69.5117	13.1258	19.2048	Crlf1	cytokine receptor-like factor 1
ENSMUSG00000007891	1112.18	1340.12	1586.5	1939.82	1903.86	2728.22	970.819	939.623	2118.31	4133.45	1303.62	1126.19	1172.67	1384.19	537.387	Ctsd	cathepsin D
ENSMUSG00000007892	4954.66	4150.33	4309.36	4901.34	3852.38	3466.43	3591.85	2883.73	3107.99	4317.12	3091.3	3025.29	3998.76	3999.11	3634.24	Rplp1	ribosomal protein, large, P1
ENSMUSG00000007908	0.0975678	0.803666	0.45425	0.557536	0.219143	0.122815	0.550028	0.638887	0.571745	0.540809	0.305194	0	0.487114	0.216041	0.098726	Hmgcll1	3-hydroxymethyl-3-methylglutaryl-Coenzyme A lyase-like 1
ENSMUSG00000007946	0.349966	0.15377	0.95072	2.2814	0.64484	0.086232	0.318802	0	0.424742	0	0.566378	0.522473	1.80966	0.11022	0.262429	Phox2a	paired-like homeobox 2a
ENSMUSG00000007950	10.7777	15.0385	13.7857	11.1397	14.2087	16.8596	9.6624	19.8171	19.4412	18.4888	15.6304	9.6763	20.3227	10.24	7.82826	Abhd8	abhydrolase domain containing 8
ENSMUSG00000007987	20.1274	19.6615	33.2046	44.2801	39.984	41.5512	41.8274	20.0778	41.1661	38.2795	40.3856	28.3287	27.9254	15.5243	10.819	Ift22	intraflagellar transport 22
ENSMUSG00000007989	2.14147	2.32689	0.36214	0.317106	0.33864	1.07125	0.867354	0.518482	0.462997	0.499352	0.724367	0.911378	0.688604	1.61847	0.77548	Fzd3	frizzled class receptor 3
ENSMUSG00000008028	0.0468282	0.454694	0	0	0	0.124592	0.0719536	0.168724	0.160582	0.400222	2.3208	0	0.376028	0.250466	0	1700008O03Rik	RIKEN cDNA 1700008O03 gene
ENSMUSG00000008035	135.161	100.464	38.1542	41.3477	32.6589	39.3062	48.163	54.6469	46.1476	45.15	34.4333	37.4222	40.23	148.429	20.636	Mid1ip1	Mid1 interacting protein 1 (gastrulation specific G12-like (zebrafish))
ENSMUSG00000008036	160.144	137.85	303.741	309.948	383.786	281.546	287.703	160.276	358.565	331.158	257.859	301.088	356.959	160.102	131.828	Ap2s1	adaptor-related protein complex 2, sigma 1 subunit
ENSMUSG00000008090	21.6429	41.8521	29.6076	65.1499	49.5367	46.259	12.6778	139.361	19.3972	30.765	14.2057	19.2343	27.0699	37.4248	31.16	Fgfrl1	fibroblast growth factor receptor-like 1
ENSMUSG00000008129	1.02146	2.42252	1.10209	1.32726	0.256669	0.168325	0.134454	0.0483514	0.71204	0.314949	0.274271	0.187166	0.796467	0.627522	0.0940104	Brme1	break repair meiotic recombinase recruitment factor 1
ENSMUSG00000008136	12.2654	3.33807	8.53313	10.7513	11.9986	18.2737	16.5864	11.7529	18.3147	29.66	34.1004	18.9033	31.3325	2.67949	1.62768	Fhl2	four and a half LIM domains 2
ENSMUSG00000008140	72.8809	66.3243	64.2411	88.9906	82.4461	83.4581	49.5147	56.0478	89.9659	86.7777	69.2397	55.9923	110.94	49.6714	38.1472	Emc10	ER membrane protein complex subunit 10
ENSMUSG00000008153	58.8287	45.8839	14.9903	18.2611	26.9518	13.8962	19.3168	2.77329	1.49577	13.4858	5.36921	5.42085	3.14104	66.0538	17.6096	Clstn3	calsyntenin 3
ENSMUSG00000008167	24.6224	20.6168	14.106	22.9869	14.9979	13.9821	16.4793	5.76371	15.5738	25.2307	20.0277	15.6479	16.0043	13.9751	8.01395	Fbxw9	F-box and WD-40 domain protein 9
ENSMUSG00000008193	0.497218	0.460598	0.228591	0.355219	0.503194	0.751445	0.672841	2.65935	1.58527	0.476774	0.875634	1.13904	1.01717	0.322161	0.178652	Spib	Spi-B transcription factor (Spi-1/PU.1 related)
ENSMUSG00000008200	35.2877	25.2766	34.0939	40.8397	21.5254	24.0278	62.1859	11.5386	25.4205	39.5991	79.0093	70.4473	19.1041	39.9109	18.6701	Fnbp4	formin binding protein 4
ENSMUSG00000008206	405.562	368.969	65.1465	35.2926	33.9689	30.2427	176.911	4.78577	17.2636	15.5241	11.6794	62.6911	20.2304	546.598	34.2871	Cers4	ceramide synthase 4
ENSMUSG00000008226	14.5244	16.086	8.09262	8.25235	10.1029	10.8133	8.78864	15.4769	7.03044	8.77615	8.36625	7.27477	4.29287	17.5419	9.65255	Scrn3	secernin 3
ENSMUSG00000008301	32.6267	38.0998	32.1378	27.1993	21.5142	26.2117	33.0757	24.6499	33.0182	30.5283	32.6597	28.6942	30.7346	24.9867	16.6117	Phax	phosphorylated adaptor for RNA export
ENSMUSG00000008305	19.8571	15.4237	10.2996	14.4574	10.3586	13.542	7.14867	11.1185	10.4825	10.051	6.99828	10.4605	9.31111	14.1435	8.3982	Tle1	transducin-like enhancer of split 1
ENSMUSG00000008307	3.15244	0.695937	4.02719	6.26577	1.08701	1.57688	5.51764	3.79774	2.67183	4.00659	6.40302	6.72021	2.19131	1.96149	4.89491	1700109H08Rik	RIKEN cDNA 1700109H08 gene
ENSMUSG00000008318	3.63935	2.10911	11.7676	7.99158	12.0909	12.9363	22.2514	11.7986	18.2364	6.89799	21.0657	12.1232	14.4703	2.17611	1.88547	Relt	RELT tumor necrosis factor receptor
ENSMUSG00000008333	43.282	33.5086	44.8496	30.3223	39.4962	40.1533	55.2511	27.3798	45.6763	42.3258	52.7223	39.4073	48.2524	38.8673	22.4156	Snrpb2	U2 small nuclear ribonucleoprotein B
ENSMUSG00000008348	2317.56	3488.46	2218.12	2154.84	2102.91	2857.7	1885.82	1975.98	2816.87	2332.23	2068.78	1722.52	2008.45	2560.04	1407.01	Ubc	ubiquitin C
ENSMUSG00000008373	29.9142	23.623	43.1168	35.1801	31.0583	39.4678	44.4581	23.6306	34.4424	42.1199	36.537	34.5759	30.505	18.0234	15.6055	Prpf31	pre-mRNA processing factor 31
ENSMUSG00000008384	57.0276	51.2683	60.0267	62.586	39.5697	42.2933	45.2952	27.7257	53.5461	38.9462	40.244	38.1168	72.5252	39.3837	18.1449	Sertad1	SERTA domain containing 1
ENSMUSG00000008393	72.4423	59.9322	59.4272	69.9175	69.5662	73.9399	59.8572	34.0458	72.835	48.9407	61.5483	48.3459	72.4365	52.3082	32.4937	Carhsp1	calcium regulated heat stable protein 1
ENSMUSG00000008398	26.7248	18.6328	35.9478	38.4488	49.1845	63.0717	52.8246	14.9893	100.356	47.5361	72.9496	67.4273	88.5391	11.4249	8.65033	Elk3	ELK3, member of ETS oncogene family
ENSMUSG00000008429	26.8904	34.5495	16.9171	21.3385	23.1391	29.3948	20.6188	25.186	32.6631	25.0807	23.8263	24.957	29.534	31.6195	16.8183	Herpud2	HERPUD family member 2
ENSMUSG00000008435	25.6612	23.8034	8.69817	16.0498	10.8665	13.0031	18.1895	17.7369	15.2322	20.7344	22.11	16.8613	9.83843	27.9541	7.3363	Rdh13	retinol dehydrogenase 13 (all-trans and 9-cis)
ENSMUSG00000008450	33.7833	22.7171	22.657	33.6571	35.7219	38.406	21.5007	53.6946	35.6454	45.3953	34.621	4.92378	16.7492	23.1558	17.5677	Nutf2	nuclear transport factor 2
ENSMUSG00000008461	7.24266	9.00303	0.430261	0.318187	0.212204	0.0510825	0.772574	0.0440331	0.491466	0.198817	0.0566034	0.464573	0.269559	6.85315	1.16593	Fut1	fucosyltransferase 1
ENSMUSG00000008475	189.924	142.575	218.42	196.436	247.207	253.893	262.727	75.3286	270.515	285.328	258.102	229.116	271.536	144.415	86.656	Arpc5	actin related protein 2/3 complex, subunit 5
ENSMUSG00000008482	0	0	0	0.18661	0	0.239817	0	0	0	0.122198	0.108387	0.726516	0	0	0	Rnf151	ring finger protein 151
ENSMUSG00000008496	0.357113	0.390838	1.25026	1.0118	3.1309	8.96397	10.3306	2.65197	3.21264	2.23176	2.72846	2.10481	1.01956	0.228939	0.399038	Pou2f2	POU domain, class 2, transcription factor 2
ENSMUSG00000008540	913.241	964.336	876.896	901.832	691.35	590.531	470.862	202.324	414.048	499.898	433.41	482.853	449.839	1112.59	384.232	Mgst1	microsomal glutathione S-transferase 1
ENSMUSG00000008575	34.3101	33.322	12.8159	17.74	16.1663	12.8802	17.7436	17.2233	9.9399	11.5265	13.335	14.6934	12.5306	41.0968	28.1557	Nfib	nuclear factor I/B
ENSMUSG00000008601	175.767	148.15	11.6307	10.9602	0.99044	4.76812	33.2085	0.150111	0.736413	1.79745	1.03692	15.4144	0.484923	149.279	49.2374	Rab25	RAB25, member RAS oncogene family
ENSMUSG00000008604	33.7151	34.4652	22.3817	29.8239	21.291	30.707	30.8487	36.517	24.2	22.5918	21.9084	29.0214	18.7529	31.7038	24.2588	Ubqln4	ubiquilin 4
ENSMUSG00000008658	3.02613	10.2059	5.58425	2.32427	7.39421	6.63147	6.23518	36.8325	1.55115	2.80835	5.08305	12.6349	1.83144	8.21021	12.0659	Rbfox1	RNA binding protein, fox-1 homolog (C. elegans) 1
ENSMUSG00000008668	747.051	801.403	467.735	833.654	549.015	504.666	540.119	434.063	451.173	623.688	548.029	580.569	642.415	557.761	762.021	Rps18	ribosomal protein S18
ENSMUSG00000008682	1382.01	1589.35	1290.51	1024.64	928.663	1589.61	1673.41	723.393	1403.09	1445.95	1329.27	1339.07	773.958	1262.27	804.629	Rpl10	ribosomal protein L10
ENSMUSG00000008683	1927.54	1740.58	2211.46	1429.48	1384.76	1597.31	1689.36	1161.11	1555.33	1711.34	1437.8	1474.87	1592.9	1910.07	1147.98	Rps15a	ribosomal protein S15A
ENSMUSG00000008690	104.27	113.685	70.661	85.8167	56.9428	66.8755	83.1942	43.0213	69.744	91.635	66.9391	70.0519	57.4455	89.3525	54.1479	Ncaph2	non-SMC condensin II complex, subunit H2
ENSMUSG00000008730	46.0261	39.5039	20.6401	25.5579	23.6695	39.0123	39.5311	15.5996	52.9423	24.3518	35.55	31.016	27.7328	62.8743	18.1942	Hipk1	homeodomain interacting protein kinase 1
ENSMUSG00000008734	27.4492	34.0111	31.6119	37.5689	47.9509	69.0624	39.4995	19.4702	55.239	61.5365	45.4401	44.8289	32.0993	35.5534	11.0914	Gprc5b	G protein-coupled receptor, family C, group 5, member B
ENSMUSG00000008763	27.4965	26.1565	8.17534	6.6727	10.7891	27.3135	18.2579	6.23001	35.4625	10.3257	13.7711	12.2781	14.376	24.0174	4.83366	Man1a2	mannosidase, alpha, class 1A, member 2
ENSMUSG00000008813	0.2136	0.25329	0	0	0.236039	0.284082	0	1.46884	0.148896	0.43426	0.504454	0	0.166551	0	0	Tppp2	tubulin polymerization-promoting protein family member 2
ENSMUSG00000008822	19.1117	19.7494	9.71478	17.7783	14.2251	10.3579	10.1775	21.9404	6.88112	15.4785	7.44006	10.0078	7.60065	15.8551	22.8975	Acyp1	acylphosphatase 1, erythrocyte (common) type
ENSMUSG00000008845	23.2657	43.1838	86.804	55.166	345.066	358.145	590.006	108.908	310.419	123.149	175.216	267.861	171.911	28.6914	7.24813	Cd163	CD163 antigen
ENSMUSG00000008855	57.6657	73.9159	41.737	66.5456	46.6348	45.3628	49.2238	51.3489	63.2395	84.8236	66.8651	42.5485	55.3119	66.9366	45.9231	Hdac5	histone deacetylase 5
ENSMUSG00000008859	54.6538	50.6689	36.8817	38.4614	36.6764	48.6348	47.7441	36.4443	58.8788	63.369	45.7628	37.635	45.0699	46.9609	24.8641	Rala	v-ral simian leukemia viral oncogene A (ras related)
ENSMUSG00000008892	85.6744	106.544	147.029	136.01	141.01	127.365	135.194	232.655	110.522	136.994	115.027	141.821	112.156	109.531	157.569	Vdac3	voltage-dependent anion channel 3
ENSMUSG00000008932	0.0589927	0.0647996	0.768679	0.476214	0.191178	0.175053	0.0967084	0.124355	0.21932	0.234782	0.454285	0.537549	0.281071	0.124246	0.0791226	Slc1a7	solute carrier family 1 (glutamate transporter), member 7
ENSMUSG00000008958	57.2042	64.2016	36.1165	31.6225	32.2795	48.562	45.4449	35.7025	37.1858	45.0901	33.7837	27.2936	32.1857	52.2341	28.4757	Vps72	vacuolar protein sorting 72
ENSMUSG00000008976	29.516	27.9649	14.3996	15.7592	15.3094	26.1901	21.5835	13.8709	31.4215	12.4066	22.6027	15.6088	15.1146	29.3627	8.46235	Gabpa	GA repeat binding protein, alpha
ENSMUSG00000008999	26.0935	20.0403	2.23496	2.38325	0.538391	2.10855	5.63814	1.00966	0.311844	2.4797	1.58282	4.42725	0.519428	17.1112	4.61943	Bmp7	bone morphogenetic protein 7
ENSMUSG00000009013	658.781	508.621	418.06	370.046	332.357	383.012	465.424	288.02	348.362	431.935	318.128	399.882	372.141	451.765	448.253	Dynll1	dynein light chain LC8-type 1
ENSMUSG00000009030	24.8303	20.7447	12.4333	14.9741	14.9474	19.4792	25.0928	11.9598	21.6359	18.7153	17.6566	15.4403	15.5548	21.5957	8.77446	Pdcl	phosducin-like
ENSMUSG00000009035	26.6047	29.6011	30.6277	42.1967	38.9387	53.7721	43.3538	22.7442	64.1072	43.6929	48.7585	41.3648	48.638	26.1911	14.5294	Tmem184b	transmembrane protein 184b
ENSMUSG00000009073	39.5843	37.8657	25.9544	29.7499	25.7324	37.9251	28.1623	26.5474	37.3713	41.707	31.8976	27.8479	23.7067	44.0007	18.4247	Nf2	neurofibromin 2
ENSMUSG00000009075	0.157552	0.0962521	0.266698	0.299224	0.269483	0.215661	0.0595448	0.0931931	0.140796	0.275296	0.435816	0.161462	0.285895	0.27197	0.460963	Cabp7	calcium binding protein 7
ENSMUSG00000009076	18.4713	22.6401	34.5035	37.8632	26.1541	21.4657	24.3578	28.9489	25.2152	30.501	24.9756	32.2597	29.0013	15.7243	20.4194	Zmat5	zinc finger, matrin type 5
ENSMUSG00000009079	169.652	146.308	280.933	343.405	195.185	161.742	327.417	99.6688	145.876	290.612	390.786	316.761	180.279	168.993	146.458	Ewsr1	Ewing sarcoma breakpoint region 1
ENSMUSG00000009090	52.8268	55.5051	56.609	51.9427	70.359	85.3796	67.2416	35.4669	81.517	55.0674	59.9194	63.6891	53.2163	57.7877	20.5719	Ap1b1	adaptor protein complex AP-1, beta 1 subunit
ENSMUSG00000009092	1.72244	0.947033	6.93665	2.61102	1.23957	2.71975	2.34324	0.51028	0.749225	1.96859	2.13103	6.06398	4.08269	1.44966	0.615189	Derl3	Der1-like domain family, member 3
ENSMUSG00000009093	0	0	0.266227	0.12768	0.136336	0.164085	0.357093	0.1414	0.258007	0.161972	0.282231	0.49709	2.04999	0.0524326	0.249679	Gstt4	glutathione S-transferase, theta 4
ENSMUSG00000009097	10.3592	9.14814	3.07405	2.15625	1.15807	1.46579	1.983	4.71422	1.80542	2.01423	0.390427	1.98701	0.824197	5.27889	5.27675	Tbx1	T-box 1
ENSMUSG00000009108	0.150116	0.227509	0.212695	0.928897	0.212014	0	0.277656	0.908084	0.585532	0.203463	1.07777	0	0.430559	0.848386	0.497934	Gnat2	guanine nucleotide binding protein, alpha transducing 2
ENSMUSG00000009112	45.7993	45.0836	13.7234	15.0294	18.9055	37.6961	16.3067	26.2303	21.9607	14.544	12.7286	11.9705	9.65871	42.6924	11.7143	Bcl2l13	BCL2-like 13 (apoptosis facilitator)
ENSMUSG00000009114	0.25323	0.234664	0.34239	0	0.214218	0	0	1.09149	0.0583816	0	0	0	0	0.0739386	0.220174	2610028H24Rik	RIKEN cDNA 2610028H24 gene
ENSMUSG00000009145	2.19023	1.83383	1.35771	2.95736	0.589864	0.546903	1.64438	0.52885	0.442861	1.46101	1.43603	1.9065	0.514764	1.88432	0.87444	Dqx1	DEAQ RNA-dependent ATPase
ENSMUSG00000009185	302.392	416.954	449.558	490.34	2939.44	2093.48	1125	1689.54	3004.19	1755.37	2489.15	2782.65	2802.68	408.574	109.999	Ccl8	chemokine (C-C motif) ligand 8
ENSMUSG00000009207	16.7515	16.0726	9.16013	9.98107	11.3476	14.394	15.7428	10.4029	12.2086	13.9916	12.9622	13.8012	9.32249	17.9099	5.80168	Lnpk	lunapark, ER junction formation factor
ENSMUSG00000009210	0.904519	0.827542	0.689771	0.82702	1.0597	0.42513	0.357274	2.74766	0.162157	0.200465	0.5912	0.806886	0.22884	0.652432	1.4564	Prr29	proline rich 29
ENSMUSG00000009214	0	0	0.390256	0	7.19465	120.765	6.82204	114.786	0.0630343	4.24234	7.02654	5.60455	18.0501	0.394109	0.0914997	Mymk	myomaker, myoblast fusion factor
ENSMUSG00000009246	0.349783	0.239967	0	1.00752	0.656675	0.900355	0.555719	1.8356	1.30985	0.477293	1.10119	0.726134	0.291377	0.416582	0	Trpm5	transient receptor potential cation channel, subfamily M, member 5
ENSMUSG00000009248	3.57621	5.59716	0.280618	0.672909	0.790379	0.691818	0.658692	0.44713	0.090651	0.484707	0.230341	1.04792	0.557696	2.29219	2.43437	Ascl2	achaete-scute family bHLH transcription factor 2
ENSMUSG00000009281	252.948	258.568	639.121	997.735	722.751	726.778	899.473	178.348	515.957	325.565	787.644	1072.03	944.555	167.108	173.211	Rarres2	retinoic acid receptor responder (tazarotene induced) 2
ENSMUSG00000009291	124.354	138.717	113.527	131.571	105.765	143.412	116.481	69.2356	143.87	126.771	151.59	124.743	144.42	106.725	52.5657	Pttg1ip	pituitary tumor-transforming 1 interacting protein
ENSMUSG00000009292	0.928894	0.710707	9.47209	4.06076	4.63877	8.68745	13.9215	2.56825	19.486	1.81014	23.3547	13.4333	10.2438	1.00386	0.369993	Trpm2	transient receptor potential cation channel, subfamily M, member 2
ENSMUSG00000009293	90.5291	81.5064	63.0942	79.846	87.4496	99.0489	73.8345	112.814	90.3891	79.7451	81.1822	79.9928	78.9545	106.323	49.0273	Ube2g2	ubiquitin-conjugating enzyme E2G 2
ENSMUSG00000009350	3.10752	3.71596	0.463993	1.07269	0.687244	0.275708	0.600013	0.305474	10.5599	0.39398	1.53832	1.67049	9.89245	3.6123	1.46836	Mpo	myeloperoxidase
ENSMUSG00000009356	0.246417	0.238521	0	0	0.272304	0	0	0.0384223	0.0233691	0.0227189	0	0.675364	0	0.142474	0.0339223	Lpo	lactoperoxidase
ENSMUSG00000009376	16.4401	12.915	4.86471	4.76899	5.51739	10.4405	4.70366	4.02917	11.1346	1.90268	5.6975	4.17939	4.30291	8.99902	5.97582	Met	met proto-oncogene
ENSMUSG00000009378	3.65494	8.94956	4.14829	3.61055	7.21232	8.14368	3.81247	0.707221	5.54153	5.98313	5.6611	3.92058	2.72033	6.45525	2.97787	Slc16a12	solute carrier family 16 (monocarboxylic acid transporters), member 12
ENSMUSG00000009394	4.01514	4.23913	3.51541	6.92455	3.3314	4.39653	1.00165	4.51977	1.20546	0.91298	1.4592	1.12733	1.35225	4.26011	2.33561	Syn2	synapsin II
ENSMUSG00000009406	6.77627	6.42994	4.24119	4.33863	7.08894	11.0176	8.08471	6.67448	10.151	8.24479	9.00486	8.2959	8.0393	4.72715	2.18169	Elk1	ELK1, member of ETS oncogene family
ENSMUSG00000009418	10.7494	8.78906	10.4535	18.4788	17.3961	24.6857	28.7087	8.5975	31.1689	32.5566	34.9753	29.7636	15.1558	12.1208	4.69451	Nav1	neuron navigator 1
ENSMUSG00000009470	37.8739	29.9963	16.3959	16.1795	22.9018	45.8845	37.564	17.3946	61.3742	24.0416	29.6978	28.6015	29.424	35.7089	10.4143	Tnpo1	transportin 1
ENSMUSG00000009471	2.14526	0.978411	2.84873	1.36622	6.1393	34.018	1.11446	32.4041	0.536815	1.37925	1.23412	0.66488	1.97295	1.07534	3.84051	Myod1	myogenic differentiation 1
ENSMUSG00000009487	0.0272823	0	0.117728	0.0829489	0.0301659	0.584557	0.0793904	2.00062	0.0383366	0.0565889	0.165881	0.112364	0.0853003	0.0805875	0.137831	Otog	otogelin
ENSMUSG00000009535	23.1046	18.6534	19.3707	22.1365	18.3859	21.7122	27.4561	18.9919	23.3984	21.7636	26.7192	23.2385	21.6474	20.5575	11.515	Rnmt	RNA (guanine-7-) methyltransferase
ENSMUSG00000009545	0.828616	2.56655	3.85336	1.2704	1.6778	1.4178	2.88136	0.555358	3.15218	0.76622	1.37326	1.43172	2.47089	2.35838	0.457628	Kcnq1	potassium voltage-gated channel, subfamily Q, member 1
ENSMUSG00000009549	114.162	103.137	188.64	183.994	185.2	172.46	152.197	199.427	144.462	190.536	162.504	151.273	173.271	107.068	126.799	Srp14	signal recognition particle 14
ENSMUSG00000009551	0	0.203392	0.214429	1.02838	0.559786	0.925119	1.7041	0.113889	0.751834	0.587629	1.97448	2.61775	0.464894	0.199587	0	6330409D20Rik	RIKEN cDNA 6330409D20 gene
ENSMUSG00000009555	76.1035	76.6325	69.912	97.7522	80.9811	86.3662	90.2244	40.8162	104.776	110.05	104.883	118.603	103.685	72.305	45.6271	Cdk9	cyclin-dependent kinase 9 (CDC2-related kinase)
ENSMUSG00000009563	32.0528	30.4855	36.0756	37.7468	33.5178	43.0992	40.8333	18.3103	48.7568	55.2196	48.3595	40.2957	48.5471	24.4704	10.7638	Tor2a	torsin family 2, member A
ENSMUSG00000009566	32.3333	22.6585	30.7137	40.9137	13.061	15.3896	17.4701	7.85347	14.1746	21.9512	19.8089	25.6629	24.2689	18.6456	15.0024	Fpgs	folylpolyglutamyl synthetase
ENSMUSG00000009569	12.4369	14.8152	7.82581	9.85548	8.39741	12.1393	13.138	5.34321	13.8143	12.2163	17.0719	13.0105	8.49919	12.9979	6.4505	Mrtfb	myocardin related transcription factor B
ENSMUSG00000009575	14.2942	12.9645	9.82931	11.1024	13.7851	29.5441	22.2604	21.7432	16.0918	14.6121	15.5406	12.4151	11.1618	15.7145	6.16293	Cbx5	chromobox 5
ENSMUSG00000009585	62.0005	73.63	41.6237	45.6808	40.1299	37.0208	60.3192	21.1148	48.814	49.7662	62.3488	430.199	54.595	32.3355	31.7692	Apobec3	apolipoprotein B mRNA editing enzyme, catalytic polypeptide 3
ENSMUSG00000009614	3.47875	15.3134	25.149	10.3908	12.1843	7.23986	6.04783	4.57596	10.6412	6.03875	9.71078	14.0412	11.1433	4.72305	4.97595	Sardh	sarcosine dehydrogenase
ENSMUSG00000009621	8.79753	8.03065	8.14386	11.9532	10.4361	12.3362	12.3495	5.46457	13.8301	12.8665	16.8057	13.9622	12.9527	7.67286	2.97736	Vav2	vav 2 oncogene
ENSMUSG00000009628	1.11124	0.714272	0.0812832	0.233896	0	0.0318708	0.109026	0.0549292	0.0465959	0.0417669	0.0526216	0.193103	0.0587422	0.101356	0.152462	Tex15	testis expressed gene 15
ENSMUSG00000009630	78.3197	76.1416	58.4057	60.9384	59.1035	66.7293	53.7546	36.7134	84.2008	58.7835	70.9771	51.336	93.7353	68.252	34.1617	Ppp2cb	protein phosphatase 2 (formerly 2A), catalytic subunit, beta isoform
ENSMUSG00000009633	108.29	116.635	144.433	255.957	220.691	142.213	43.9041	111.014	231.866	68.1314	38.7154	53.7167	262.328	74.5252	95.397	G0s2	G0/G1 switch gene 2
ENSMUSG00000009640	18.3943	21.6405	18.2223	22.8559	19.5917	18.5143	16.089	19.0671	13.1455	22.0463	19.4096	17.3966	15.6666	10.1037	11.8009	Dmap1	DNA methyltransferase 1-associated protein 1
ENSMUSG00000009646	0.453327	0.179187	1.76928	0.312764	0	0	0	0	0	0	0	0.608832	0.117824	0.13067	0	Pla2g12b	phospholipase A2, group XIIB
ENSMUSG00000009647	15.273	17.2786	11.3144	14.661	14.2127	18.1569	17.0686	35.769	11.6289	15.6507	16.275	17.9081	11.7357	19.1096	12.434	Mcu	mitochondrial calcium uniporter
ENSMUSG00000009654	0.290456	0.215266	0.884639	1.05207	1.35908	0.917456	2.50272	0.208057	4.57239	8.05685	3.38866	3.30353	2.2376	1.04536	0.414826	Oit3	oncoprotein induced transcript 3
ENSMUSG00000009670	0	0.17766	0	0	0	0	0	0	0	0.0406125	0	0.241457	0	0.0254688	0.0303199	Tex11	testis expressed gene 11
ENSMUSG00000009681	22.651	18.6985	13.6046	17.3857	11.5528	9.76761	12.2015	3.87988	12.3256	5.22307	12.4477	19.1818	16.125	14.3129	7.66066	Bcr	BCR activator of RhoGEF and GTPase
ENSMUSG00000009687	153.448	162.477	683.741	517.271	454.031	477.266	555.522	136.877	846.726	977.98	1010.86	789.279	1024.6	110.874	114.253	Fxyd5	FXYD domain-containing ion transport regulator 5
ENSMUSG00000009731	0.370093	0.298455	1.5024	1.56309	1.2236	1.90948	2.57681	0.820173	2.45879	1.40752	3.41444	1.9574	1.95038	0.497447	0.207688	Kcnd1	potassium voltage-gated channel, Shal-related family, member 1
ENSMUSG00000009733	9.82571	11.7293	10.0375	12.4831	9.4587	8.98722	14.5352	11.9249	11.1737	12.4796	17.5681	18.1484	9.23858	10.4214	7.18856	Tfcp2	transcription factor CP2
ENSMUSG00000009739	18.209	23.6892	6.16805	14.241	13.0375	11.89	14.4636	6.49885	12.707	9.43189	20.3568	12.8839	10.5574	19.1925	6.03563	Pou6f1	POU domain, class 6, transcription factor 1
ENSMUSG00000009741	47.7288	41.1249	34.2989	45.1487	35.8989	43.0306	67.0405	22.4561	48.2723	44.2029	83.4706	76.0268	32.897	56.6786	23.5762	Ubp1	upstream binding protein 1
ENSMUSG00000009772	13.7649	14.0102	9.08169	10.2817	8.30581	12.3053	14.8128	2.29691	13.8928	9.72741	16.8968	14.6922	10.2063	8.75019	3.44743	Nuak2	NUAK family, SNF1-like kinase, 2
ENSMUSG00000009828	14.671	14.0636	7.00554	11.3406	11.1985	12.746	10.7146	7.69804	13.7757	12.17	14.4858	9.23561	17.0079	13.2257	6.5566	Cilk1	ciliogenesis associated kinase 1
ENSMUSG00000009863	123.097	146.127	192.799	167.639	205.547	158.537	138.273	382.615	168.96	165.307	154.53	176.546	123.678	141.928	216.923	Sdhb	succinate dehydrogenase complex, subunit B, iron sulfur (Ip)
ENSMUSG00000009876	4.50179	6.77549	2.24175	5.37563	3.44403	3.91473	1.50344	3.15754	3.86228	3.05078	3.06685	4.88334	2.56513	2.86979	3.67922	Cox4i2	cytochrome c oxidase subunit 4I2
ENSMUSG00000009894	22.0436	27.9956	26.0171	26.1228	21.2888	31.692	27.5145	44.2797	27.9317	21.2194	24.9437	14.7598	24.2624	18.2941	13.7391	Snap47	synaptosomal-associated protein, 47
ENSMUSG00000009900	5.63798	5.03534	0.308001	0.960143	0	0	0.877888	0	0	0.12091	0	0.575087	0	3.56376	1.91367	Wnt3a	wingless-type MMTV integration site family, member 3A
ENSMUSG00000009905	29.7717	30.7647	11.6307	13.2996	6.90135	9.92547	12.6003	4.98941	11.8496	8.59097	10.9422	12.607	10.9461	32.7786	7.61125	Kdsr	3-ketodihydrosphingosine reductase
ENSMUSG00000009907	89.951	80.5902	39.068	26.492	42.4733	84.6682	75.533	26.8398	104.213	54.681	68.6203	49.8347	51.4982	92.6118	15.4177	Vps4b	vacuolar protein sorting 4B
ENSMUSG00000009927	1893.48	1766.12	1545.16	1658.76	1242.1	1351.29	1562.39	1002.89	1169.61	1527.72	1348.58	1317.44	1372.05	1772.95	1819.4	Rps25	ribosomal protein S25
ENSMUSG00000009941	0.0863684	0.102417	0.279558	0.410079	0.334045	0.387926	0.737292	0.0648777	0.315679	0.230171	0.428811	0.228076	0.529662	0.0367053	0	Nxf2	nuclear RNA export factor 2
ENSMUSG00000009995	57.9586	60.4722	53.9526	49.5777	37.0278	48.4348	77.931	38.2385	41.8521	49.9047	73.7395	61.0913	34.5709	46.1978	34.2182	Taz	tafazzin
ENSMUSG00000010021	0.784303	1.42254	1.43277	1.96555	2.35559	1.20735	2.04598	0.686667	1.13103	2.477	1.21234	3.18314	1.59624	0.512993	0.170205	Kif19a	kinesin family member 19A
ENSMUSG00000010025	44.8477	47.369	37.1129	28.1655	27.2122	31.9672	35.607	18.545	35.3991	37.1198	38.6498	39.565	31.6048	38.3949	14.2142	Aldh3a2	aldehyde dehydrogenase family 3, subfamily A2
ENSMUSG00000010044	0.308855	1.31563	0.595995	0.181247	0.490412	0.155284	0.321124	0.265484	0.107648	0	0.326143	1.34803	0.0602058	1.02481	0.234391	Zmynd10	zinc finger, MYND domain containing 10
ENSMUSG00000010045	32.3067	31.8431	19.0847	22.479	21.7241	27.8523	20.8899	18.382	28.8451	25.2476	23.701	21.2328	27.1914	20.8772	10.6185	Tmem115	transmembrane protein 115
ENSMUSG00000010047	53.6116	46.1159	24.9312	27.4338	40.1189	37.8257	24.1596	19.1123	38.6781	37.7485	30.6602	32.4537	36.7473	30.0794	16.2021	Hyal2	hyaluronoglucosaminidase 2
ENSMUSG00000010048	47.8705	43.7958	36.9786	37.6875	27.0591	28.2213	33.239	35.3845	30.2734	27.9069	20.9463	44.2877	19.8622	29.5325	33.4303	Ifrd2	interferon-related developmental regulator 2
ENSMUSG00000010051	23.1424	18.6819	7.98646	6.66192	8.86095	10.4016	10.7576	3.44925	14.125	26.1993	9.99253	9.43066	3.66466	11.6461	2.14362	Hyal1	hyaluronoglucosaminidase 1
ENSMUSG00000010054	26.1833	27.6279	26.5012	26.331	30.6853	26.3154	18.8974	30.0181	21.8584	29.3342	23.5714	21.4154	20.8142	28.088	16.9111	Tusc2	tumor suppressor 2, mitochondrial calcium regulator
ENSMUSG00000010057	19.215	15.9381	13.6333	15.1591	10.2232	8.94716	17.7194	11.8256	11.0394	13.9855	14.0232	9.57954	9.87011	13.7453	9.84544	Nprl2	NPR2 like, GATOR1 complex subunit
ENSMUSG00000010064	3.4393	9.66972	34.0388	2.09949	19.1073	3.08221	3.58203	35.4748	2.54378	5.56058	3.81959	9.79665	0.430286	13.9546	27.2969	Slc38a3	solute carrier family 38, member 3
ENSMUSG00000010066	2.59747	1.76265	0.356538	0.350408	0.249444	0.507111	0.326674	0.25871	0.0389176	0.102911	0.0818342	0.0739599	0	1.93053	0.594949	Cacna2d2	calcium channel, voltage-dependent, alpha 2/delta subunit 2
ENSMUSG00000010067	60.3834	44.4573	84.4379	97.7479	53.7334	62.5088	79.537	20.6066	77.8074	62.4475	74.0108	91.3651	105.221	28.2339	26.3226	Rassf1	Ras association (RalGDS/AF-6) domain family member 1
ENSMUSG00000010080	34.1074	34.2621	1.28483	1.33537	0.219321	0.329951	3.01586	0.177589	0.086469	0.302627	0.115709	2.29902	0.0773772	30.5471	3.61367	Epn3	epsin 3
ENSMUSG00000010086	2.24831	3.15423	0.273328	0.131086	0	0.0421153	0.137481	0.145171	0.044148	0.0214598	0.564869	0	0	2.04558	0.192254	Rnf112	ring finger protein 112
ENSMUSG00000010095	202.037	219.538	196.974	166.561	166.644	198.045	165.174	62.4941	219.353	181.671	155.667	137.577	188.3	155.985	95.2785	Slc3a2	solute carrier family 3 (activators of dibasic and neutral amino acid transport), member 2
ENSMUSG00000010097	65.657	57.1884	140.852	186.109	78.043	50.319	122.547	42.0942	56.8543	111.121	108.589	133.505	109.144	48.4769	84.2841	Nxf1	nuclear RNA export factor 1
ENSMUSG00000010110	56.6466	67.0433	65.9042	76.2296	49.4437	54.2016	87.9593	39.3848	69.0641	71.0099	87.5033	74.3463	62.3797	53.9923	28.2603	Stx5a	syntaxin 5A
ENSMUSG00000010122	1.19896	18.6208	4.85908	1.09293	4.90024	1.19594	2.72804	8.19998	0.600712	1.89132	1.43832	3.77401	0.116859	2.80098	5.82707	Slc47a1	solute carrier family 47, member 1
ENSMUSG00000010142	3.27967	3.40356	8.78821	7.41563	13.4223	15.9855	11.6977	4.6374	13.8018	15.8919	16.935	14.5337	10.9499	1.81723	0.491183	Tnfrsf13b	tumor necrosis factor receptor superfamily, member 13b
ENSMUSG00000010154	2.80002	1.71549	0.555442	0.488372	0.379258	0.620659	0.607823	0.748793	0.260246	0.442757	0.220425	0.376052	0.545817	1.54697	0.42499	Spire2	spire type actin nucleation factor 2
ENSMUSG00000010175	0.859108	1.15238	0.575331	0.171708	0.327408	1.19729	0.494171	2.66617	0.19001	0.538105	0.461817	1.00275	0.499004	0.982143	0.167888	Prox1	prospero homeobox 1
ENSMUSG00000010205	27.0779	23.7618	14.3688	15.8484	22.0316	31.4093	26.1285	17.0555	34.1616	26.9726	23.3574	20.9267	23.8688	16.8509	10.1498	Raver1	ribonucleoprotein, PTB-binding 1
ENSMUSG00000010277	56.1374	70.7029	72.3679	73.4821	80.37	81.9709	90.7311	70.388	71.4794	88.0721	90.8432	92.3455	56.635	74.6238	56.0223	2610507B11Rik	RIKEN cDNA 2610507B11 gene
ENSMUSG00000010290	10.8	11.4761	8.17185	7.31573	7.12971	10.7074	11.1639	11.5098	7.8804	6.71062	9.67239	9.49397	6.64935	12.0647	6.89752	AI597479	expressed sequence AI597479
ENSMUSG00000010307	76.9124	77.9846	34.8131	42.3779	66.2357	66.3067	47.3437	29.9181	73.4508	47.7945	60.3929	45.3658	75.6953	48.8752	19.1021	Tmem86a	transmembrane protein 86A
ENSMUSG00000010311	2.26974	2.89927	1.67182	2.14217	2.61422	1.55679	0.923608	0.124291	0.734943	0.790887	0.914858	0	0.839186	4.80555	2.72553	Optc	opticin
ENSMUSG00000010342	0.454831	0.0950113	1.29594	0.739149	0.251306	0.302455	0.987335	0.0688721	0.782295	1.62537	2.6064	0.0807063	0.944852	0.31262	0.0202687	Tex14	testis expressed gene 14
ENSMUSG00000010358	48.9937	29.0374	69.5628	85.9296	36.205	25.1447	31.998	20.2962	20.1871	31.6026	27.4086	32.6673	16.1449	27.0023	23.3796	Ifi35	interferon-induced protein 35
ENSMUSG00000010362	37.7925	44.0827	18.6553	18.8857	13.1756	9.73793	9.10576	17.9203	9.46955	26.4375	12.1453	17.2416	9.31579	33.6593	27.9288	Rdm1	RAD52 motif 1
ENSMUSG00000010376	280.433	220.957	428	414.496	387.618	306.497	357.776	311.097	321.893	399.545	323.763	312.211	386.874	295.609	281.948	Nedd8	neural precursor cell expressed, developmentally down-regulated gene 8
ENSMUSG00000010392	24.149	17.8975	14.9352	16.6301	12.2761	19.4998	21.2184	9.17123	19.2385	13.936	19.3751	14.3195	12.7805	20.5023	7.5543	Gosr1	golgi SNAP receptor complex member 1
ENSMUSG00000010406	310.94	186.565	339.595	372.637	259.589	224.36	245.025	198.923	253.027	199.077	253.293	232.523	388.706	129.087	209.175	Mrpl52	mitochondrial ribosomal protein L52
ENSMUSG00000010453	26.6031	33.7568	22.9143	22.3166	19.7152	24.7373	26.9761	22.0503	24.8103	22.0922	28.4712	25.7197	18.7098	27.7223	14.0611	Kansl3	KAT8 regulatory NSL complex subunit 3
ENSMUSG00000010461	0.62161	1.66208	2.49832	1.56341	2.26068	4.60707	3.68549	8.49899	1.29845	4.06054	2.2331	4.03319	1.0659	1.51867	2.00087	Eya4	EYA transcriptional coactivator and phosphatase 4
ENSMUSG00000010476	1.57421	1.6604	3.80307	5.04794	3.73644	5.63104	4.5217	4.20978	7.27627	4.11589	9.85331	6.18939	6.00031	2.11397	2.07622	Ebf3	early B cell factor 3
ENSMUSG00000010517	22.2359	23.3547	18.1839	16.0588	15.4839	16.2898	16.6398	20.3266	15.0597	16.946	11.6631	20.7747	12.0717	27.7561	11.5013	Faf1	Fas-associated factor 1
ENSMUSG00000010529	0.179963	0.320102	0.388336	0.186242	0.596604	0.718034	1.69285	2.88757	2.50896	0.670766	2.97509	1.08763	4.63063	0.152963	0.182099	Gm266	predicted gene 266
ENSMUSG00000010538	4.03677	3.53195	3.4869	6.4989	3.94068	3.44928	3.23886	11.1465	4.02234	4.3058	7.13008	5.14484	4.04447	2.93809	5.28607	Tsacc	TSSK6 activating co-chaperone
ENSMUSG00000010554	13.149	13.5855	12.1438	9.03492	7.09883	8.95358	7.5709	6.90415	8.37568	9.80538	6.85042	8.05874	4.99761	8.59162	5.30221	Mettl16	methyltransferase like 16
ENSMUSG00000010601	9.38844	17.3521	1.816	1.6125	0.329282	0.197382	2.48605	0.168768	0.19295	0.288876	1.10919	2.5403	0.11572	16.0247	0.689255	Apol7a	apolipoprotein L 7a
ENSMUSG00000010607	21.621	26.4463	19.4888	29.948	27.7811	20.2075	23.3053	38.6578	21.8421	21.6922	21.9354	21.5362	32.0489	19.5206	24.3346	Pigyl	phosphatidylinositol glycan anchor biosynthesis, class Y-like
ENSMUSG00000010608	56.3859	51.0477	66.2735	62.7775	42.1133	51.4791	105.503	31.545	56.9101	63.1006	101.703	105.75	38.6869	57.4941	29.5323	Rbm25	RNA binding motif protein 25
ENSMUSG00000010609	27.9652	40.5673	54.2873	94.2269	88.3753	92.6756	55.7453	28.9968	74.9079	116.535	83.7534	50.7213	66.4271	44.4099	20.1437	Psen2	presenilin 2
ENSMUSG00000010651	20.9027	38.0795	60.3005	30.4079	32.7824	28.4369	10.2305	8.07849	9.21266	22.289	8.97029	12.801	11.9864	28.6197	18.2594	Acaa1b	acetyl-Coenzyme A acyltransferase 1B
ENSMUSG00000010660	23.8578	20.9297	10.0171	17.3823	10.6955	8.35173	17.6252	8.17017	9.77253	8.67876	15.2406	18.357	11.3738	16.988	9.34027	Plcd1	phospholipase C, delta 1
ENSMUSG00000010663	10.3675	19.6305	24.1387	28.0093	25.7822	38.2116	20.3556	13.1263	33.4898	58.5522	35.3115	28.4393	32.1384	11.0737	6.20287	Fads1	fatty acid desaturase 1
ENSMUSG00000010721	12.8756	13.0985	6.57876	7.76316	5.68865	7.2725	9.0605	3.96842	6.53523	5.5186	7.93161	9.36031	6.51247	11.6953	5.54908	Lmbr1	limb region 1
ENSMUSG00000010751	9.78563	6.18722	8.9753	10.1497	8.64501	7.49295	10.6441	9.47165	7.84929	6.14367	13.3196	12.6518	16.1004	4.42702	5.35881	Tnfrsf22	tumor necrosis factor receptor superfamily, member 22
ENSMUSG00000010755	47.1467	36.0287	48.8037	82.9276	38.0684	31.0335	45.2058	31.0677	26.7018	54.044	46.5943	37.6487	46.7668	32.2556	46.7408	Cars	cysteinyl-tRNA synthetase
ENSMUSG00000010760	8.15987	3.38093	0.707077	0.169554	0	0.686933	1.75513	0	0.360043	0.111029	0	4.62079	0	1.07245	0.331563	Phlda2	pleckstrin homology like domain, family A, member 2
ENSMUSG00000010797	0.355724	0.738186	6.90844	2.20882	1.71978	4.25791	3.98968	0.968274	1.05386	4.48989	5.61819	0.716621	0.797434	0.718092	0.764886	Wnt2	wingless-type MMTV integration site family, member 2
ENSMUSG00000010825	1.44715	1.93756	0	0.283885	0	0.0474764	0.984721	0	0.0756229	0.0673874	0.0628865	0.256817	0	1.05125	0.221868	Grid2ip	glutamate receptor, ionotropic, delta 2 (Grid2) interacting protein 1
ENSMUSG00000010830	14.1054	9.30233	51.2718	51.0525	58.7645	77.1456	104.03	30.8627	105.161	60.9832	111.071	71.1158	133.745	8.91172	11.0672	Kdelr3	KDEL (Lys-Asp-Glu-Leu) endoplasmic reticulum protein retention receptor 3
ENSMUSG00000010911	8.88815	13.2499	21.6454	25.1485	27.6415	24.1431	20.0292	33.8131	17.7516	25.564	18.3115	26.091	18.2555	13.0859	29.2728	Apip	APAF1 interacting protein
ENSMUSG00000010914	14.9656	17.4907	16.276	15.5556	21.2779	22.7986	17.885	46.8537	20.5131	14.8627	13.8229	15.647	11.7527	23.8799	14.8175	Pdhx	pyruvate dehydrogenase complex, component X
ENSMUSG00000010936	21.5985	22.7571	18.8562	20.0578	32.938	38.1811	23.2298	21.1631	34.4814	41.3603	24.1597	25.332	19.8717	22.9894	11.799	Vac14	Vac14 homolog (S. cerevisiae)
ENSMUSG00000011008	7.18492	2.77029	32.5879	25.6491	30.0454	26.2976	36.6333	6.58503	26.859	23.552	45.9877	52.4471	30.4138	2.83367	2.60861	Mcoln2	mucolipin 2
ENSMUSG00000011034	11.9632	6.85704	0.202074	0.629933	0.0776119	0.155681	1.5585	0.0268316	0.0163195	0.0634616	0.0552897	3.30141	0.0365089	7.74066	0.805432	Slc5a1	solute carrier family 5 (sodium/glucose cotransporter), member 1
ENSMUSG00000011096	61.9861	56.9716	46.6052	66.3817	53.0887	47.299	28.0327	71.3304	44.5319	51.3567	30.7889	27.9558	57.7257	40.4329	41.1214	Akt1s1	AKT1 substrate 1 (proline-rich)
ENSMUSG00000011114	146.29	117.012	89.041	87.9108	58.9353	76.8613	92.2219	37.7605	70.6612	66.5131	73.6923	67.4548	68.3573	98.0577	41.2489	Tbrg1	transforming growth factor beta regulated gene 1
ENSMUSG00000011118	31.3031	30.2784	2.03027	1.01427	0	0.300958	12.5035	0.25935	0.0546549	0.628391	0.231461	1.89542	0	38.0173	5.87258	Panx3	pannexin 3
ENSMUSG00000011148	38.318	78.099	106.449	90.8563	129.317	75.1121	76.9019	264.775	118.561	172.106	91.2117	153.927	68.0312	110.571	275.225	Adssl1	adenylosuccinate synthetase like 1
ENSMUSG00000011154	0	0	0.278486	0	0.139876	0	0	0	0.0560983	0.557772	0.0950292	0	0.194234	0.0546832	0	Cfap161	cilia and flagella associated protein 161
ENSMUSG00000011158	28.4724	29.941	29.8229	38.4441	25.9043	26.4707	37.9038	15.9088	25.2035	38.1089	44.8719	47.929	19.7041	24.8183	16.161	Brf1	BRF1, RNA polymerase III transcription initiation factor 90 kDa subunit
ENSMUSG00000011171	0.389026	1.13088	0.374103	0.565895	3.59745	4.90099	4.77204	5.27738	6.75863	7.35165	14.5561	7.33314	5.77378	2.28716	0.49622	Vipr2	vasoactive intestinal peptide receptor 2
ENSMUSG00000011179	154.64	68.3094	214.42	182.507	103.672	120.038	78.5185	61.6802	73.4212	161.267	84.8785	109.796	180.421	44.6474	40.6058	Odc1	ornithine decarboxylase, structural 1
ENSMUSG00000011254	10.5881	6.95447	7.10838	7.27787	5.73821	7.8275	10.3201	5.71387	7.09421	7.8888	8.96215	11.7071	7.51349	5.55535	3.74355	Thg1l	tRNA-histidine guanylyltransferase 1-like (S. cerevisiae)
ENSMUSG00000011256	4.27156	5.35723	11.9961	8.71227	21.9413	36.2481	29.636	12.5915	43.9525	25.4633	51.9968	29.9324	36.2682	8.16385	1.59922	Adam19	a disintegrin and metallopeptidase domain 19 (meltrin beta)
ENSMUSG00000011257	55.0243	56.7509	53.3087	72.6838	57.9698	85.6166	56.4825	119.416	58.927	57.2554	55.566	60.2087	54.5034	31.8557	64.2071	Pabpc4	poly(A) binding protein, cytoplasmic 4
ENSMUSG00000011263	9.32028	6.82629	7.49269	9.1254	8.2799	4.25342	6.41348	1.88505	5.1912	4.52041	7.01345	7.36318	10.6872	4.38815	6.10235	Exoc3l2	exocyst complex component 3-like 2
ENSMUSG00000011267	10.6787	13.4345	2.22323	2.3287	0.880221	1.0962	2.8098	1.02534	0.633752	1.44286	0.892175	1.66045	0.805495	10.0409	3.42173	Zfp296	zinc finger protein 296
ENSMUSG00000011305	16.4467	18.3199	12.4746	20.065	9.72371	4.28651	2.89348	19.818	1.89008	3.36294	1.81231	3.29798	1.79506	12.1102	10.8191	Plin5	perilipin 5
ENSMUSG00000011306	18.0613	20.8312	17.5239	17.2174	13.1592	15.0236	16.952	13.6515	14.3325	15.6225	18.59	17.8032	12.2272	14.8014	10.5584	Sugp1	SURP and G patch domain containing 1
ENSMUSG00000011382	3.91672	7.61073	8.60712	10.249	9.54537	11.7774	8.75526	8.9718	6.70744	8.74032	7.70903	8.67423	4.43243	7.52385	5.30725	Dhdh	dihydrodiol dehydrogenase (dimeric)
ENSMUSG00000011427	6.11323	7.74803	3.4152	3.67901	4.05072	5.30147	7.67785	5.40116	6.43577	4.15576	5.72692	3.61693	3.55847	7.02196	2.47738	Zfp790	zinc finger protein 790
ENSMUSG00000011589	0	0.0699857	0	0	0.198088	0	0.170824	0	0.293675	0.924256	0.209077	0	0.184077	0.0250823	0	Fsd1	fibronectin type 3 and SPRY domain-containing protein
ENSMUSG00000011632	8.51748	5.05006	3.67592	0.587646	0.313742	0.755199	3.90335	0	0	0.0962025	0	0.571962	0	9.29083	1.0055	Pinlyp	phospholipase A2 inhibitor and LY6/PLAUR domain containing
ENSMUSG00000011658	9.47666	12.2172	14.0181	12.3941	7.78162	7.29762	8.46773	16.5912	7.64376	9.70531	9.6171	17.0427	8.34913	10.0471	7.60525	Fuz	fuzzy planar cell polarity protein
ENSMUSG00000011751	0.121216	0.0718698	0.0435933	0.0836328	0.0669727	0.135408	0.204662	0.0231545	0.0526892	0.110523	0.190852	0.325582	0.173279	0.051515	0.040886	Sptbn4	spectrin beta, non-erythrocytic 4
ENSMUSG00000011752	360.196	159.24	240.76	214.43	308.545	457.711	439.377	110.628	562.006	316.688	290.228	230.59	369.171	195.952	91.149	Pgam1	phosphoglycerate mutase 1
ENSMUSG00000011831	15.9118	14.9194	7.73821	7.64764	11.7679	16.2339	16.7855	8.23066	18.7332	11.8842	16.3344	15.8172	11.9661	17.1681	5.06276	Evi5	ecotropic viral integration site 5
ENSMUSG00000011832	12.249	13.369	7.47664	13.2798	13.9099	14.7021	12.1442	9.6785	11.5621	13.7122	16.139	16.8412	8.83807	16.8686	10.1289	Evi5l	ecotropic viral integration site 5 like
ENSMUSG00000011837	21.111	23.5999	21.5365	21.0035	17.6952	21.7689	16.1442	15.0989	19.4472	19.4621	16.028	20.9103	27.3643	13.2428	9.95275	Snapc2	small nuclear RNA activating complex, polypeptide 2
ENSMUSG00000011877	52.2022	46.1005	27.5401	32.3193	34.1961	45.5188	35.1142	30.4579	71.6315	45.8207	47.8777	43.4935	55.3084	45.4638	21.2154	Git1	GIT ArfGAP 1
ENSMUSG00000011884	476.761	392.256	89.3604	140.434	123.79	189.878	113.681	55.5321	157.088	223.966	110.163	108.877	88.0215	433.935	138.966	Gltp	glycolipid transfer protein
ENSMUSG00000011958	70.0543	64.5831	77.2121	82.0482	93.6944	101.664	117.505	60.566	120.685	93.3836	109.328	101.859	126.901	72.681	37.3411	Bnip2	BCL2/adenovirus E1B interacting protein 2
ENSMUSG00000011960	15.1039	11.489	22.3187	23.6402	11.3572	13.1189	22.2456	10.7216	16.0801	14.8739	19.6641	29.166	20.9115	16.9788	15.6334	Ccnt1	cyclin T1
ENSMUSG00000012017	9.83909	11.4915	9.34823	13.3445	17.7548	35.6662	15.533	28.8723	69.96	61.5776	53.3617	49.0909	155.426	11.4619	4.19168	Scarf2	scavenger receptor class F, member 2
ENSMUSG00000012076	19.4747	19.5411	48.1096	44.8324	31.7981	26.6216	38.7067	27.7094	23.9985	39.2719	34.3409	30.5154	40.2693	14.9991	27.2339	Brms1l	breast cancer metastasis-suppressor 1-like
ENSMUSG00000012114	48.1417	45.7293	49.6609	52.9443	42.5788	64.2937	74.2792	30.5232	80.5864	86.7785	77.4942	73.011	48.8874	36.5209	18.5422	Med15	mediator complex subunit 15
ENSMUSG00000012117	28.5095	35.3827	23.8019	31.1926	25.133	29.2756	20.1643	15.9271	24.2094	28.0065	20.884	24.1259	18.7022	17.333	10.076	Dhdds	dehydrodolichyl diphosphate synthase
ENSMUSG00000012123	48.9717	41.9263	3.68722	14.1603	0.405552	1.32833	12.3877	0.202856	0.40845	3.20673	0.919282	16.4694	0.404865	35.7909	25.4085	Crybg2	crystallin beta-gamma domain containing 2
ENSMUSG00000012126	5.01184	3.82595	14.7431	12.5735	8.82167	7.03734	7.68913	3.41496	12.4391	14.1042	11.0192	7.67423	10.3766	2.78268	2.95187	Ubxn11	UBX domain protein 11
ENSMUSG00000012187	0.560292	2.76552	0.330435	0.676483	1.2383	2.13247	0.221611	0.709208	0.318638	0.839737	0.545218	3.72064	0.363692	0.995246	1.13389	Mogat1	monoacylglycerol O-acyltransferase 1
ENSMUSG00000012296	62.9719	69.1147	20.9579	29.2258	29.6895	31.7566	29.1536	44.7487	27.4034	23.7761	31.9265	28.9875	24.6905	49.2779	28.0814	Tjap1	tight junction associated protein 1
ENSMUSG00000012350	25.3211	9.52836	1.20534	0.77418	0.863662	0.452109	6.2283	0.724203	0.575301	0.25236	0.402688	3.49176	0.290362	18.7926	2.26084	Ehf	ets homologous factor
ENSMUSG00000012396	0.0559298	0.379845	0.289575	0.658555	0.191167	0.232372	0.721129	0.0600354	0.110269	0.183049	0.599059	0	0.159663	0.277539	0.28913	Nanog	Nanog homeobox
ENSMUSG00000012405	490.192	447.481	426.681	406.425	319.542	329.788	320.912	259.76	314.356	317.256	289.432	272.712	356.484	415.128	395.446	Rpl15	ribosomal protein L15
ENSMUSG00000012422	17.7171	12.736	28.5304	27.7635	23.6427	20.0032	26.4499	10.3174	25.2043	26.9328	24.8507	22.5084	26.0116	16.4549	9.84338	Tmem167	transmembrane protein 167
ENSMUSG00000012428	51.9269	38.3242	90.3618	94.547	192.583	192.787	289.267	48.8442	227.38	36.7199	255.64	198.626	193.305	42.9008	27.8833	Steap4	STEAP family member 4
ENSMUSG00000012429	13.7197	15.3862	13.3407	13.708	11.4236	15.1137	16.9123	16.5523	15.3827	16.117	14.892	18.7252	20.2516	13.7168	14.2076	Mplkip	M-phase specific PLK1 intereacting protein
ENSMUSG00000012443	2.82747	1.75506	1.28041	1.5556	5.25435	6.27964	11.1625	1.29872	6.65126	12.7135	4.89239	6.58847	4.71626	6.3061	2.21883	Kif11	kinesin family member 11
ENSMUSG00000012483	18.4329	17.0112	20.1044	21.4677	23.152	13.1655	31.1417	15.5551	18.8021	21.1604	19.2147	13.2508	24.5029	18.3734	13.1336	Rpa3	replication protein A3
ENSMUSG00000012519	24.2092	8.74052	37.6567	36.6751	21.1871	17.8917	21.4791	3.64612	14.8321	14.37	15.5803	17.4596	18.1269	4.71404	3.28349	Mlkl	mixed lineage kinase domain-like
ENSMUSG00000012535	46.2126	43.473	45.3685	45.9697	40.9864	42.2309	52.2099	34.5615	37.8042	45.9071	48.8247	46.2528	36.9488	38.3934	31.4255	Tnpo3	transportin 3
ENSMUSG00000012609	6.78799	9.08917	5.67045	5.89185	4.3137	7.15084	9.04191	8.53808	7.97952	9.66882	8.3115	6.93038	9.63334	8.93716	4.43334	Ttll5	tubulin tyrosine ligase-like family, member 5
ENSMUSG00000012640	10.079	8.31994	6.33983	7.2342	7.13995	7.79853	15.0255	5.08824	10.9002	11.8289	14.9037	13.506	6.01567	8.12986	3.34587	Zfp715	zinc finger protein 715
ENSMUSG00000012705	141.481	153.348	74.7193	134.659	90.9521	65.7836	17.9505	36.7376	26.1859	62.3813	10.0202	42.147	25.4394	206.56	181.653	Retn	resistin
ENSMUSG00000012777	0.382248	0.0755456	0.157191	0.197793	0.0704006	0.266341	0.0921971	0.0730157	0.0444095	0.129521	0	0	0.1987	0.1083	0.322321	Acp4	acid phosphatase 4
ENSMUSG00000012819	0.700296	0.348106	0.336044	0.338127	0.834077	1.68612	0.431547	0.862561	0.67335	0.486355	0.746629	1.29419	1.03757	0.138939	0.421486	Cdh23	cadherin 23 (otocadherin)
ENSMUSG00000012848	1959.57	1855.75	1271.94	1423.25	1263.39	1224.67	1178.74	1059.64	1184.41	1482.7	1166.89	1070.83	1203.84	1774.53	1403.15	Rps5	ribosomal protein S5
ENSMUSG00000012889	0.097533	0.154208	0.210464	0.200129	0.502969	1.77327	0.819616	0.856999	7.4528	0.845437	5.78588	3.13944	8.31169	0.248701	0.154999	Podnl1	podocan-like 1
ENSMUSG00000013033	11.4908	8.99651	3.26237	3.92577	5.1057	7.24424	10.7357	9.46335	12.8002	4.37023	12.4556	9.2087	11.0625	11.9222	4.50713	Adgrl1	adhesion G protein-coupled receptor L1
ENSMUSG00000013076	49.8686	47.5415	15.9011	19.8034	26.0898	32.411	20.9005	84.282	16.1528	13.7908	21.6331	21.7038	12.5095	63.943	23.02	Amotl1	angiomotin-like 1
ENSMUSG00000013083	0	0.284535	0	0	0.50639	0.907366	0	0.550013	0.951159	0.32522	1.61124	1.93356	1.06394	0	0	2200002J24Rik	RIKEN cDNA 2200002J24 gene
ENSMUSG00000013089	12.1122	8.91771	8.95154	7.7563	8.05598	13.5399	11.6237	8.91658	13.498	12.3119	9.54483	9.06945	9.21462	6.62037	4.24483	Etv5	ets variant 5
ENSMUSG00000013091	1.57808	2.42725	1.01166	0.242592	0.259038	0.581756	0.972266	0.53732	0.631725	0.296433	0	0	0.182779	0.597732	0.679808	Tmem190	transmembrane protein 190
ENSMUSG00000013150	10.0741	11.2709	3.54427	5.43741	8.16254	3.11451	4.06456	6.67431	8.61587	4.24102	4.03275	4.31036	7.16934	7.59188	4.22359	Gfod2	glucose-fructose oxidoreductase domain containing 2
ENSMUSG00000013155	4.80448	2.64878	6.01495	6.79265	5.95468	4.15962	5.44006	3.1504	4.17293	8.10466	6.08071	7.96687	4.86977	2.39574	2.27336	Enkd1	enkurin domain containing 1
ENSMUSG00000013158	0.243141	0	0.219682	0.105357	0	0	0.147331	0.103229	0	0.0689915	0	0.410182	0.0793805	0.77225	0.103014	4933405L10Rik	RIKEN cDNA 4933405L10 gene
ENSMUSG00000013160	106.628	124.707	110.087	124.772	139.445	165.232	121.292	72.5181	161.186	187.593	132.619	118.738	122.08	120.09	51.687	Atp6v0d1	ATPase, H+ transporting, lysosomal V0 subunit D1
ENSMUSG00000013236	56.4079	51.3257	24.3527	59.5802	24.4771	29.6352	46.2348	27.3081	50.0207	47.9623	72.0575	47.5261	30.7656	48.9686	30.0137	Ptprs	protein tyrosine phosphatase, receptor type, S
ENSMUSG00000013275	25.1418	17.2807	10.5698	14.3242	10.8444	12.5155	13.2068	17.494	13.9838	9.13201	17.0415	16.0505	14.4057	17.12	6.68397	Slc41a1	solute carrier family 41, member 1
ENSMUSG00000013353	0	0	1.04032	0.303346	0.125263	0.150759	1.54718	0	1.00918	0.115228	3.35097	1.61238	1.4189	0.0240871	0	4931406B18Rik	RIKEN cDNA 4931406B18 gene
ENSMUSG00000013367	1.02787	0.673557	3.15359	1.54956	0.552273	1.57499	2.27716	1.25601	2.25291	1.652	3.8351	1.70304	4.7072	1.48736	0.459774	Iglon5	IgLON family member 5
ENSMUSG00000013415	0.111751	0.0397633	0.0241196	0.127218	0.473723	0.779025	1.0552	0	0.0311665	0.194385	0.277535	0.0450353	0.00871546	0	0.101767	Igf2bp1	insulin-like growth factor 2 mRNA binding protein 1
ENSMUSG00000013418	0.420188	0.142361	0.25906	0.372729	0.0663328	0.159668	0.34748	0.137594	0.418435	0.284754	0.425292	0.241854	0.234024	0.45919	0.182218	B4galnt2	beta-1,4-N-acetyl-galactosaminyl transferase 2
ENSMUSG00000013419	13.3905	20.69	17.1154	16.3397	26.2957	24.4978	20.8451	51.9242	33.3935	24.3177	37.1039	22.6248	29.19	24.9164	19.1591	Zfp651	zinc finger protein 651
ENSMUSG00000013465	67.3438	72.7315	48.2604	41.8238	36.421	44.5131	55.6654	32.2546	47.1908	38.0584	46.3567	36.5611	32.0382	48.123	23.0273	Nelfb	negative elongation factor complex member B
ENSMUSG00000013483	17.4664	21.2731	2.62875	4.96649	0.83216	1.49373	8.15599	1.51211	0.890835	1.38741	1.90626	8.60731	2.15368	28.9041	3.13993	Card14	caspase recruitment domain family, member 14
ENSMUSG00000013495	15.8203	19.5854	12.3535	16.9113	17.1456	22.966	19.2554	11.012	20.8017	22.5049	23.6992	18.5851	18.1356	12.958	6.62905	Tmem175	transmembrane protein 175
ENSMUSG00000013523	2.08707	1.81817	0.487579	1.10013	0.255759	0.540921	1.06321	0.642807	0.741019	0.941079	0.273299	0.546233	0.64332	1.26756	0.537827	Bcas1	breast carcinoma amplified sequence 1
ENSMUSG00000013539	26.8903	40.9111	27.6217	33.0198	26.9861	20.7192	30.444	29.2226	31.0091	39.7995	40.7185	46.3766	16.4607	26.5669	17.0938	Tango2	transport and golgi organization 2
ENSMUSG00000013584	0.354173	0.524978	0.286597	0.137449	2.93535	2.6496	0.8329	5.93655	6.44992	0.390028	1.25466	1.07025	24.2675	0.357481	0.179189	Aldh1a2	aldehyde dehydrogenase family 1, subfamily A2
ENSMUSG00000013593	171.51	207.741	244.84	288.356	260.679	199.748	175.144	506.058	169.215	178.401	153.319	195.539	190.885	221.492	368.196	Ndufs2	NADH:ubiquinone oxidoreductase core subunit S2
ENSMUSG00000013622	87.3527	117.13	92.3052	130.127	114.667	124.04	93.5005	97.6061	124.426	146.208	144.964	129.899	133.975	115.197	77.0554	Atraid	all-trans retinoic acid induced differentiation factor
ENSMUSG00000013629	20.5968	9.50037	12.7109	10.9371	9.75958	13.4254	13.9402	5.96626	16.5608	15.8025	13.7008	16.3296	15.1209	6.15177	3.62769	Cad	carbamoyl-phosphate synthetase 2, aspartate transcarbamylase, and dihydroorotase
ENSMUSG00000013643	0.306782	0	0	0	0	0	0.14799	0.117201	0	0	0	0	0	0	0.103475	Lypd8	LY6/PLAUR domain containing 8
ENSMUSG00000013646	33.5112	41.0335	20.0352	23.1272	16.5668	18.3749	17.4978	17.529	18.8266	14.0275	14.2318	13.273	16.9688	32.1863	10.4577	Sh3bp5l	SH3 binding domain protein 5 like
ENSMUSG00000013653	0	0	0	0	0	0.167245	0.363969	0	0.52595	0	0.445474	0	0.392207	0	0	1810065E05Rik	RIKEN cDNA 1810065E05 gene
ENSMUSG00000013662	40.3075	45.2138	40.3438	32.3601	32.6465	35.3795	40.9712	41.7563	48.2739	37.4109	41.3759	46.7717	42.0279	45.0899	27.6206	Atad1	ATPase family, AAA domain containing 1
ENSMUSG00000013663	29.208	31.1564	24.9838	26.3882	26.582	33.5805	36.3447	16.2351	42.7046	24.8796	40.821	32.8402	37.4119	32.19	17.2778	Pten	phosphatase and tensin homolog
ENSMUSG00000013698	69.5734	86.5192	94.5351	121.698	87.6287	126.83	91.6553	49.806	115.367	125.894	89.4733	93.2155	102.305	68.6092	40.6818	Pea15a	phosphoprotein enriched in astrocytes 15A
ENSMUSG00000013701	176.439	138.695	172.316	184.803	189.028	152.759	129.343	233.682	129.737	139.816	127.519	144.668	149.643	166.131	164.311	Timm23	translocase of inner mitochondrial membrane 23
ENSMUSG00000013707	11.6876	17.2654	32.0598	37.9264	48.9254	63.2305	55.1859	20.2063	77.4674	63.0284	66.1988	44.6961	44.8709	10.6918	3.60804	Tnfaip8l2	tumor necrosis factor, alpha-induced protein 8-like 2
ENSMUSG00000013736	36.7783	29.742	26.3065	23.6049	22.1394	27.2322	27.7621	20.0032	27.0981	23.0699	30.6429	30.1118	28.0231	29.3403	14.3602	Trnt1	tRNA nucleotidyl transferase, CCA-adding, 1
ENSMUSG00000013766	57.6657	69.5599	1.84573	1.26998	0.455779	0.661998	9.54927	0.395387	0.910735	0.604544	0.407371	2.674	0.529147	75.636	11.3793	Ly6g6e	lymphocyte antigen 6 complex, locus G6E
ENSMUSG00000013787	68.844	79.9892	57.9375	99.9118	75.2798	72.8474	78.8489	53.2257	83.5162	116.644	111.37	86.6509	80.3962	66.2317	58.1682	Ehmt2	euchromatic histone lysine N-methyltransferase 2
ENSMUSG00000013822	100.056	70.546	80.0472	75.7771	87.0061	83.7656	80.657	60.5448	108.651	112.506	75.1325	79.3278	94.5044	103.242	60.3916	Elof1	ELF1 homolog, elongation factor 1
ENSMUSG00000013833	19.3611	21.6103	11.7646	16.3175	20.0692	24.1439	13.0573	19.7142	22.2457	20.8516	19.5759	15.8447	15.9315	14.7587	8.29678	Med16	mediator complex subunit 16
ENSMUSG00000013846	13.1872	11.6651	29.203	20.8825	21.6704	42.061	37.8712	13.889	41.8685	23.9154	34.1998	31.8177	30.4601	8.32746	4.59962	St3gal1	ST3 beta-galactoside alpha-2,3-sialyltransferase 1
ENSMUSG00000013858	117.574	105.48	83.6731	134.705	92.7645	85.5916	72.0018	96.2137	89.3131	105.254	86.271	71.1065	90.7995	123.666	53.7237	Tmem259	transmembrane protein 259
ENSMUSG00000013878	14.2394	16.818	10.1906	10.9541	12.9087	13.8922	16.6442	13.8764	13.54	12.0343	15.5645	17.9459	11.401	22.8098	6.54736	Rnf170	ring finger protein 170
ENSMUSG00000013921	6.48655	14.6154	13.5292	19.1468	9.40469	20.065	14.7844	17.5827	33.1172	18.2801	26.8741	35.8225	36.9144	11.1425	4.54272	Clip3	CAP-GLY domain containing linker protein 3
ENSMUSG00000013928	0.188426	0.432804	0.573453	0.521184	0.57753	0.319686	0.123383	0.275489	0.525269	0.288642	0.531661	0	0.12495	0.210703	0	1700020L13Rik	RIKEN cDNA 1700020L13 gene
ENSMUSG00000013936	8.35415	6.94207	77.7261	7.87381	241.414	21.4787	35.8404	3256.99	8.53302	0.462346	0.40281	0	1.88168	4.67416	49.6624	Myl2	myosin, light polypeptide 2, regulatory, cardiac, slow
ENSMUSG00000013973	30.4382	32.7636	26.8897	28.2459	25.2676	28.0572	33.5073	31.9484	30.6406	23.7614	31.4541	27.3299	19.8777	27.3539	10.9526	Dedd	death effector domain-containing
ENSMUSG00000013974	5.93001	2.84623	69.6173	30.3924	28.7082	32.7675	69.2675	7.12001	65.8437	3.34889	53.6848	33.5633	73.6507	1.26008	1.9287	Mcemp1	mast cell expressed membrane protein 1
ENSMUSG00000013997	36.7763	41.0308	21.672	26.5003	22.1315	23.0234	24.9726	23.84	17.6956	22.3693	22.4963	21.3889	16.2836	31.4379	14.9716	Nit1	nitrilase 1
ENSMUSG00000014030	0.0234263	0	0.0505508	0.441592	0.0129436	0.217508	0	3.95226	2.31732	0.0158756	1.72725	1.6592	0.454036	0.00497791	0	Pax5	paired box 5
ENSMUSG00000014039	6.34925	3.7313	3.19773	3.17902	3.80342	4.07028	7.75821	2.75286	5.59242	3.33942	4.26721	5.22063	1.99202	6.58214	3.09052	Prdm15	PR domain containing 15
ENSMUSG00000014074	13.201	12.6703	8.17324	7.2058	8.25977	10.4264	13.1017	6.90668	10.2571	9.45947	9.63114	10.2853	8.84305	11.1345	4.96685	Rnf168	ring finger protein 168
ENSMUSG00000014075	9.11552	9.47772	18.89	17.9254	15.9263	16.2268	16.001	6.80678	18.9808	18.8887	20.1152	17.3905	29.8209	8.97583	5.70624	Dynlt2b	dynein light chain Tctex-type 2B
ENSMUSG00000014077	162.097	218.662	162.375	233.851	156.735	202.107	123.814	68.7088	158.305	173.734	125.062	108.889	117.724	185.794	89.4695	Chp1	calcineurin-like EF hand protein 1
ENSMUSG00000014104	0.204065	0.410636	0	0	0	0	0.295319	0	0	0	0	0	0	0.130378	0	Sval2	seminal vesicle antigen-like 2
ENSMUSG00000014158	9.56653	12.5266	12.0941	14.1688	21.5536	23.6897	16.3967	5.84683	20.1737	17.888	18.2963	18.1766	12.9325	8.05499	3.98445	Trpv4	transient receptor potential cation channel, subfamily V, member 4
ENSMUSG00000014164	0.571239	2.26417	0.900175	1.56697	1.15393	0.912309	0.803673	0.61363	0.949106	2.68568	1.65818	1.84251	1.25429	0.800581	0.62606	Klhl3	kelch-like 3
ENSMUSG00000014177	43.6453	39.1976	33.5432	35.9919	31.186	33.8712	41.374	15.573	34.4992	29.9049	34.3008	37.1829	39.8227	38.2631	17.5252	Tvp23b	trans-golgi network vesicle protein 23B
ENSMUSG00000014195	105.779	107.162	110.577	101.965	85.3058	98.0961	135.51	127.443	76.7457	95.4992	112.088	120.566	95.9683	109.11	78.3643	Dnajc7	DnaJ heat shock protein family (Hsp40) member C7
ENSMUSG00000014198	0.210643	0.0430593	0.0795996	0.177355	0.29072	0.144519	0.722897	2.69919	0.504971	0.39177	0.551156	0.52999	0.547774	0.693581	0.132161	Zfp385c	zinc finger protein 385C
ENSMUSG00000014226	63.6834	40.8493	52.0347	36.7867	45.5091	51.1018	44.2332	53.6795	52.142	53.7909	39.674	38.4358	41.7371	53.9643	26.7283	Cacybp	calcyclin binding protein
ENSMUSG00000014232	14.3668	13.6302	14.0248	11.7822	7.49232	9.99225	15.8495	9.14846	9.93403	10.5176	13.5483	10.0245	9.39042	9.34155	7.72837	Cluap1	clusterin associated protein 1
ENSMUSG00000014243	12.3495	15.051	27.3889	29.8211	25.0193	18.9338	21.3472	34.9914	19.7281	22.3175	24.1021	29.0252	31.6965	16.9843	22.5625	Zswim7	zinc finger SWIM-type containing 7
ENSMUSG00000014245	6.19533	4.79796	4.5472	5.34745	3.29279	5.09083	6.27261	3.37857	3.74868	4.9959	6.16567	6.2734	3.07875	5.04799	1.97874	Pigl	phosphatidylinositol glycan anchor biosynthesis, class L
ENSMUSG00000014294	174.999	156.363	296.705	435.515	342.889	211.881	183.38	514.899	213.223	359.103	226.325	206.391	328.517	180.826	398.546	Ndufa2	NADH:ubiquinone oxidoreductase subunit A2
ENSMUSG00000014301	32.336	30.9793	26.7971	36.4267	35.5434	30.5495	42.6383	63.2222	24.4064	30.5494	17.8757	32.857	25.3736	25.0102	30.7993	Pam16	presequence translocase-asssociated motor 16 homolog (S. cerevisiae)
ENSMUSG00000014303	5.95706	10.6533	7.96144	8.09807	9.95256	15.9575	10.0983	11.1246	17.1372	11.3915	16.2561	15.4067	16.0463	5.87337	2.40499	Glis2	GLIS family zinc finger 2
ENSMUSG00000014313	447.071	453.554	659.084	687.153	638.002	415.488	480.676	1136.47	426.334	542.377	446.567	518.088	589.095	577.516	850.359	Cox6c	cytochrome c oxidase subunit 6C
ENSMUSG00000014329	6.51382	9.25506	16.0104	14.7029	14.0942	27.6007	22.0949	9.96049	34.38	13.0061	31.7331	22.6521	40.5102	6.74933	2.88779	Bicc1	BicC family RNA binding protein 1
ENSMUSG00000014349	53.2446	51.1498	36.7228	35.722	39.1013	47.8921	40.0601	31.9188	50.9083	38.9376	37.6898	42.5758	57.057	45.8702	19.0468	Ube2z	ubiquitin-conjugating enzyme E2Z
ENSMUSG00000014353	23.2756	20.7166	27.4699	37.2504	22.6675	25.2505	37.1881	9.93661	21.9933	30.0675	40.4198	41.5216	18.7882	20.4802	8.64733	Tmem87b	transmembrane protein 87B
ENSMUSG00000014355	33.6519	25.8583	36.2145	26.8808	29.7927	40.0785	54.0067	15.4665	38.3317	43.5053	43.8018	38.5329	31.9469	31.1052	13.3159	Anapc1	anaphase promoting complex subunit 1
ENSMUSG00000014361	8.17731	12.4974	19.6013	19.294	20.5427	32.0637	29.2158	8.3575	33.1374	21.6415	32.3729	30.828	18.038	12.1396	4.97971	Mertk	MER proto-oncogene tyrosine kinase
ENSMUSG00000014402	129.468	124.574	105.017	134.722	89.7419	94.9786	79.6115	83.0635	91.8826	101.614	94.8715	97.8832	97.3881	140.12	56.3875	Tsg101	tumor susceptibility gene 101
ENSMUSG00000014418	16.8059	18.4744	18.259	17.3656	21.201	23.0609	29.482	9.64591	21.9515	28.1561	25.6203	23.4769	12.8223	16.3768	9.33958	Hps5	HPS5, biogenesis of lysosomal organelles complex 2 subunit 2
ENSMUSG00000014426	22.0204	23.4087	8.5968	8.80246	6.45544	9.26815	11.4291	12.3061	10.1987	13.1399	11.6062	9.56286	5.65149	20.8327	7.68314	Map3k4	mitogen-activated protein kinase kinase kinase 4
ENSMUSG00000014444	33.3407	35.16	55.6163	98.5287	81.6908	56.3315	44.3869	28.6066	68.6063	152.711	83.2538	80.2455	84.5043	36.602	32.4162	Piezo1	piezo-type mechanosensitive ion channel component 1
ENSMUSG00000014453	0.73068	1.12418	0.0927477	0.044481	0.189986	0.114327	0	1.838	0.450269	0.32123	6.23763	1.56349	1.07244	0.609268	0.391423	Blk	B lymphoid kinase
ENSMUSG00000014470	34.1682	35.3909	27.7669	31.5293	31.0279	39.2394	32.2801	40.8129	40.5137	47.5789	48.1597	37.2064	32.8517	36.8417	19.2137	Rnf166	ring finger protein 166
ENSMUSG00000014496	18.0938	13.2275	11.1649	10.2441	12.5816	19.5828	14.3788	10.9266	21.5614	11.2497	19.3231	18.3631	15.6623	16.4922	6.48004	Ankrd28	ankyrin repeat domain 28
ENSMUSG00000014498	23.301	14.7742	7.58314	8.17385	15.3184	21.4409	25.7304	13.7799	21.8018	19.2153	22.1754	21.0704	10.2242	16.6859	5.12639	Ankrd52	ankyrin repeat domain 52
ENSMUSG00000014503	1.25533	2.21401	1.88823	2.79542	1.5661	2.03059	2.73046	3.23221	1.57309	2.74249	3.98059	4.39275	1.67834	1.47294	1.09884	Pkd2l2	polycystic kidney disease 2-like 2
ENSMUSG00000014504	69.5055	59.4802	109.752	105.175	83.6765	77.6444	93.3233	81.0929	72.3317	92.0295	82.7063	91.3108	100.405	68.2989	63.6495	Srp19	signal recognition particle 19
ENSMUSG00000014542	0	0	1.447	0	0	0	0	0	0	0	0	0	0	0	0	Clec4f	C-type lectin domain family 4, member f
ENSMUSG00000014543	0.461256	0.223983	3.87212	2.38676	3.2353	3.31266	7.60975	0.108241	5.0159	0.437619	5.13054	5.32728	10.7177	0.0802739	0.191129	Klra17	killer cell lectin-like receptor, subfamily A, member 17
ENSMUSG00000014547	12.9063	13.553	12.5701	13.7281	18.3628	22.4712	22.2055	5.55446	22.3321	16.5282	17.6372	18.858	9.65744	13.5943	4.77353	Wdfy2	WD repeat and FYVE domain containing 2
ENSMUSG00000014550	15.6667	16.5835	9.53782	9.27311	10.9642	17.0212	16.5356	8.09465	16.2978	11.542	13.1935	13.313	9.72197	15.6662	4.69164	Rbsn	rabenosyn, RAB effector
ENSMUSG00000014551	40.6561	30.2251	50.8439	51.4869	50.1661	42.6673	39.0608	42.1217	33.3915	48.3944	28.2357	39.2497	38.4284	21.0186	35.4552	Mrps25	mitochondrial ribosomal protein S25
ENSMUSG00000014554	22.7522	26.5654	37.5538	33.6715	22.2077	20.5117	29.1137	19.1376	20.666	27.634	32.847	24.0147	18.5706	25.528	15.4091	Dguok	deoxyguanosine kinase
ENSMUSG00000014592	39.624	46.3767	18.4195	26.3461	23.9656	12.0719	17.5437	29.0088	10.1454	15.2552	13.6841	22.2798	17.6944	26.3752	32.2815	Camta1	calmodulin binding transcription activator 1
ENSMUSG00000014599	35.6242	26.355	60.9002	61.3196	38.7207	45.9299	50.1727	19.9889	41.557	36.0319	55.6761	46.2743	43.3804	14.7922	10.0694	Csf1	colony stimulating factor 1 (macrophage)
ENSMUSG00000014601	46.0711	37.3958	25.9774	25.5084	22.3148	25.2365	35.9028	20.5474	27.262	25.5884	28.3035	31.0065	29.4774	43.623	18.8327	Strip1	striatin interacting protein 1
ENSMUSG00000014602	1.99467	1.25533	1.56567	0.990691	0.816266	3.01915	3.6292	0.831567	1.42031	0.491701	0.661975	1.72123	1.11332	1.27087	0.998077	Kif1a	kinesin family member 1A
ENSMUSG00000014606	67.9703	73.2904	73.0682	71.5875	100.912	84.2843	79.7005	165.937	91.5328	90.9548	80.5265	88.7645	69.4803	71.9568	77.5401	Slc25a11	solute carrier family 25 (mitochondrial carrier oxoglutarate carrier), member 11
ENSMUSG00000014609	0.780007	2.03902	0.42516	0.510638	2.21685	0.825251	0.950452	16.4013	0.14418	2.13636	1.35581	3.46404	5.59897	1.12417	6.87132	Chrne	cholinergic receptor, nicotinic, epsilon polypeptide
ENSMUSG00000014633	14.9547	15.1614	19.2683	24.1046	28.8651	23.265	22.3235	32.0502	20.7563	30.1857	15.0631	30.3888	22.6375	13.2613	21.822	Cmc2	COX assembly mitochondrial protein 2
ENSMUSG00000014668	31.4879	28.6831	20.6952	30.8832	24.2085	23.6735	44.9002	14.4978	29.2543	31.647	59.1409	40.9449	22.9724	32.3362	12.5849	Chfr	checkpoint with forkhead and ring finger domains
ENSMUSG00000014686	0.0850163	0.16886	0.470318	3.25853	1.34337	2.10358	3.11836	0.14593	2.1794	7.64678	3.04859	6.37273	2.88649	0.320636	0	Ceacam16	carcinoembryonic antigen-related cell adhesion molecule 16
ENSMUSG00000014704	1.9697	2.14428	0.418976	1.91545	0.162064	0.385746	0.974142	0.219406	0.363927	0.584835	0.961519	0.802854	0.407077	1.02365	1.45916	Hoxa2	homeobox A2
ENSMUSG00000014725	0.100745	0	0	0.129618	0.0781432	0	0.0567091	0.0420872	0.0730146	0	0.184064	0.174893	0.0260074	0.136833	0.0751567	Adam28	a disintegrin and metallopeptidase domain 28
ENSMUSG00000014747	0.118729	0.140789	0	0	0.0656006	0	0	0.100362	0.0413816	0.118687	0.350497	1.41128	0	0.151374	0	Ankrd53	ankyrin repeat domain 53
ENSMUSG00000014748	61.3801	67.672	43.5265	46.084	49.7243	63.5455	71.2659	36.2941	74.0688	58.1333	59.5568	53.0918	50.7242	79.6844	27.4457	Tex261	testis expressed gene 261
ENSMUSG00000014763	11.1169	14.4657	7.74068	8.44448	6.11775	8.5561	11.5848	9.40773	9.42885	10.6258	11.6813	11.1143	7.12008	10.5581	5.77607	Fam120b	family with sequence similarity 120, member B
ENSMUSG00000014767	22.5271	16.7163	23.3131	13.19	12.9707	11.6184	23.1776	9.76178	17.8471	18.9695	20.6476	20.5385	14.981	13.7361	5.06865	Tbp	TATA box binding protein
ENSMUSG00000014769	153.773	143.242	153.276	150.104	148.899	138.414	136.065	146.307	120.534	138.062	122.209	139.477	172.056	166.304	127.458	Psmb1	proteasome (prosome, macropain) subunit, beta type 1
ENSMUSG00000014771	33.4571	37.6481	39.2917	31.7081	16.9068	24.194	19.1106	17.7795	21.3734	26.1921	24.0814	15.0335	23.8745	21.5554	22.8833	Pdcd2	programmed cell death 2
ENSMUSG00000014773	26.0052	23.8647	3.78699	10.9634	5.71326	4.67595	4.88654	4.63978	3.94949	3.13342	3.70271	12.0112	19.1316	15.2569	20.0074	Dll1	delta like canonical Notch ligand 1
ENSMUSG00000014776	12.6083	10.7765	14.6508	19.2448	22.2306	13.9772	10.125	52.1381	5.83499	9.57542	8.05853	11.3396	8.84041	8.96877	13.6163	Nol3	nucleolar protein 3 (apoptosis repressor with CARD domain)
ENSMUSG00000014778	8.11597	7.99644	16.7177	13.707	16.7794	12.9216	24.5406	13.6047	21.4171	11.9633	28.3233	30.6802	18.769	6.73625	9.43154	Fhod1	formin homology 2 domain containing 1
ENSMUSG00000014782	0.203805	0	0.74151	0.666227	0.785908	0.784386	8.69631	0.499591	4.6898	1.23536	7.28567	5.99144	3.17601	0.109908	0.482745	Plekhg4	pleckstrin homology domain containing, family G (with RhoGef domain) member 4
ENSMUSG00000014786	0.570793	0.795229	2.6254	3.22139	3.06529	1.87377	5.29077	1.08225	3.05105	4.23662	4.98594	6.33514	4.62521	0.686091	0.815863	Slc9a5	solute carrier family 9 (sodium/hydrogen exchanger), member 5
ENSMUSG00000014791	30.0295	33.3767	5.3075	7.48462	3.58137	5.1099	10.6865	2.93515	3.05797	4.69551	5.46382	4.72684	1.81422	18.6834	7.09986	Elmo3	engulfment and cell motility 3
ENSMUSG00000014813	4.3218	5.91119	2.02307	1.98783	2.22366	1.45977	3.04449	0.550357	2.7576	0.449394	2.13314	4.69873	28.4208	4.97561	0.925525	Stc1	stanniocalcin 1
ENSMUSG00000014837	2.87639	2.37406	1.3184	1.75657	2.13053	2.40141	3.09531	4.11118	2.43408	3.99081	4.52325	2.05777	2.46731	1.86994	1.03101	4931428F04Rik	RIKEN cDNA 4931428F04 gene
ENSMUSG00000014846	24.0859	22.5155	49.6979	37.7409	111.322	79.4992	78.5238	148.44	20.2213	49.2975	121.315	114.045	22.3215	97.2027	88.3876	Tppp3	tubulin polymerization-promoting protein family member 3
ENSMUSG00000014850	12.4171	12.1044	9.68846	11.6567	9.32514	7.96591	12.3983	6.65233	7.77622	8.81338	10.968	13.325	10.6113	11.2635	12.037	Msh3	mutS homolog 3
ENSMUSG00000014852	0.0663373	0.426177	0.0758715	0.39761	0.124625	0.0842763	0.142524	0.113414	0.962376	0.247472	1.00137	0.353863	0.522356	0.08327	0.0354519	Adamts13	a disintegrin-like and metallopeptidase (reprolysin type) with thrombospondin type 1 motif, 13
ENSMUSG00000014856	49.5255	44.6501	71.0735	82.4107	67.665	58.836	66.7419	53.6289	58.1301	81.0201	69.9653	56.9804	76.5666	39.8244	40.4318	Tmem208	transmembrane protein 208
ENSMUSG00000014859	59.7138	36.8507	60.2956	51.8481	48.0296	62.7142	51.4515	34.1306	44.9968	42.9578	40.7397	40.7046	41.4468	39.0865	27.8503	E2f4	E2F transcription factor 4
ENSMUSG00000014867	156.188	120.095	175.896	163.909	162.518	247.773	235.894	95.3331	287.974	153.794	200.835	153.337	229.524	110.814	59.6115	Surf4	surfeit gene 4
ENSMUSG00000014873	32.3347	37.4144	49.5193	35.9219	21.979	23.2264	34.6295	21.8107	20.3308	27.9442	32.7387	31.8956	20.8819	19.019	15.0277	Surf2	surfeit gene 2
ENSMUSG00000014905	28.8974	26.5029	35.1466	34.0884	29.1912	29.1336	24.3901	26.0786	28.7366	31.5668	25.449	25.403	36.3352	29.1675	17.2171	Dnajb9	DnaJ heat shock protein family (Hsp40) member B9
ENSMUSG00000014907	10.6211	9.43971	6.07868	4.7797	4.21399	5.18411	3.79227	3.43158	5.31064	5.3179	4.15778	6.9947	5.96844	7.80788	5.73399	Naf1	nuclear assembly factor 1 ribonucleoprotein
ENSMUSG00000014932	16.0823	16.0428	5.70066	5.75274	5.14726	6.7977	10.3795	5.71362	9.58629	4.49796	10.7368	11.0867	8.85666	16.8801	6.00123	Yes1	YES proto-oncogene 1, Src family tyrosine kinase
ENSMUSG00000014956	246.015	262.941	151.216	176.646	160.484	159.771	197.016	201.888	160.763	120.138	130.703	168.328	127.852	281.07	192.576	Ppp1cb	protein phosphatase 1 catalytic subunit beta
ENSMUSG00000014959	100.581	83.2506	96.7507	116.173	99.0286	113.654	108.441	64.5683	114.878	108.871	106.543	97.5204	121.463	78.0829	55.8964	Gorasp2	golgi reassembly stacking protein 2
ENSMUSG00000014980	10.5776	10.2018	19.4858	20.0551	15.755	19.2041	19.6388	13.4203	11.8584	18.637	17.8238	17.7191	16.2518	8.51362	16.511	Tsen15	tRNA splicing endonuclease subunit 15
ENSMUSG00000015002	49.4026	48.608	17.053	19.2354	25.0059	39.9833	39.7798	26.6146	44.5337	32.4871	29.5409	35.0859	36.4036	68.0161	24.5659	Efr3a	EFR3 homolog A
ENSMUSG00000015013	36.856	38.9243	61.6169	65.6241	68.3829	55.7465	56.4578	60.0383	58.9683	85.2059	65.6927	50.7088	50.4034	31.951	36.4448	Trappc2l	trafficking protein particle complex 2-like
ENSMUSG00000015016	10.4675	12.0207	8.22151	11.8882	12.1059	12.3271	7.33239	12.0307	8.29278	10.579	9.07624	8.52658	6.4631	7.47576	5.05739	Acsf3	acyl-CoA synthetase family member 3
ENSMUSG00000015023	41.765	49.5576	19.5904	21.507	23.9424	34.3168	35.5783	19.2004	37.5688	30.6195	27.5722	27.1734	24.0715	40.9855	14.006	Ddx19a	DEAD box helicase 19a
ENSMUSG00000015027	10.3077	12.4488	25.0149	26.6821	28.7459	40.5879	25.8102	14.2959	36.7866	58.119	31.0096	24.4911	31.2706	10.4451	6.51231	Galns	galactosamine (N-acetyl)-6-sulfate sulfatase
ENSMUSG00000015053	5.3305	5.94866	4.63622	5.52841	8.69838	5.81297	4.11728	3.97989	5.58019	5.47226	6.21223	9.7142	8.9308	5.72741	3.21977	Gata2	GATA binding protein 2
ENSMUSG00000015083	0.146743	1.80661	17.0561	1.46259	2.1596	2.15934	1.91128	2.75619	1.74507	3.15634	4.31666	3.31657	1.72655	1.20268	0.972726	C8g	complement component 8, gamma polypeptide
ENSMUSG00000015085	25.9731	38.468	21.8819	29.0797	31.678	36.363	17.3611	31.5824	34.9107	51.8484	44.2359	39.6239	36.4688	30.1319	14.2505	Entpd2	ectonucleoside triphosphate diphosphohydrolase 2
ENSMUSG00000015087	44.3161	45.6395	41.4414	45.23	40.4172	39.0091	67.0872	50.4013	43.5103	53.5195	40.2429	60.1512	35.0071	44.6874	25.2006	Rabl6	RAB, member RAS oncogene family-like 6
ENSMUSG00000015090	5.70948	7.7623	0.68498	1.48232	0.226513	4.22177	0.459385	2.72858	0	0.416734	0.0957032	0.825882	0.159829	6.0638	1.86672	Ptgds	prostaglandin D2 synthase (brain)
ENSMUSG00000015092	173.243	174.604	187.445	240.304	205.722	196.075	159.358	268.218	174.425	215.62	157.015	135.796	173.477	142.78	184.945	Edf1	endothelial differentiation-related factor 1
ENSMUSG00000015093	158.043	186.52	8.43003	10.8383	0.51195	4.17879	13.5925	3.34372	0.876511	3.20463	1.7376	13.5587	3.28575	126.752	20.9781	Clic3	chloride intracellular channel 3
ENSMUSG00000015094	50.1723	55.4032	104.979	182.325	95.5146	72.6167	79.0062	53.1468	92.3051	86.7633	128.021	111.599	147.26	41.6853	58.5465	Npdc1	neural proliferation, differentiation and control 1
ENSMUSG00000015095	39.4276	44.2207	35.649	38.2746	37.087	47.8579	36.0076	48.7694	42.1942	48.1496	51.3236	43.6438	30.0252	40.6154	21.4663	Fbxw5	F-box and WD-40 domain protein 5
ENSMUSG00000015112	11.1568	6.53925	5.15888	2.25241	1.97348	3.64592	3.82885	0.767199	5.49912	13.7013	3.65113	4.36669	2.07362	5.13428	2.03204	Slc25a13	solute carrier family 25 (mitochondrial carrier, adenine nucleotide translocator), member 13
ENSMUSG00000015120	221.716	187.828	180.652	173.745	158.436	182.192	225.366	92.6252	196.993	226.418	233.977	216.349	211.634	197.352	100.664	Ube2i	ubiquitin-conjugating enzyme E2I
ENSMUSG00000015126	26.9752	21.0702	25.4291	34.7434	20.2457	19.9584	18.7862	20.1536	15.7564	23.5075	18.9479	16.6021	25.3782	16.4032	22.1717	Tsr3	TSR3 20S rRNA accumulation
ENSMUSG00000015127	12.3445	12.2774	5.05598	6.00923	5.01165	5.78401	9.52103	2.84923	6.32241	4.50606	10.6683	7.92525	4.8614	9.59017	4.28078	Unkl	unkempt family like zinc finger
ENSMUSG00000015133	20.3276	20.3283	15.44	20.8027	18.8397	22.1167	23.2568	16.6053	27.9157	29.008	34.5527	31.2656	28.3616	15.9453	6.63958	Lrrk1	leucine-rich repeat kinase 1
ENSMUSG00000015134	9.55338	8.49667	12.4217	3.05385	2.51068	12.0946	4.08632	8.31934	2.64985	9.64884	5.31868	4.38125	2.03967	11.9358	1.98476	Aldh1a3	aldehyde dehydrogenase family 1, subfamily A3
ENSMUSG00000015143	110.072	69.3664	49.8436	47.0767	54.2561	104.547	74.2802	24.2764	124.969	81.2428	86.5911	85.6559	84.7763	57.6371	22.5703	Actn1	actinin, alpha 1
ENSMUSG00000015149	72.815	95.4014	76.4807	75.7002	83.8818	108.939	99.2	93.1401	95.455	118.415	97.3502	89.5468	62.2792	79.3237	51.5157	Sirt2	sirtuin 2
ENSMUSG00000015165	206.321	180.022	179.708	284.974	167.868	171.604	233.311	99.5173	163.381	221.575	250.622	222.931	195.659	207.079	190.286	Hnrnpl	heterogeneous nuclear ribonucleoprotein L
ENSMUSG00000015176	58.173	35.2486	47.9092	35.6832	26.7324	38.3053	45.3771	19.5467	34.755	35.9437	33.4886	42.1383	27.1112	32.2932	18.8008	Nolc1	nucleolar and coiled-body phosphoprotein 1
ENSMUSG00000015189	8.96203	9.355	11.0153	8.7519	9.77487	11.7267	14.775	17.5516	18.2086	10.5234	13.5731	14.2951	15.5593	12.3057	4.54908	Casd1	CAS1 domain containing 1
ENSMUSG00000015202	9.28846	12.0157	4.35595	7.07071	4.76168	7.59919	4.04493	3.60382	5.59186	6.10336	8.1381	5.47431	7.47647	6.19631	3.49599	Cnksr3	Cnksr family member 3
ENSMUSG00000015214	25.2778	29.7729	9.02613	9.09218	9.59786	16.8836	23.378	13.314	13.9608	12.3319	14.616	11.6968	6.14637	35.8632	8.3023	Mtmr1	myotubularin related protein 1
ENSMUSG00000015217	18.945	21.0525	14.9601	16.711	26.4425	21.196	19.9645	19.0597	16.5608	21.7464	18.6354	15.2105	26.2183	21.9964	15.2001	Hmgb3	high mobility group box 3
ENSMUSG00000015222	17.7536	22.2826	0.700643	0.678715	0.758567	2.73766	1.71139	1.51292	0.372575	0.415042	0.197439	0.770271	0.0869128	33.9992	2.04486	Map2	microtubule-associated protein 2
ENSMUSG00000015224	9.3579	15.4396	1.7173	3.09829	1.35837	1.69761	1.91858	0.627069	1.33711	1.28089	1.57746	2.20445	2.07045	11.525	2.66748	Cyp2j9	cytochrome P450, family 2, subfamily j, polypeptide 9
ENSMUSG00000015243	22.3791	22.106	13.2327	11.0378	49.4602	79.7915	82.4597	26.3763	138.407	18.6854	77.2391	63.9485	47.029	32.3097	7.11515	Abca1	ATP-binding cassette, sub-family A (ABC1), member 1
ENSMUSG00000015247	22.3888	23.7194	49.0806	40.6662	44.9457	48.0854	54.6272	17.9618	63.2074	62.9948	50.1738	37.5861	48.5893	17.3011	11.3273	Nipsnap3b	nipsnap homolog 3B
ENSMUSG00000015289	34.8851	41.2859	48.3345	57.9165	50.6636	39.9759	42.1024	51.7532	35.4767	56.4006	45.408	39.3891	49.7602	35.1281	42.3663	Lage3	L antigen family, member 3
ENSMUSG00000015290	54.8872	41.8334	47.7601	52.6594	39.9261	43.815	37.8795	46.7481	42.7016	42.6637	30.7682	28.7584	28.0534	32.4698	27.609	Ubl4a	ubiquitin-like 4A
ENSMUSG00000015291	64.4196	67.7871	86.8765	94.4438	66.734	62.2321	126.034	39.452	65.1955	93.0549	112.062	113.901	57.8672	58.6861	28.4636	Gdi1	guanosine diphosphate (GDP) dissociation inhibitor 1
ENSMUSG00000015305	36.9581	37.3581	21.5563	41.0162	37.9576	69.0018	43.1384	13.2515	60.5967	30.2835	43.1569	39.5044	33.859	41.2723	12.057	Sash1	SAM and SH3 domain containing 1
ENSMUSG00000015312	42.2197	40.6041	29.5941	45.0987	35.3007	80.9199	42.4961	19.6035	152.521	54.7992	73.2843	31.7895	126.507	25.6335	15.4864	Gadd45b	growth arrest and DNA-damage-inducible 45 beta
ENSMUSG00000015314	1.03126	0.301646	1.77345	1.11652	4.70483	5.83269	11.9562	1.90306	13.2716	2.32093	8.35918	7.9753	8.17111	0.437562	0.235684	Slamf6	SLAM family member 6
ENSMUSG00000015316	0.166196	0.346262	0.529413	0.248225	0.592332	0.438766	0.135956	0.294083	0.281076	0.397462	0.871857	0.503197	0.429438	0.181323	0.147045	Slamf1	signaling lymphocytic activation molecule family member 1
ENSMUSG00000015335	6.58268	6.06152	16.8323	24.0405	17.8395	20.881	17.1999	8.41877	16.9584	24.6493	17.9982	15.0543	21.3423	2.99637	5.21714	Zdhhc12	zinc finger, DHHC domain containing 12
ENSMUSG00000015337	7.80453	7.4012	9.72083	18.5133	19.1137	7.74221	4.34054	23.1769	8.36963	13.5183	10.936	6.70658	14.4607	4.53288	13.5175	Endog	endonuclease G
ENSMUSG00000015340	5.79693	8.35739	23.7873	21.1157	29.9731	87.2267	109.106	37.6653	104.148	57.2369	91.8459	55.7318	22.7842	20.5601	4.94415	Cybb	cytochrome b-245, beta polypeptide
ENSMUSG00000015341	74.2883	74.3243	65.7085	68.1246	63.7125	73.5044	79.4611	42.812	86.4196	85.1024	79.1627	81.4977	89.8302	83.7643	39.229	Golga7	golgi autoantigen, golgin subfamily a, 7
ENSMUSG00000015342	0.981249	0.893208	1.22762	0.507896	1.27132	0.675948	0.821888	2.96798	0.444407	0.692222	0.664411	0.833198	0.38399	0.566923	0.534233	Xk	X-linked Kx blood group
ENSMUSG00000015354	19.621	29.1474	20.4719	7.36359	15.249	12.6175	10.9212	4.4481	13.0762	16.0731	10.9481	9.55608	11.096	48.6573	10.9087	Pcolce2	procollagen C-endopeptidase enhancer 2
ENSMUSG00000015355	8.84627	12.1918	43.4836	31.4713	43.9809	59.1579	57.7826	21.479	63.7428	88.6675	70.5218	46.2505	33.3668	13.5188	5.11791	Cd48	CD48 antigen
ENSMUSG00000015357	56.3001	66.7126	27.9195	27.9094	30.555	32.4744	27.8251	44.327	27.8176	27.8676	28.5485	28.7316	24.4713	63.3149	20.2734	Clpx	caseinolytic mitochondrial matrix peptidase chaperone subunit
ENSMUSG00000015363	56.6887	53.5795	39.0665	47.2302	37.3395	36.7018	36.022	31.3525	37.5843	45.6874	35.3323	40.2031	33.842	48.489	21.8444	Trabd	TraB domain containing
ENSMUSG00000015377	3.04941	3.06173	4.97925	7.57937	3.48088	2.37264	4.12335	8.2422	1.25984	4.67769	5.53229	6.27303	1.69329	2.67469	4.86841	Dennd6b	DENN/MADD domain containing 6B
ENSMUSG00000015396	3.4067	5.64451	2.61824	2.94603	2.47534	7.6341	1.6884	4.01139	3.83862	12.2707	9.53534	5.82881	1.71023	5.15655	1.13331	Cd83	CD83 antigen
ENSMUSG00000015401	0	56.9065	1.12728	1.08127	1.14045	0.694783	0.756017	0	0.119901	0	0.101555	0	0	0.0652984	0.174047	Cltrn	collectrin, amino acid transport regulator
ENSMUSG00000015405	16.6549	18.6762	1.34658	0.616454	0.0666831	0.321022	4.22811	0	0.168258	0.245364	0.133979	0.800001	0.222842	30.8682	2.64058	Ace2	angiotensin I converting enzyme (peptidyl-dipeptidase A) 2
ENSMUSG00000015437	1.62592	1.92803	0.797391	1.07078	0.571685	1.47438	2.56691	0.254109	1.33947	0.45076	4.88713	3.57326	2.30505	0.942261	0.224348	Gzmb	granzyme B
ENSMUSG00000015441	0	0.150567	0.273992	0	0	0	0.183754	0	0	0.0860478	0.48842	0	0.609288	0.0539619	0	Gzmf	granzyme F
ENSMUSG00000015443	0	0	0	0	0.133454	0.321234	0.699091	0	0.0841845	0.163684	0.453143	0	0.28364	0	0.122201	Gzmn	granzyme N
ENSMUSG00000015452	0.967738	0.884278	2.31441	4.10419	2.21468	1.21366	4.78789	0.959661	3.00303	2.38655	6.34147	4.02836	4.25396	4.17165	1.78011	Ager	advanced glycosylation end product-specific receptor
ENSMUSG00000015461	34.7262	39.5402	29.9866	29.2587	30.9434	45.683	43.6947	18.4923	53.6939	38.0143	32.1723	28.2961	35.6268	25.4134	15.3982	Atf6b	activating transcription factor 6 beta
ENSMUSG00000015467	6.23966	4.24298	6.9651	4.79986	7.46156	5.2847	4.16958	1.57578	2.81716	4.10011	5.13197	6.9718	4.12975	5.55	4.8073	Egfl8	EGF-like domain 8
ENSMUSG00000015468	3.41827	7.31324	9.13508	27.8535	12.2056	9.01706	8.24105	7.16866	12.047	11.3056	14.3235	11.7514	15.2954	3.82779	4.22315	Notch4	notch 4
ENSMUSG00000015474	28.4223	41.2614	26.7438	30.5971	38.5849	48.6553	29.5431	31.4952	55.4926	57.4367	33.8673	32.5746	41.4796	28.3868	15.2948	Ppt2	palmitoyl-protein thioesterase 2
ENSMUSG00000015476	0.84017	1.85496	1.24642	1.73897	0.580269	0.628537	1.2709	0.481459	0.498251	0.870857	1.51744	1.05785	0.573218	0.914965	0.41607	Prrt1	proline-rich transmembrane protein 1
ENSMUSG00000015478	48.2398	52.8604	36.4329	38.648	37.0769	39.0777	40.3494	29.8807	41.2867	47.4616	32.2071	37.2121	37.0358	48.1798	27.6398	Rnf5	ring finger protein 5
ENSMUSG00000015488	41.3672	34.5437	27.8759	28.8167	25.2002	32.5211	28.7993	29.419	37.1517	26.8052	30.7337	34.1386	34.0847	26.8348	16.9622	Cacfd1	calcium channel flower domain containing 1
ENSMUSG00000015501	9.62032	7.65491	3.37335	4.43581	6.25445	8.45457	9.26576	8.15466	8.99351	4.78514	9.08299	9.76765	6.50747	10.7635	6.46845	Hivep2	human immunodeficiency virus type I enhancer binding protein 2
ENSMUSG00000015522	28.9402	34.864	24.1603	24.8839	28.0243	35.5747	42.6137	20.2717	42.6949	27.2468	42.5647	46.5866	26.6714	25.8996	10.6368	Arnt	aryl hydrocarbon receptor nuclear translocator
ENSMUSG00000015533	15.988	6.81166	0.830658	0.60288	0.599748	1.16193	2.92633	0.318669	1.81431	0.252649	0.922353	3.93249	1.23327	2.71172	1.94281	Itga2	integrin alpha 2
ENSMUSG00000015536	94.6174	99.6091	68.928	90.7166	95.4443	87.0204	70.436	69.2681	79.9235	83.8118	65.2819	68.0267	87.2926	134.211	61.3705	Mocs2	molybdenum cofactor synthesis 2
ENSMUSG00000015542	36.2635	33.7206	31.2013	43.2011	28.1949	33.4008	25.6051	21.5448	31.8519	33.782	24.3313	29.1745	24.373	22.0867	19.4322	Nat9	N-acetyltransferase 9 (GCN5-related, putative)
ENSMUSG00000015568	368.705	682.951	395.243	681.179	667.744	973.696	214.069	293.135	395.091	1047.98	318.901	271.268	146.115	1006.49	422.771	Lpl	lipoprotein lipase
ENSMUSG00000015575	213.7	217.252	210.662	272.034	241.134	257.134	205.936	124.741	314.818	340.254	259.712	221.231	289.528	216.123	129.018	Atp6v0e	ATPase, H+ transporting, lysosomal V0 subunit E
ENSMUSG00000015597	10.9639	10.8931	2.32992	3.3041	4.07704	8.55845	4.84511	6.11855	8.43889	7.33986	7.13171	6.99557	3.47516	10.361	1.97875	Zfp318	zinc finger protein 318
ENSMUSG00000015599	0.0664255	0.469298	0.115287	0.0446325	0.0708752	0.0179863	0.035387	0.0309993	0.0147962	0.0171412	0.217759	0.132062	0.0441742	0.0661626	0.0357075	Ttbk1	tau tubulin kinase 1
ENSMUSG00000015605	66.4345	40.5182	30.7058	28.8172	36.3204	51.6097	26.9165	51.8062	42.6652	43.5784	39.5186	35.2037	34.9721	30.9382	21.3365	Srf	serum response factor
ENSMUSG00000015619	71.486	96.3988	6.41011	17.4416	0.26797	2.7164	6.62392	0.472759	0.764551	3.0402	1.48901	2.32047	0.330893	75.162	48.2264	Gata3	GATA binding protein 3
ENSMUSG00000015627	0	0.0352202	0	0.0307378	0	0	0	0.578693	0.0414085	0	0.0702106	0	0.0463554	0.0504906	0	Gata5	GATA binding protein 5
ENSMUSG00000015647	49.3004	47.0954	44.9472	204.935	40.4471	13.0099	22.8681	13.3204	19.6063	21.5812	34.8433	42.8983	58.1439	27.1068	87.5601	Lama5	laminin, alpha 5
ENSMUSG00000015652	4.61095	1.89267	24.3005	18.383	13.2283	17.9255	27.8937	2.74393	15.1438	1.98302	14.1532	17.1489	29.3847	0.904424	1.97394	Steap1	six transmembrane epithelial antigen of the prostate 1
ENSMUSG00000015653	6.63802	6.65909	10.1076	9.56715	6.37667	14.2889	14.2866	2.35196	13.8685	2.97547	10.3759	13.741	15.0373	1.64734	1.59904	Steap2	six transmembrane epithelial antigen of prostate 2
ENSMUSG00000015656	1075.45	1045.19	1923.31	1311.84	1009.27	1568.18	1494.79	1309.42	1583.09	1297.67	1084.27	1253.93	1050.23	1028.96	1078.32	Hspa8	heat shock protein 8
ENSMUSG00000015659	4.55937	6.82927	5.17234	3.17894	2.79298	3.88195	5.87354	3.61673	3.74472	6.63773	5.92393	5.8843	2.08957	4.88559	1.60435	Serac1	serine active site containing 1
ENSMUSG00000015665	212.778	165.479	13.0854	2.0654	0.169647	0.714617	55.9871	0	0.321046	1.09239	0.453204	6.80399	0.119704	267.466	27.8062	Awat1	acyl-CoA wax alcohol acyltransferase 1
ENSMUSG00000015668	46.6675	49.2892	39.6999	43.1653	30.8339	32.5502	34.1041	25.6372	26.3964	34.0303	31.687	36.8169	33.4472	44.286	22.2237	Pdzd11	PDZ domain containing 11
ENSMUSG00000015671	107.064	82.2774	129.458	99.2741	89.8385	90.3062	108.18	79.3602	78.8839	89.2923	86.0073	94.6727	103.052	108.172	69.9796	Psma2	proteasome subunit alpha 2
ENSMUSG00000015672	43.8432	39.2531	67.1034	57.5561	43.6407	38.1754	44.1761	45.0123	27.3725	45.7164	40.9418	43.6538	35.1238	44.9722	37.1624	Mrpl32	mitochondrial ribosomal protein L32
ENSMUSG00000015697	14.6516	14.6447	13.7272	13.6687	14.2329	16.4805	24.1249	9.45527	19.1147	18.4079	19.5438	22.165	14.1038	12.4633	6.51606	Setdb1	SET domain, bifurcated 1
ENSMUSG00000015702	66.371	73.9826	8.4785	9.65036	4.63541	5.81439	15.9351	1.70672	5.62122	10.0704	5.68521	7.82728	3.23625	61.9096	8.58848	Anxa9	annexin A9
ENSMUSG00000015709	1.0943	2.72963	1.21441	0.71811	0.459204	2.1207	1.89859	1.00291	1.50082	1.01736	2.45814	3.69179	1.92593	1.24238	0.526689	Arnt2	aryl hydrocarbon receptor nuclear translocator 2
ENSMUSG00000015711	19.1607	27.49	22.3368	25.8931	23.2897	27.2031	19.2605	29.6782	15.7531	20.475	16.2131	19.2085	15.1966	17.6278	14.4374	Prune1	prune exopolyphosphatase
ENSMUSG00000015714	55.6764	56.4553	133.671	120.037	108.467	137.787	138.183	47.5513	157.53	190.848	155.259	126.785	109.786	44.9468	27.997	Cers2	ceramide synthase 2
ENSMUSG00000015721	0.043847	0.0519942	0	0.141228	0	0	0.0656343	0.0717774	0.0842798	0.102224	0.0920647	0.319133	0.117679	0	0	Nlrp5	NLR family, pyrin domain containing 5
ENSMUSG00000015733	133.229	120.01	176.546	137.774	181.558	238.264	221.98	136.177	241.224	159.956	198.847	152.042	157.845	142.304	79.0187	Capza2	capping protein (actin filament) muscle Z-line, alpha 2
ENSMUSG00000015745	29.3612	37.574	84.7841	106.334	127.854	159.573	112.048	112.676	182.502	274.192	160.168	129.674	153.933	32.9523	30.582	Plekho1	pleckstrin homology domain containing, family O member 1
ENSMUSG00000015747	14.1182	23.0446	11.3128	7.19667	27.7782	22.1255	23.2643	21.4832	22.8917	17.3395	8.66069	10.9901	23.1745	11.5149	14.6385	Vps45	vacuolar protein sorting 45
ENSMUSG00000015748	20.5591	17.1419	21.7917	25.6889	13.9773	16.4521	24.1617	13.3782	13.5752	23.455	30.1575	34.1589	16.1609	16.8161	16.7289	Prpf3	pre-mRNA processing factor 3
ENSMUSG00000015749	74.6926	50.2543	61.6232	42.6098	72.1287	70.0565	69.6825	45.3047	60.9871	92.5939	57.2818	70.6252	60.2674	62.4333	36.6363	Anp32e	acidic (leucine-rich) nuclear phosphoprotein 32 family, member E
ENSMUSG00000015750	124.173	143.519	78.6886	83.9943	112.111	137.689	94.3327	84.4769	148.882	118.673	105.462	102.632	122.258	106.458	48.5141	Aph1a	aph1 homolog A, gamma secretase subunit
ENSMUSG00000015755	52.2669	52.156	34.4432	31.5827	37.3341	54.6545	70.9271	30.383	78.7002	44.9334	64.1829	54.57	48.5837	68.8624	23.893	Tab2	TGF-beta activated kinase 1/MAP3K7 binding protein 2
ENSMUSG00000015757	18.1456	18.6941	16.1844	13.4367	10.4453	13.2845	20.592	9.48782	15.4832	13.812	19.9152	17.1749	13.4722	17.6227	7.52548	Ppil4	peptidylprolyl isomerase (cyclophilin)-like 4
ENSMUSG00000015759	70.1233	61.9238	74.5489	84.7896	88.5759	98.6066	82.7462	54.189	78.0795	107.729	89.961	84.1747	99.8185	69.1603	48.0839	Cnih1	cornichon family AMPA receptor auxiliary protein 1
ENSMUSG00000015766	13.4383	19.118	32.1608	27.6064	30.2055	42.8012	31.349	9.80255	32.6263	50.8906	28.2967	26.9593	14.9197	12.6761	5.74555	Eps8	epidermal growth factor receptor pathway substrate 8
ENSMUSG00000015776	49.7773	50.0161	16.2854	20.1189	21.5536	27.3334	33.244	21.5681	32.3195	23.0425	26.9649	28.5109	27.4904	50.0587	17.5075	Med22	mediator complex subunit 22
ENSMUSG00000015790	53.1816	64.5387	60.844	69.0352	50.2396	53.0502	58.2575	55.7031	41.3889	60.8244	60.1644	59.4293	45.708	57.2528	49.0879	Surf1	surfeit gene 1
ENSMUSG00000015804	84.1295	81.6392	123.899	128.363	84.2541	81.8853	73.9255	79.8418	79.0624	106.781	82.2005	68.7828	109.821	69.433	67.023	Med28	mediator complex subunit 28
ENSMUSG00000015806	65.6614	82.6376	62.2834	67.1042	83.4042	70.7728	56.3546	62.1356	63.1048	91.9572	68.1976	47.8487	58.8625	73.6003	51.6571	Qdpr	quinoid dihydropteridine reductase
ENSMUSG00000015812	3.2101	0.511358	1.792	10.3105	2.07855	2.2941	7.4798	1.37263	0.868977	5.46586	4.06542	5.13371	1.62241	9.6565	12.3294	Gnrh1	gonadotropin releasing hormone 1
ENSMUSG00000015829	0.341603	0.128293	0.527503	0.489554	0.167378	0.420799	0.250515	0.0667877	0.746466	0.93511	0.675148	0.260986	0.369297	0.114978	0.0926327	Tnr	tenascin R
ENSMUSG00000015837	316.499	492.393	388.469	576.576	338.932	391.889	236.011	329.762	303.836	370.287	297.445	311.238	357.187	283.486	365.917	Sqstm1	sequestosome 1
ENSMUSG00000015839	73.5095	71.4849	87.367	66.1206	61.7317	87.0514	110.357	48.7922	111.99	81.2666	101.815	92.2912	105.739	54.0245	27.9536	Nfe2l2	nuclear factor, erythroid derived 2, like 2
ENSMUSG00000015843	3.04421	4.37468	3.74321	5.01076	10.9736	5.26792	2.40394	13.5166	1.76808	4.56536	2.05821	4.63325	1.19554	7.346	16.7888	Rxrg	retinoid X receptor gamma
ENSMUSG00000015846	99.7777	105.158	24.9003	30.8401	41.4326	49.9728	31.3749	29.4784	51.7029	29.0814	30.6013	30.3692	31.7187	116.532	34.7734	Rxra	retinoid X receptor alpha
ENSMUSG00000015850	11.0788	18.2709	22.4838	17.0086	21.4026	23.1763	20.5745	29.6481	17.7801	19.9958	28.1087	40.5428	11.8108	15.273	16.5793	Adamtsl4	ADAMTS-like 4
ENSMUSG00000015852	0.372387	0.67951	0.760943	0.638647	3.60153	28.6625	2.23269	7.47661	2.27379	2.80385	4.78867	3.55201	4.58809	0.524528	0.624439	Fcrls	Fc receptor-like S, scavenger receptor
ENSMUSG00000015854	0.796263	1.00323	3.11429	2.52365	60.6039	45.7358	8.4985	10.0956	45.4801	14.4684	8.63861	6.81746	4.34609	0.27495	0.302143	Cd5l	CD5 antigen-like
ENSMUSG00000015869	49.875	54.8159	37.0084	40.5401	25.776	31.2848	42.9	24.7681	35.6859	39.502	40.0125	45.7069	33.5944	51.4578	16.7891	Prpsap1	phosphoribosyl pyrophosphate synthetase-associated protein 1
ENSMUSG00000015879	0	0	0.0488666	0.023436	0.175173	0.0602363	0.0327726	0.0259543	0.0157859	0	0.0869233	0.0912419	0	0.0811608	0.0687438	Fam184b	family with sequence similarity 184, member B
ENSMUSG00000015880	1.66839	2.46416	1.62331	0.835156	5.48675	9.12928	8.52242	0.845462	4.08041	10.7022	3.30873	7.0454	6.74386	2.72364	3.5408	Ncapg	non-SMC condensin I complex, subunit G
ENSMUSG00000015882	4.28103	4.52959	2.04104	2.23939	2.80013	5.60762	5.92508	2.17758	4.44798	5.35466	4.84148	4.86345	3.14852	4.3021	1.89959	Lcorl	ligand dependent nuclear receptor corepressor-like
ENSMUSG00000015889	49.2812	54.4106	72.0567	75.261	63.794	59.7122	75.1052	41.7726	67.47	82.1156	94.522	84.5144	69.3929	44.8738	48.727	Lta4h	leukotriene A4 hydrolase
ENSMUSG00000015890	0.205718	0.146365	4.79425	0.170317	0	0	0.0595423	0.0471546	0	0.0278823	0	0	0	0.104912	0.041632	Amdhd1	amidohydrolase domain containing 1
ENSMUSG00000015932	518.832	384.936	176.879	184.192	197.919	190.832	250.85	70.5045	222.933	195.489	225.931	233.227	281.637	403.094	222.133	Dstn	destrin
ENSMUSG00000015937	106.021	88.2178	90.209	88.6138	88.0825	95.3047	93.6473	54.2994	90.1052	101.715	105.047	105.511	73.6721	82.3757	53.2372	Macroh2a1	macroH2A.1 histone
ENSMUSG00000015942	2.9489	4.00086	4.72828	4.52998	4.64955	4.66976	10.2712	3.93659	6.91627	6.57414	10.1894	11.1682	5.37427	5.00339	1.84967	Gtf2ird2	GTF2I repeat domain containing 2
ENSMUSG00000015943	28.3565	17.8408	26.8747	34.9473	23.7887	21.7852	17.2656	29.5974	16.9744	32.6643	19.4778	11.1198	26.8929	13.3016	26.2636	Bola1	bolA-like 1 (E. coli)
ENSMUSG00000015944	5.52304	7.36603	5.38623	8.20606	13.8631	18.5194	12.5189	28.1168	17.8068	9.80887	11.7742	13.1551	12.4688	7.51052	5.19167	Castor2	cytosolic arginine sensor for mTORC1 subunit 2
ENSMUSG00000015947	17.7826	5.67722	129.307	58.2766	54.9213	65.7964	123.395	14.8936	71.8805	41.7149	70.8022	52.3581	31.2613	1.95076	1.84551	Fcgr1	Fc receptor, IgG, high affinity I
ENSMUSG00000015950	11.8653	14.7419	66.0616	43.0931	89.02	105.302	111.504	27.1203	100.388	81.0065	110.148	91.6061	58.1088	14.7575	5.25502	Ncf1	neutrophil cytosolic factor 1
ENSMUSG00000015957	5.03743	8.78427	3.47744	4.05123	3.63311	3.69347	2.26926	14.4864	2.50834	4.06871	2.94774	3.69575	4.07205	5.11758	2.13692	Wnt11	wingless-type MMTV integration site family, member 11
ENSMUSG00000015961	38.2899	35.5279	31.6064	33.172	27.9442	33.6184	39.96	11.1521	45.7052	66.0242	43.6917	38.4851	34.6337	32.5637	23.402	Adss	adenylosuccinate synthetase, non muscle
ENSMUSG00000015962	0	1.71471	0	0	0	0.213686	0.697555	1.84143	0	0	0.189724	0	0	0.819386	0.325154	1700016C15Rik	RIKEN cDNA 1700016C15 gene
ENSMUSG00000015966	1.33693	2.67524	1.01361	1.25154	0.0757308	0.182289	0.877146	0.200723	0.0704173	0.616121	0.287307	0.310911	0.19908	1.96378	1.28479	Il17rb	interleukin 17 receptor B
ENSMUSG00000015968	2.43193	1.77266	22.3122	11.3471	9.45487	16.1208	47.0237	5.4512	37.8519	10.2557	26.4778	26.9043	11.7153	2.81462	1.51675	Cacna1d	calcium channel, voltage-dependent, L type, alpha 1D subunit
ENSMUSG00000015970	20.1115	29.5741	3.08927	3.9126	1.25854	1.66817	5.54318	0.510394	0.471983	1.1421	0.590017	1.48727	0.30259	17.3248	8.84823	Chdh	choline dehydrogenase
ENSMUSG00000015971	20.6404	28.1273	22.0642	25.8068	18.4744	20.7205	27.4425	19.8936	19.4397	28.0392	28.6534	25.177	22.7752	15.8292	12.0673	Actr8	ARP8 actin-related protein 8
ENSMUSG00000015980	4.69428	3.8886	7.62676	7.1645	8.71833	9.41321	6.48429	2.01468	4.02059	10.0924	8.6278	8.71784	6.37051	4.30905	2.72616	Lrrc27	leucine rich repeat containing 27
ENSMUSG00000015981	1.90008	2.06001	1.3761	1.23601	1.13983	1.15522	1.43501	0.311097	1.13529	0.77259	0.961578	2.62477	1.97086	1.13051	0.604257	Stk32c	serine/threonine kinase 32C
ENSMUSG00000015994	86.6514	109.14	68.7056	59.9147	62.9243	70.1268	79.6371	66.7594	64.9218	73.9512	74.8943	81.9998	59.6935	90.693	47.9064	Fnta	farnesyltransferase, CAAX box, alpha
ENSMUSG00000016018	25.6834	19.3906	30.9094	22.8568	14.3565	17.2398	30.988	14.7018	18.3321	29.1657	31.3109	35.2741	11.2011	24.9743	18.4515	Mtrex	Mtr4 exosome RNA helicase
ENSMUSG00000016024	45.3408	68.9626	102.388	101.596	151.207	210.84	139.725	46.485	132.035	112.102	200.003	146.89	122.231	54.8663	25.7902	Lbp	lipopolysaccharide binding protein
ENSMUSG00000016028	34.8742	27.6091	2.30065	4.94645	0.228207	0.544161	4.38061	0.327943	0.488981	0.863214	0.606479	1.7851	0.223111	35.4335	15.9192	Celsr1	cadherin, EGF LAG seven-pass G-type receptor 1
ENSMUSG00000016087	6.36291	7.30003	14.1076	13.0248	16.1021	18.1287	17.5831	7.997	23.945	17.1756	21.0858	17.4864	17.6274	9.51328	6.14813	Fli1	Friend leukemia integration 1
ENSMUSG00000016128	10.5303	13.8823	3.77087	8.4742	3.8852	8.48725	5.14111	4.45735	6.71896	3.17696	6.17892	5.30716	4.18963	9.2324	4.74854	Stard13	StAR-related lipid transfer (START) domain containing 13
ENSMUSG00000016150	0.29059	0.317471	0.423535	0.741963	0.121004	0.530002	0.996202	0.229914	0.281234	0.526795	0.801119	0.390596	0.236436	0.317475	0.294087	Tenm1	teneurin transmembrane protein 1
ENSMUSG00000016179	0.707897	0.553322	0.337799	0.125037	0	0.208197	0.226546	0.414609	0.180123	0.11163	0.305125	0.871903	0.137352	1.04144	0.104586	Camk1g	calcium/calmodulin-dependent protein kinase I gamma
ENSMUSG00000016181	13.9844	18.0643	11.7989	8.18173	6.11243	9.68883	18.9828	5.31765	8.61837	13.3592	11.0634	19.8187	6.08134	11.0418	5.87844	Utp25	UTP25 small subunit processome component
ENSMUSG00000016194	79.6661	79.8545	112.916	212.08	58.629	59.7314	42.1737	16.1577	41.0068	19.3354	22.1616	39.1922	57.0327	39.9989	38.34	Hsd11b1	hydroxysteroid 11-beta dehydrogenase 1
ENSMUSG00000016200	0.107239	0.230778	0.0256767	0.0799733	0.107531	0.148007	0.119019	0.0818255	0.0448362	0.0161277	0	0	0.0418086	0.0413545	0	Syt14	synaptotagmin XIV
ENSMUSG00000016206	12.0714	14.2782	20.4205	20.11	17.7039	16.8839	20.8277	7.68365	23.6311	18.8593	26.7235	20.3391	20.7019	10.3661	5.49235	H2-M3	histocompatibility 2, M region locus 3
ENSMUSG00000016239	2.59565	3.43102	0.872896	0.872152	1.7508	3.46929	1.67998	1.23631	5.01123	13.6437	2.96206	2.58058	1.64928	2.99404	0.682199	Lonrf3	LON peptidase N-terminal domain and ring finger 3
ENSMUSG00000016252	382.691	403.879	618.391	813.638	735.273	469.242	400.675	1149.58	422.687	672.471	517.651	532.259	534.899	473.498	1024.39	Atp5e	ATP synthase, H+ transporting, mitochondrial F1 complex, epsilon subunit
ENSMUSG00000016253	23.8707	23.1737	24.3073	33.7977	30.6573	31.2796	32.382	38.5503	25.7689	37.2994	44.3147	34.2743	34.7979	21.2786	21.7402	Nelfcd	negative elongation factor complex member C/D, Th1l
ENSMUSG00000016255	0.302969	0.179632	0.326884	0.156771	0.334797	1.00735	0.767291	0.434041	0.63358	0.0513292	0.268318	0.610345	0.354351	0.321894	0.0766414	Tubb1	tubulin, beta 1 class VI
ENSMUSG00000016256	99.8123	136.863	429.334	508.934	525.459	574.846	380.611	217.401	660.931	855.44	469.796	418.761	472.47	120.562	77.4609	Ctsz	cathepsin Z
ENSMUSG00000016257	106.517	78.1494	89.4712	62.6473	59.7034	87.0653	67.0445	81.4936	63.7854	75.6084	63.118	87.3719	62.5058	87.6231	45.6824	Prelid3b	PRELI domain containing 3B
ENSMUSG00000016262	13.3754	12.2995	3.13892	2.55263	3.77293	7.92692	8.34719	7.89977	8.70648	10.1351	12.0238	5.47865	3.08214	10.3481	4.92769	Sertad4	SERTA domain containing 4
ENSMUSG00000016283	7.40021	11.3026	1.99991	1.49809	0.103945	0.376319	1.0742	0.108562	0.652474	0.511888	1.09895	0.380013	0.362457	5.85927	3.10592	H2-M2	histocompatibility 2, M region locus 2
ENSMUSG00000016308	67.7115	59.9076	54.4275	52.5169	78.2883	66.6	71.6776	53.5012	76.5395	87.2266	78.3004	66.5183	76.4629	56.6266	46.5503	Ube2a	ubiquitin-conjugating enzyme E2A
ENSMUSG00000016319	672.999	603.29	403.089	343.096	413.659	504.849	520.231	230.972	478.386	432.789	400.349	349.603	357.671	577.643	244.831	Slc25a5	solute carrier family 25 (mitochondrial carrier, adenine nucleotide translocator), member 5
ENSMUSG00000016327	0.47972	0.190177	1.38423	0.782475	3.50886	0.457062	1.6199	44.8083	0.191654	1.50616	2.50866	2.58487	0.214374	2.19791	1.39102	Atp1b4	ATPase, (Na+)/K+ transporting, beta 4 polypeptide
ENSMUSG00000016344	87.1457	69.3672	53.2738	116.012	69.6836	59.0789	51.3106	70.0753	47.7445	61.8193	44.4213	61.9828	79.9845	43.4245	52.9071	Ppdpf	pancreatic progenitor cell differentiation and proliferation factor
ENSMUSG00000016346	0.520291	0.768058	0.197927	0.147866	0.134538	0.161885	0.524467	0.081745	0.0278842	0.13966	0.053886	0.162199	0.0605101	0.303124	0.128577	Kcnq2	potassium voltage-gated channel, subfamily Q, member 2
ENSMUSG00000016349	49.2752	111.629	58.5021	33.1766	179.058	70.1786	46.0428	630.055	27.3167	43.8118	44.0403	90.0829	12.2525	130.388	150.022	Eef1a2	eukaryotic translation elongation factor 1 alpha 2
ENSMUSG00000016356	1.20033	2.03147	2.7273	2.96551	2.31101	0.560309	1.82907	2.52959	0.74708	0.912087	2.12076	3.8294	2.13525	1.96949	3.83667	Col20a1	collagen, type XX, alpha 1
ENSMUSG00000016382	202.825	142.997	49.1619	45.6692	41.3535	55.9329	73.329	28.7865	80.3951	57.543	65.9314	64.6937	94.6938	144.39	57.1611	Pls3	plastin 3 (T-isoform)
ENSMUSG00000016386	0.748476	0.760757	0.398534	0.221312	0.64347	0.238875	0.534557	0.735281	0.372676	0.350818	0.436175	0	0.166745	0.742404	0.589212	Mpped2	metallophosphoesterase domain containing 2
ENSMUSG00000016409	8.49439	9.36227	5.61863	4.58142	5.75458	6.76037	10.0426	5.63677	7.26011	7.42826	9.38358	6.99387	5.34349	7.37707	3.53956	Nkap	NFKB activating protein
ENSMUSG00000016427	164.142	165.568	213.415	281.253	315.473	192.881	175.001	387.677	229.419	250.634	215.416	229.377	297.771	199.914	337.648	Ndufa1	NADH:ubiquinone oxidoreductase subunit A1
ENSMUSG00000016458	0	0.575111	0.355702	0.638571	0	0.0997433	1.30836	3.3857	0.261393	0	0.274988	0	0.526395	0.0526783	0	Wt1	Wilms tumor 1 homolog
ENSMUSG00000016477	3.70896	3.46501	4.84441	6.0522	6.40087	8.95945	7.93304	5.18264	8.52824	6.48956	8.42246	8.74605	7.73921	4.25441	2.2826	E2f3	E2F transcription factor 3
ENSMUSG00000016481	95.7771	90.5288	81.5635	81.4897	75.8648	86.1649	87.0883	53.4583	84.5313	73.9517	91.491	85.5517	99.4767	71.4249	58.4613	Cr1l	complement component (3b/4b) receptor 1-like
ENSMUSG00000016487	63.5554	63.2101	38.3888	43.4897	39.4826	84.3567	58.2957	52.6923	76.3453	48.3786	62.4425	52.5425	66.5999	65.0696	20.6561	Ppfibp1	PTPRF interacting protein, binding protein 1 (liprin beta 1)
ENSMUSG00000016493	0.585551	0.623136	2.85253	1.7353	0.695586	0.60773	2.97456	0.344153	0.675264	1.00146	2.68338	2.38187	0.736148	0.882062	0.850771	Cd46	CD46 antigen, complement regulatory protein
ENSMUSG00000016494	29.8102	43.8286	75.7939	49.2352	135.394	157.956	159.895	93.3167	119.598	106.088	248.236	162.274	112.099	66.5004	41.6028	Cd34	CD34 antigen
ENSMUSG00000016495	56.5755	63.1052	71.8412	81.6917	59.3934	57.8323	84.49	39.1894	68.1036	96.1237	106.673	88.9433	55.8417	64.837	40.026	Plgrkt	plasminogen receptor, C-terminal lysine transmembrane protein
ENSMUSG00000016496	16.1869	16.4136	15.8619	11.5739	16.1961	24.5118	33.3312	3.70973	54.1233	8.05998	29.9784	18.1567	24.0195	15.4087	3.98628	Cd274	CD274 antigen
ENSMUSG00000016498	0.630489	0.822405	0.680257	0.130498	0.696723	0.754678	0.54746	0.216781	1.25804	0.170909	1.26566	1.01612	1.13071	0.428718	0	Pdcd1lg2	programmed cell death 1 ligand 2
ENSMUSG00000016503	29.7468	30.5175	22.4433	24.9009	24.3163	22.0011	19.2688	18.0096	23.7615	29.0197	23.1779	19.391	26.1434	22.4322	17.4654	Gtf3a	general transcription factor III A
ENSMUSG00000016510	24.3185	24.0417	22.7151	16.0595	15.695	13.3842	18.4422	19.225	12.6604	14.9618	14.3938	17.8591	12.9195	22.7853	8.05493	Mtif3	mitochondrial translational initiation factor 3
ENSMUSG00000016520	12.2638	13.0001	4.00965	5.96126	6.36539	7.16672	7.52944	3.83332	8.93741	5.54069	11.1903	6.7617	7.38917	10.029	4.13646	Lnx2	ligand of numb-protein X 2
ENSMUSG00000016524	1.75473	0.231641	0.239993	1.08957	2.94963	1.67785	3.04729	0	0.387638	0	0.634086	7.79815	4.40222	0.074573	0	Il19	interleukin 19
ENSMUSG00000016526	1.97028	0.402188	0.665344	0.223365	0.870904	0.533097	1.71081	0.282705	1.92281	0.53409	1.6286	0.793844	0.889544	0.524149	0.280795	Dyrk3	dual-specificity tyrosine-(Y)-phosphorylation regulated kinase 3
ENSMUSG00000016528	90.7507	84.2764	87.3347	70.9494	128.041	131.038	144.163	115.275	213.321	98.567	128.685	133.048	186.687	83.2817	56.1352	Mapkapk2	MAP kinase-activated protein kinase 2
ENSMUSG00000016529	0.658297	0.487884	1.59808	2.0438	3.00074	5.36253	17.8627	1.0374	6.59647	7.02633	2.13769	4.31005	6.67282	0.41965	0.333056	Il10	interleukin 10
ENSMUSG00000016534	203.39	214.617	194.23	182.051	213.789	292.246	274.541	153.679	356.629	291.636	308.732	248.9	294.872	219.234	85.6176	Lamp2	lysosomal-associated membrane protein 2
ENSMUSG00000016541	57.1249	66.9908	79.0006	73.163	86.9	105.497	78.4074	77.5281	88.2213	84.305	86.9588	61.4612	96.3848	53.1149	40.7176	Atxn10	ataxin 10
ENSMUSG00000016552	6.82086	8.99152	2.98098	3.14523	3.14888	3.51125	3.40166	4.98426	4.70788	4.69937	4.53128	4.08171	2.03462	7.04245	2.23655	Foxred2	FAD-dependent oxidoreductase domain containing 2
ENSMUSG00000016554	136.862	100.257	136.311	109.118	78.6924	106.718	104.396	98.6304	89.2898	90.9163	83.9951	88.889	81.1602	75.5876	57.2685	Eif3d	eukaryotic translation initiation factor 3, subunit D
ENSMUSG00000016559	553.066	418.086	446.263	385.694	339.881	406.87	381.632	147.947	467.423	474.16	497.467	388.359	551.864	329.104	215.41	H3f3b	H3.3 histone B
ENSMUSG00000016619	25.5242	21.2227	15.4248	17.9655	21.6185	24.732	19.6782	12.1963	23.7902	25.5657	18.0741	19.2725	20.8973	19.6061	7.06985	Nup50	nucleoporin 50
ENSMUSG00000016624	1.46274	0.640655	0.806975	1.54233	1.06634	0.410594	4.00691	0.353828	0.484212	0.339978	1.13679	3.64702	0.717772	0.391215	4.03397	Phf21b	PHD finger protein 21B
ENSMUSG00000016637	15.0437	17.7787	22.2477	25.0788	19.5541	21.5093	20.1743	21.1234	22.1964	29.2644	26.1981	20.3721	29.7327	14.1408	14.5108	Ift27	intraflagellar transport 27
ENSMUSG00000016664	79.4516	80.2588	57.3247	44.587	67.1586	88.274	66.908	52.8868	80.3989	63.6544	70.3789	69.503	57.3491	64.5041	21.2346	Pacsin2	protein kinase C and casein kinase substrate in neurons 2
ENSMUSG00000016756	1.81937	1.61066	2.16355	1.58884	4.93629	5.9323	5.55471	2.56189	4.96072	3.30639	5.96546	6.81385	3.83169	1.81549	0.719493	Cmah	cytidine monophospho-N-acetylneuraminic acid hydroxylase
ENSMUSG00000016757	14.271	10.5646	8.29769	9.72454	10.294	15.1984	11.4041	12.3213	11.7224	11.3962	9.43312	8.18298	11.3598	7.88332	4.11017	Ttll12	tubulin tyrosine ligase-like family, member 12
ENSMUSG00000016758	1.61691	2.60169	1.16092	1.78271	2.71135	2.53882	2.54071	1.26918	1.6448	2.73921	3.07468	4.46176	2.98645	1.63837	1.99206	Bik	BCL2-interacting killer
ENSMUSG00000016763	0.322145	0.810607	0.127851	0.601405	0.261891	0.551593	0.658	0.628379	0.290984	0.314928	0.419779	0.477438	0.97016	0.353223	0.340032	Scube1	signal peptide, CUB domain, EGF-like 1
ENSMUSG00000016831	23.5285	22.9492	16.7059	15.7627	16.1195	24.5684	22.482	17.716	27.8581	16.7935	23.5921	21.1169	17.0454	22.1088	8.07663	Tox4	TOX high mobility group box family member 4
ENSMUSG00000016833	93.0058	81.2072	97.6051	92.6016	104.67	82.2413	93.2158	104.036	68.667	100.885	84.6827	76.7057	101.086	79.9577	86.2501	Mrps18c	mitochondrial ribosomal protein S18C
ENSMUSG00000016918	4.89286	8.51801	36.2534	32.188	30.4244	51.237	54.7974	26.6955	60.6747	26.3136	68.0125	51.8873	82.3744	5.07111	4.2954	Sulf1	sulfatase 1
ENSMUSG00000016921	97.4526	78.8287	100.783	115.44	85.1009	88.2008	154.227	54.5672	84.6104	128.072	141.375	134.592	83.9913	58.604	45.9552	Srsf6	serine and arginine-rich splicing factor 6
ENSMUSG00000016933	46.3703	54.1634	24.6011	30.9721	28.7875	28.0368	36.1061	16.886	31.7434	26.4695	52.6794	40.5928	34.018	45.5597	15.8585	Plcg1	phospholipase C, gamma 1
ENSMUSG00000016940	27.9251	36.3597	25.2643	39.598	22.0506	25.1204	23.3494	20.2773	22.8026	25.3394	25.4054	23.9563	26.6086	26.7163	18.2871	Kctd2	potassium channel tetramerisation domain containing 2
ENSMUSG00000016942	0	0.0700762	7.22617	0.985531	0.261215	0.166159	0.958505	1.15916	0.735085	0.677487	2.50272	0	0.669599	0.262518	0	Tmprss6	transmembrane serine protease 6
ENSMUSG00000016946	33.0877	27.7331	21.7127	24.7188	20.005	22.5848	25.1656	11.9909	28.502	21.5055	26.0763	22.0749	34.5625	30.7158	9.36847	Kctd5	potassium channel tetramerisation domain containing 5
ENSMUSG00000016984	3.81632	3.87405	2.4251	1.87513	1.72176	2.71481	3.51683	1.62976	2.76254	3.32241	2.67766	3.32673	2.31377	3.88509	1.59562	Etaa1	Ewing tumor-associated antigen 1
ENSMUSG00000016995	0.138517	0.350268	0.212466	0.387094	0.0544022	0.711287	0.105048	3.99591	2.64158	1.67049	2.64981	0.0941092	0.288015	0.27997	0.199259	Matn4	matrilin 4
ENSMUSG00000017002	642.339	65.6449	333.114	176.782	507.082	563.76	629.928	314.752	1612.85	6.58537	569.115	254.653	1796.56	27.7929	8.32235	Slpi	secretory leukocyte peptidase inhibitor
ENSMUSG00000017007	0	0	0	0	0.098947	0	0	0.0920711	0.0411323	0.0526264	0.0696772	0.0782211	0.0151378	0.0380534	0	Rbpjl	recombination signal binding protein for immunoglobulin kappa J region-like
ENSMUSG00000017009	250.229	202.358	180.411	296.603	93.5117	115.488	149.56	42.4824	140.03	53.2209	86.4484	93.9202	107.856	176.201	101.106	Sdc4	syndecan 4
ENSMUSG00000017057	97.4324	56.4721	51.8316	34.9304	28.7287	47.6588	81.9502	13.4812	65.7231	19.0819	75.9944	44.2473	61.625	57.4991	24.0153	Il13ra1	interleukin 13 receptor, alpha 1
ENSMUSG00000017119	55.983	77.7123	45.4511	43.2876	44.0117	55.6689	65.1685	46.4142	55.8895	50.9687	70.7098	68.8915	34.2503	63.8065	26.1872	Nbr1	NBR1, autophagy cargo receptor
ENSMUSG00000017132	41.7594	43.7282	25.5625	21.6768	34.0627	34.6641	31.3525	21.1009	68.5445	25.1008	42.0116	37.6371	47.9507	40.1101	11.6863	Cyth1	cytohesin 1
ENSMUSG00000017144	50.5611	38.7131	26.4667	39.2115	25.856	32.8505	36.562	16.6193	37.7137	22.5857	36.101	34.1546	27.9875	31.6209	15.0576	Rnd3	Rho family GTPase 3
ENSMUSG00000017146	1.71646	0.956562	1.9148	1.39549	2.74884	3.91109	3.73686	1.0366	5.28447	8.13658	2.70791	3.14381	1.96568	1.95266	0.816231	Brca1	breast cancer 1, early onset
ENSMUSG00000017167	1.46184	0.999816	0.684456	0.641663	0.424138	1.20224	0.429214	1.14667	0.389144	0.931362	0.640167	1.64503	0.705998	0.620694	0.356637	Cntnap1	contactin associated protein-like 1
ENSMUSG00000017176	32.0318	30.5541	27.5342	24.8264	17.1166	21.285	26.9722	26.0714	25.8856	25.0643	29.1979	32.8982	28.7839	27.4516	18.8375	Nt5c3b	5'-nucleotidase, cytosolic IIIB
ENSMUSG00000017188	47.6978	42.7635	60.0151	78.1567	62.9383	50.617	46.4119	65.7338	44.6186	61.2809	44.4698	41.8206	48.8137	34.6294	46.0511	Coa3	cytochrome C oxidase assembly factor 3
ENSMUSG00000017195	0.175641	0.157341	0.179178	0.0859319	0	0	0	0	0	0.056271	0.103701	0	0.357611	0.0746447	0.0840202	Zpbp2	zona pellucida binding protein 2
ENSMUSG00000017204	46.1834	36.2428	1.38568	1.42272	0.559695	1.05853	9.2646	0.456095	0.302624	0.514856	0.199608	6.18333	0.141044	44.0466	5.38176	Gsdma	gasdermin A
ENSMUSG00000017210	23.9083	20.9594	21.5372	30.2548	32.2398	33.1664	45.2527	28.5516	44.3712	28.0599	50.0619	58.4011	58.7467	27.6236	15.5469	Med24	mediator complex subunit 24
ENSMUSG00000017211	2.2147	3.49797	0.353911	0.183	0.0906053	0	1.30248	0.0939708	0	0.318084	0.0972282	0.712463	0	5.67428	0.930747	Gsdma2	gasdermin A2
ENSMUSG00000017221	142.182	117.467	106.956	110.752	110.361	111.128	93.8582	105.321	93.3458	89.1755	75.8808	83.3762	98.149	111.134	66.3835	Psmd3	proteasome (prosome, macropain) 26S subunit, non-ATPase, 3
ENSMUSG00000017264	33.2113	31.8678	42.1831	43.3172	22.8804	30.4964	38.3665	19.0664	28.8303	35.9184	31.469	36.425	30.8293	21.052	27.8362	Exosc10	exosome component 10
ENSMUSG00000017286	71.5688	75.4611	34.3876	35.7917	39.7483	50.7497	45.664	44.3473	60.3379	43.0702	48.4461	51.3016	47.1628	70.1598	31.7336	Glod4	glyoxalase domain containing 4
ENSMUSG00000017288	38.5468	34.4686	24.768	25.424	25.237	28.6576	25.6165	21.0843	31.0004	26.1432	26.0078	21.0215	22.9819	36.0722	18.1276	Vps53	VPS53 GARP complex subunit
ENSMUSG00000017291	21.7099	21.2261	9.22335	9.31121	10.7253	15.9966	15.4351	10.2215	14.5679	9.99678	13.2641	14.2402	10.6365	28.117	7.92523	Taok1	TAO kinase 1
ENSMUSG00000017299	26.193	24.5862	21.5778	23.9378	21.3959	22.318	23.2318	23.778	25.2339	29.1768	26.1101	29.7465	26.7273	24.9629	12.8814	Dnttip1	deoxynucleotidyltransferase, terminal, interacting protein 1
ENSMUSG00000017300	761.985	1252.47	2562.81	1802.98	3275.12	974.679	955.762	11061.3	487.913	1653.35	854.772	2191.59	688.093	2338.09	8943.06	Tnnc2	troponin C2, fast
ENSMUSG00000017307	23.5967	21.2875	15.9698	19.663	16.7974	12.4918	18.0341	12.144	11.2547	17.6372	16.4822	11.6584	11.4592	18.4864	9.94264	Acot8	acyl-CoA thioesterase 8
ENSMUSG00000017309	40.6282	61.9562	50.9099	75.0375	56.4643	46.3579	31.1464	23.1749	38.0705	39.8315	48.6999	31.3966	30.4069	45.6801	62.832	Cd300lg	CD300 molecule like family member G
ENSMUSG00000017311	7.23262	108.957	2.21657	0	0	0	0.801836	0	0	0.870146	0	0	0	55.1294	6.75607	Pyy	peptide YY
ENSMUSG00000017314	3.2308	3.39994	1.82568	2.26191	3.36996	2.91419	2.00665	0.996598	1.8179	1.65256	3.40019	2.33498	3.22081	3.29881	1.07012	Mpp2	membrane protein, palmitoylated 2 (MAGUK p55 subfamily member 2)
ENSMUSG00000017316	0	0	0	0	0.350781	0	0.91877	0	0	0	0	0	0.742539	0	0	Ppy	pancreatic polypeptide
ENSMUSG00000017344	1.02997	4.97907	53.0158	5.25653	13.0763	7.47623	5.13798	7.1136	7.75456	10.218	9.57126	9.2278	7.73852	4.12415	8.69056	Vtn	vitronectin
ENSMUSG00000017376	6.30702	6.29172	10.1103	13.2288	12.0792	7.93395	6.93153	7.65842	9.57907	8.5268	9.41022	15.2314	11.248	6.33297	9.5018	Nlk	nemo like kinase
ENSMUSG00000017386	13.1116	10.7147	6.09777	6.61456	11.2269	17.2459	12.6021	14.5852	24.5904	9.51268	11.8382	11.0177	28.7849	8.12635	2.21542	Traf4	TNF receptor associated factor 4
ENSMUSG00000017390	34.5262	19.4045	3.8756	3.73219	4.41379	4.55933	6.44507	2.13746	10.8708	7.90893	4.12931	5.81212	6.56431	15.8577	10.2176	Aldoc	aldolase C, fructose-bisphosphate
ENSMUSG00000017400	2.69357	3.08854	2.28343	2.44391	1.63	4.22207	3.10919	3.58213	5.57534	5.47615	6.02054	7.35028	3.85047	2.86182	1.13564	Stac2	SH3 and cysteine rich domain 2
ENSMUSG00000017404	2177.46	1956.34	1547.85	1609.99	1461.52	1511.4	1521.35	1236.81	1562.29	1779.59	1502.38	1357.46	1710.73	2119.26	1500.96	Rpl19	ribosomal protein L19
ENSMUSG00000017405	5.10659	5.0026	3.47037	8.32576	3.25214	3.05665	8.54652	2.20261	3.41847	5.64155	4.09287	8.27596	5.30576	5.44582	4.01181	Nek8	NIMA (never in mitosis gene a)-related expressed kinase 8
ENSMUSG00000017412	0.536158	0.93248	0.179971	0.30826	0.131663	0.269384	0.32761	0.315595	0.36588	0.411791	1.00754	0.480051	0.371608	0.845733	0.361682	Cacnb4	calcium channel, voltage-dependent, beta 4 subunit
ENSMUSG00000017417	5.70803	8.37143	3.75828	6.59667	1.47285	5.64511	2.93235	1.83615	6.00292	20.6783	7.27729	5.11953	4.89046	6.39008	3.89754	Plxdc1	plexin domain containing 1
ENSMUSG00000017418	14.5804	9.69401	7.39293	11.6012	8.96938	8.73133	8.65537	7.23316	8.59611	4.94774	8.33995	7.47914	12.9255	17.5347	10.765	Arl5b	ADP-ribosylation factor-like 5B
ENSMUSG00000017421	133.722	116.687	91.8441	91.7382	86.3182	102.904	132.146	61.1446	126.763	107.19	117.255	119.003	102.501	112.161	58.8169	Zfp207	zinc finger protein 207
ENSMUSG00000017428	128.548	95.9028	102.445	85.1715	85.1024	104.51	87.4068	113.067	68.7111	58.5282	62.7763	88.7923	64.5114	100.978	54.2976	Psmd11	proteasome (prosome, macropain) 26S subunit, non-ATPase, 11
ENSMUSG00000017446	36.3483	28.3972	31.3895	52.9428	47.7022	50.4823	40.1994	22.4561	94.7413	39.312	97.8347	53.7655	130.808	30.0943	14.4012	C1qtnf1	C1q and tumor necrosis factor related protein 1
ENSMUSG00000017453	0.192465	8.8771	4.71529	0.658332	0.336937	0.0675859	0	0.232968	0	0.227083	0.22727	0.574639	0.222414	0.474685	0.308525	Pipox	pipecolic acid oxidase
ENSMUSG00000017466	132.992	214.518	145.58	128.153	344.925	483.069	199.857	231.732	629.054	585.234	547.796	335.696	505.302	226.836	60.4294	Timp2	tissue inhibitor of metalloproteinase 2
ENSMUSG00000017478	30.3292	25.4465	17.4834	21.8073	18.54	23.6802	26.8738	17.9353	25.1237	26.9814	23.8023	22.0004	18.9083	23.2611	10.1496	Zc3h18	zinc finger CCCH-type containing 18
ENSMUSG00000017485	82.7127	85.9375	43.6049	28.8026	52.2174	62.4525	80.7046	39.7202	64.5245	43.815	73.6631	74.0349	60.0859	111.67	28.3307	Top2b	topoisomerase (DNA) II beta
ENSMUSG00000017491	2.2495	3.02314	7.49897	12.575	3.17269	2.43883	1.39593	3.13561	1.2824	0.809394	1.33725	2.90081	1.20465	1.8429	0.768851	Rarb	retinoic acid receptor, beta
ENSMUSG00000017493	122.171	175.463	188.777	205.832	229.655	397.82	107.735	138.942	520.134	173.704	246.902	78.5715	227.183	134.037	60.7089	Igfbp4	insulin-like growth factor binding protein 4
ENSMUSG00000017499	2.45923	1.63365	3.98534	2.53274	3.5958	5.64949	5.46706	0.48837	3.65007	5.3819	3.65943	4.46477	2.38619	2.65249	0.62716	Cdc6	cell division cycle 6
ENSMUSG00000017548	25.3086	23.554	10.9601	11.3671	12.8008	22.3549	32.3224	10.9513	27.6703	17.3262	20.7367	19.5851	17.3295	25.0961	7.48345	Suz12	SUZ12 polycomb repressive complex 2 subunit
ENSMUSG00000017550	2.44762	1.61137	2.45674	1.66592	1.50162	2.0575	4.73647	0.575043	2.28795	3.31519	2.78955	2.94809	1.59749	2.19051	1.07885	Atad5	ATPase family, AAA domain containing 5
ENSMUSG00000017561	14.0453	19.3893	15.4643	16.4834	15.1957	25.7746	27.6277	12.1412	28.8343	23.7891	31.0657	23.2347	14.9083	12.1165	5.35001	Crlf3	cytokine receptor-like factor 3
ENSMUSG00000017588	0.135361	0.100316	1.52507	0	0	0.127607	0.0979902	0	0.141302	0	0.0799061	0.360647	0	0.230081	0.273907	Krt27	keratin 27
ENSMUSG00000017607	157.842	175.092	8.41702	21.3135	1.79992	2.08272	20.6706	0.461154	1.31375	2.32814	3.38058	7.91246	1.41683	148.259	44.4415	Tns4	tensin 4
ENSMUSG00000017615	40.9536	40.6026	35.2559	39.932	37.2308	40.6497	43.7445	22.9763	40.2739	33.7029	34.9609	41.0191	42.5315	34.9663	20.5189	Tnfaip1	tumor necrosis factor, alpha-induced protein 1 (endothelial)
ENSMUSG00000017631	33.8991	25.3802	18.9745	17.5123	28.3365	53.2393	44.2541	18.3021	68.5009	36.5238	51.7223	41.1521	34.5732	28.1554	11.135	Abr	active BCR-related gene
ENSMUSG00000017639	13.8777	20.2115	1.78644	2.47509	0.777681	0.681601	1.69253	0.225911	1.47127	0.454172	2.27896	0.635349	1.44473	21.2098	3.54921	Rab11fip4	RAB11 family interacting protein 4 (class II)
ENSMUSG00000017652	3.99814	2.83218	4.47113	4.76572	19.4137	10.7458	11.8122	6.83057	16.0486	15.7255	16.3973	22.9024	27.2662	1.43442	1.33492	Cd40	CD40 antigen
ENSMUSG00000017664	24.0057	24.3598	35.4297	43.386	32.1236	38.4313	32.004	19.4177	37.6795	44.4922	39.0635	30.3867	30.7506	14.2428	12.3037	Slc35c2	solute carrier family 35, member C2
ENSMUSG00000017667	0.731587	0.961399	1.20849	0.772646	1.1793	1.21929	1.76897	1.21739	1.67996	1.22906	2.40484	2.2084	1.50543	0.621429	0.439075	Zfp334	zinc finger protein 334
ENSMUSG00000017670	42.3451	27.5986	31.6805	34.9747	36.8048	42.9917	54.1528	16.9645	44.7018	55.3984	48.9349	44.9205	33.9531	27.2745	11.5456	Elmo2	engulfment and cell motility 2
ENSMUSG00000017677	48.7376	33.9155	53.5184	55.7431	57.8116	64.7652	112.837	21.1178	79.3592	80.786	105.073	93.8953	65.193	41.6887	15.2297	Wsb1	WD repeat and SOCS box-containing 1
ENSMUSG00000017679	33.9875	30.4955	17.6215	21.6056	12.3659	17.3984	22.1902	6.58963	24.4555	15.5041	16.0164	20.1597	20.7048	37.3905	7.60227	Ttpal	tocopherol (alpha) transfer protein-like
ENSMUSG00000017686	32.8231	28.8571	23.3269	33.9269	27.9631	29.9108	30.3017	31.9099	25.2565	30.3304	30.2148	37.9228	24.8711	35.0356	22.5507	Rhot1	ras homolog family member T1
ENSMUSG00000017692	12.0961	9.80014	1.73205	2.06417	3.56306	3.48974	2.69916	3.1356	2.4883	2.07421	1.52163	2.3077	2.20873	7.72073	3.39809	Rhbdl3	rhomboid like 3
ENSMUSG00000017697	6.32395	3.13065	9.67162	8.93454	13.9087	11.3478	12.6554	1.82956	11.1705	9.90272	9.57006	7.66867	15.4153	1.74823	2.1123	Ada	adenosine deaminase
ENSMUSG00000017707	298.637	375.827	277.255	274.058	378.604	578.202	459.27	219.147	585.63	418.2	454.555	395.888	414.844	385.853	134.093	Serinc3	serine incorporator 3
ENSMUSG00000017713	2.04257	3.03625	8.43513	10.6919	9.45932	9.76009	14.8326	4.9904	7.23124	5.8647	11.3543	8.13503	10.333	1.38825	2.02493	Tha1	threonine aldolase 1
ENSMUSG00000017715	76.2589	45.9275	55.8322	70.9385	52.1279	61.9448	88.173	28.8763	73.0702	48.9015	65.7894	70.8851	83.414	65.7952	25.6632	Pgs1	phosphatidylglycerophosphate synthase 1
ENSMUSG00000017716	7.48619	3.69464	7.15217	9.70769	41.3639	27.8817	46.6702	5.20272	28.9236	74.0508	20.7462	28.189	33.2848	10.9662	6.81101	Birc5	baculoviral IAP repeat-containing 5
ENSMUSG00000017718	2.76914	8.82391	5.9985	4.83274	3.30768	4.67104	6.7915	5.26701	4.95899	5.15091	7.39811	12.4091	2.92273	4.19691	1.17086	Afmid	arylformamidase
ENSMUSG00000017720	0	0	0	0.257445	0.137449	0	0.360008	0	0	0.168583	0.29375	0	0	0	0	Trp53tg5	transformation related protein 53 target 5
ENSMUSG00000017721	57.8019	62.7971	41.3159	50.4881	63.0478	71.2855	43.9698	38.2666	72.6777	66.7866	52.6591	42.2851	68.5065	48.1268	21.3767	Pigt	phosphatidylinositol glycan anchor biosynthesis, class T
ENSMUSG00000017723	0.461722	11.6747	1.71543	0.411352	0	0.374114	1.15046	3.64444	0	0	0	0	0.757143	0.503112	0	Wfdc2	WAP four-disulfide core domain 2
ENSMUSG00000017724	20.7945	6.18412	2.17382	3.86655	2.83249	3.58074	6.55524	1.67794	5.54411	2.5133	4.05647	10.4895	15.8872	6.22046	2.09552	Etv4	ets variant 4
ENSMUSG00000017734	55.168	44.279	36.4186	39.6175	30.5133	30.5874	26.4364	25.8638	25.3285	17.2768	18.7795	25.3882	20.7107	27.3507	30.519	Dbndd2	dysbindin (dystrobrevin binding protein 1) domain containing 2
ENSMUSG00000017737	135.441	19.1694	79.2506	47.3351	68.7351	158.047	83.9522	28.6858	1033.92	13.4699	423.565	276.681	903.491	4.68796	2.49747	Mmp9	matrix metallopeptidase 9
ENSMUSG00000017740	0.286574	0.350743	0.599711	1.26717	0.927455	0.618392	0.923352	0.3939	1.1947	0.642993	2.51678	1.55507	0.970551	0.323605	0.208594	Slc12a5	solute carrier family 12, member 5
ENSMUSG00000017747	11.3967	13.3009	13.4929	18.0157	15.7672	17.2388	12.6904	13.5807	17.301	17.9022	12.6839	11.5656	13.8654	11.6822	5.00401	Ghdc	GH3 domain containing
ENSMUSG00000017754	81.1934	165.518	160.075	334.286	494.936	683.874	301.52	196.031	428.689	907.775	448.389	304.953	251.228	137.401	80.9142	Pltp	phospholipid transfer protein
ENSMUSG00000017756	13.4852	22.2465	22.9342	24.9563	28.9647	35.2783	33.3501	10.5955	40.9951	58.2846	38.4876	47.5856	19.0427	14.4491	6.37703	Slc12a7	solute carrier family 12, member 7
ENSMUSG00000017760	167.369	223.529	240.301	331.239	306.81	437.171	364.557	183.966	568.108	684.502	505.806	393.987	302.275	177.999	79.8119	Ctsa	cathepsin A
ENSMUSG00000017764	13.3294	14.6601	6.47304	14.5692	7.7209	8.30942	7.58175	5.42231	6.76854	9.42324	6.06577	7.71447	4.92102	12.7032	4.79585	Zswim1	zinc finger SWIM-type containing 1
ENSMUSG00000017765	36.9657	36.3355	31.938	43.3506	26.2531	38.2682	33.7311	21.5736	37.2594	43.7101	35.6935	37.7697	36.6779	25.7908	15.6931	Slc12a4	solute carrier family 12, member 4
ENSMUSG00000017767	1.60126	0.184681	1.68036	8.9484	4.62029	2.87563	2.22155	1.80983	0.325695	4.10187	1.24363	2.92159	0.121437	0.728072	0.157591	Spata25	spermatogenesis associated 25
ENSMUSG00000017774	104.085	93.8143	69.0775	86.477	73.6265	110.88	82.1762	46.1404	98.1192	75.5229	86.4398	73.8273	71.8236	70.9151	38.5697	Myo1c	myosin IC
ENSMUSG00000017776	73.6512	57.8624	55.6936	47.8828	57.6749	78.3015	80.6028	40.1663	95.9253	60.2767	70.2978	69.0915	76.944	64.3712	29.7258	Crk	v-crk avian sarcoma virus CT10 oncogene homolog
ENSMUSG00000017778	602.34	531.081	721.832	791.038	833.424	630.645	544.024	1789.06	570.98	863.406	590.648	755.919	726.216	714.611	1030.27	Cox7c	cytochrome c oxidase subunit 7C
ENSMUSG00000017781	124.002	102.738	216.468	178.887	214.103	205.98	209.354	98.2825	222.824	201.523	193.821	196.643	181.971	98.5224	78.0693	Pitpna	phosphatidylinositol transfer protein, alpha
ENSMUSG00000017801	28.0637	29.5852	37.2503	19.6276	20.2878	31.6718	39.1972	21.8242	35.8137	29.1805	27.8685	39.0368	24.7852	20.4439	12.2666	Mlx	MAX-like protein X
ENSMUSG00000017802	53.0539	60.3853	39.2072	37.8293	38.6905	42.1414	43.88	33.126	49.367	39.847	49.4938	41.1554	45.0878	61.4977	22.794	Retreg3	reticulophagy regulator family member 3
ENSMUSG00000017817	8.56787	10.767	5.50716	4.544	31.4847	25.5478	7.05703	121.968	8.59338	11.4123	10.4132	17.3522	11.821	29.5246	45.5071	Jph2	junctophilin 2
ENSMUSG00000017830	11.9654	4.75172	28.8921	28.4459	14.6195	10.2265	14.4917	4.11318	8.18407	13.9322	15.2474	10.0457	6.42676	6.15269	1.67205	Dhx58	DEXH (Asp-Glu-X-His) box polypeptide 58
ENSMUSG00000017831	99.0229	108.803	47.7824	47.2891	53.2639	61.0477	58.0207	53.9921	66.6243	53.2313	63.1411	56.1456	72.3184	126.361	48.5321	Rab5a	RAB5A, member RAS oncogene family
ENSMUSG00000017832	0.693897	0.617123	0.74867	1.04427	1.91698	2.76859	2.00839	0.231297	2.53955	1.77794	2.38308	2.09683	2.57	1.47448	0.408416	Hspb9	heat shock protein, alpha-crystallin-related, B9
ENSMUSG00000017837	60.6604	61.1552	31.4454	38.0592	43.8606	47.9018	39.2043	33.7387	48.2725	63.8505	37.6058	35.9332	27.3404	50.2916	13.6813	Nkiras2	NFKB inhibitor interacting Ras-like protein 2
ENSMUSG00000017843	78.9836	78.3782	56.9433	53.0406	58.4498	75.9148	73.1286	49.0879	91.7682	76.0697	78.293	71.2619	68.1501	84.6289	36.5209	Ppp2r5c	protein phosphatase 2, regulatory subunit B', gamma
ENSMUSG00000017858	29.1194	31.3488	17.2338	18.6544	20.6481	26.3495	26.6164	16.6377	25.7037	25.1079	25.5143	21.8278	20.1988	25.5094	10.0004	Ift52	intraflagellar transport 52
ENSMUSG00000017861	6.06159	1.96272	2.2276	2.91878	4.79055	6.269	7.42282	0.55988	7.32075	8.78163	5.96446	4.86402	4.4568	2.3781	1.04512	Mybl2	myeloblastosis oncogene-like 2
ENSMUSG00000017868	0.366564	6.5333	1.0283	1.03903	0.814716	0.292511	0.0466677	0	0.0255524	0.17389	0.87059	1.48526	0.287434	0.0467352	0.0370915	Sgk2	serum/glucocorticoid regulated kinase 2
ENSMUSG00000017897	3.56251	3.85802	4.87682	11.199	3.56558	3.29299	3.78669	3.69803	6.73644	0.41223	3.83468	2.16672	10.0636	4.20044	2.72077	Eya2	EYA transcriptional coactivator and phosphatase 2
ENSMUSG00000017929	7.29362	7.70288	29.4116	22.0783	28.2094	38.2555	29.8514	17.0058	45.2387	29.8473	30.5172	30.856	31.1076	7.25712	2.88154	B4galt5	UDP-Gal:betaGlcNAc beta 1,4-galactosyltransferase, polypeptide 5
ENSMUSG00000017943	0.297788	0.107654	0.391806	0.462269	0.200645	0.396049	0.262766	0.737799	1.24549	0.706321	0.351639	0	0.566305	0.115748	0.301323	Gdap1l1	ganglioside-induced differentiation-associated protein 1-like 1
ENSMUSG00000017950	0.0439751	15.4815	6.3575	0.726394	0.435452	0.0584855	0.0318211	0	0.415615	0	0.465315	0	0	0.0881528	0	Hnf4a	hepatic nuclear factor 4, alpha
ENSMUSG00000017969	1.82386	3.00249	49.7322	12.1567	4.6074	40.0465	27.4756	31.4767	11.9507	8.75865	15.9931	6.56377	9.73471	1.43898	0.999005	Ptgis	prostaglandin I2 (prostacyclin) synthase
ENSMUSG00000017978	1.32786	1.64913	0.723944	0.710129	0.634821	0.59922	1.13776	1.29342	0.170578	0.551279	0.990396	1.71679	0.406848	2.18107	0.424057	Cadps2	Ca2+-dependent activator protein for secretion 2
ENSMUSG00000017999	44.5491	34.7298	29.7403	28.7654	22.1594	27.7527	31.7335	14.0119	25.5372	28.324	24.8505	26.4427	22.7855	31.4566	18.2453	Ddx27	DEAD box helicase 27
ENSMUSG00000018001	48.8564	35.3804	34.9368	52.0236	45.9625	58.1527	43.9094	16.5722	53.0806	39.0961	45.7023	45.3105	51.3576	40.6682	15.5266	Cyth3	cytohesin 3
ENSMUSG00000018008	20.2643	20.6358	96.2415	85.0389	101.307	177.866	210.653	38.5095	218.548	267.156	199.391	132.365	101.436	21.8239	8.31445	Cyth4	cytohesin 4
ENSMUSG00000018012	25.3673	23.0356	11.6341	15.7393	11.064	15.8999	12.7318	4.56723	18.1978	24.7818	13.746	22.0653	46.1294	18.517	18.8588	Rac3	Rac family small GTPase 3
ENSMUSG00000018040	83.3152	63.8547	60.5212	68.5242	71.1861	76.1715	60.804	42.9388	77.7088	58.5452	56.5036	57.1757	60.5063	47.0083	21.0868	Rrp7a	ribosomal RNA processing 7 homolog A
ENSMUSG00000018042	259.047	298.105	189.466	230.346	219.892	269.101	182.08	151.216	212.464	276.955	234.677	190.425	218.664	276.767	169.627	Cyb5r3	cytochrome b5 reductase 3
ENSMUSG00000018068	6.68344	4.04371	3.49128	4.0424	5.22303	7.6327	10.3669	3.7288	8.01162	6.39337	5.84983	7.14927	3.86944	3.96362	1.97709	Ints2	integrator complex subunit 2
ENSMUSG00000018076	30.0952	23.3783	6.75433	8.32858	7.25988	13.7116	15.3736	6.60395	22.3807	10.0777	18.0249	13.3805	11.4671	26.4117	9.3874	Med13l	mediator complex subunit 13-like
ENSMUSG00000018102	48.3407	65.6895	97.771	119.272	104.291	86.6586	48.1305	107.334	71.4369	121.958	67.9741	62.8815	102.459	53.2816	96.0554	H2bc4	H2B clustered histone 4
ENSMUSG00000018126	0.318539	3.02183	0.103774	1.31862	1.70858	0.423649	1.94953	3.4378	0.222048	0.966813	0.752286	0.387526	2.04389	0.995439	1.24218	Baiap2l2	BAI1-associated protein 2-like 2
ENSMUSG00000018143	39.1462	38.8176	24.0342	41.6607	16.6275	22.3048	15.8384	10.715	18.8165	12.7504	18.5762	14.2577	18.687	36.4707	14.9057	Mafk	v-maf musculoaponeurotic fibrosarcoma oncogene family, protein K (avian)
ENSMUSG00000018160	15.3989	11.8732	12.8651	10.5904	10.1936	14.8141	15.2878	10.5905	12.8578	10.6803	17.6548	16.4834	9.55045	9.04891	7.25869	Med1	mediator complex subunit 1
ENSMUSG00000018166	57.5212	55.1824	3.83222	6.83112	1.09413	6.35421	8.68828	5.89002	0.942166	1.69344	1.26196	4.87578	1.65434	56.6124	9.97101	Erbb3	erb-b2 receptor tyrosine kinase 3
ENSMUSG00000018167	22.6162	21.6674	36.8257	34.913	30.7049	34.3904	38.2473	17.0636	46.2108	50.7921	44.17	34.8481	28.7948	17.298	8.7707	Stard3	START domain containing 3
ENSMUSG00000018168	2.37753	1.15083	0	0.443359	0.428981	1.14067	0.561795	1.11526	1.08423	0.304488	2.68452	1.06488	0.908412	1.76571	0.133718	Ikzf3	IKAROS family zinc finger 3
ENSMUSG00000018169	10.6495	13.1335	12.6701	19.5382	28.758	18.5532	10.2228	5.65635	14.8048	22.2774	20.4017	15.0478	18.3986	18.1864	11.0637	Mfng	MFNG O-fucosylpeptide 3-beta-N-acetylglucosaminyltransferase
ENSMUSG00000018171	169.352	141.676	366.376	334.24	193.101	190.667	500.67	98.8924	323.224	273.674	515.462	495.183	334.792	161.708	60.3829	Vmp1	vacuole membrane protein 1
ENSMUSG00000018189	42.2388	38.4237	36.2755	40.4366	34.4634	38.0569	50.2027	34.4076	34.3749	50.1594	32.0454	37.0219	40.803	43.0835	32.8882	Uchl5	ubiquitin carboxyl-terminal esterase L5
ENSMUSG00000018196	51.394	62.5855	68.0416	57.7615	55.2979	43.7286	43.5716	54.55	42.3631	51.6144	44.2897	39.7304	48.1684	45.1621	43.2868	Glrx2	glutaredoxin 2 (thioltransferase)
ENSMUSG00000018199	5.01194	5.27605	3.13946	2.85634	3.4113	4.5628	4.49225	3.46454	5.5817	4.06895	4.18975	4.43901	6.32548	4.22982	2.26137	Ro60	Ro60, Y RNA binding protein
ENSMUSG00000018209	26.1077	24.4062	17.4793	15.3724	17.9635	29.6039	29.6628	14.4051	31.3806	22.7033	26.9695	20.9883	19.0874	29.1056	6.54828	Stk4	serine/threonine kinase 4
ENSMUSG00000018211	0	7.28548	0	0	0	0	0	0.28166	0	0	0	0	0	0	0	Wfdc15b	WAP four-disulfide core domain 15B
ENSMUSG00000018217	91.2282	123.546	137.553	185.116	219.798	219.967	154.231	99.4331	237.212	346.59	189.993	234.05	181.939	122.738	64.479	Pmp22	peripheral myelin protein 22
ENSMUSG00000018238	0.0573532	0	0.123761	0.118709	0.0633782	0.228834	0.498003	0.197197	0.277077	0.269367	0.406348	0	0.13416	0.097497	0	Gdf9	growth differentiation factor 9
ENSMUSG00000018239	10.5288	8.32345	11.3264	12.7988	8.2099	7.28612	10.4212	9.3201	7.22008	8.76243	9.40042	10.6916	8.7436	7.18265	4.93713	Zcchc10	zinc finger, CCHC domain containing 10
ENSMUSG00000018263	0	0.0291255	0.320816	0.231696	0.135506	0.162695	0.144577	0.0564462	0.198979	0.0500019	0.471412	0.199795	0.352737	0.0407388	0	Tbx5	T-box 5
ENSMUSG00000018286	218.258	178.267	194.652	219.515	216.826	190.068	180.403	258.147	150.246	201.365	164.913	159.317	187.819	196.779	197.043	Psmb6	proteasome (prosome, macropain) subunit, beta type 6
ENSMUSG00000018287	50.5308	54.4047	61.0221	54.0709	66.5029	70.2994	50.4897	93.2805	59.3274	63.1329	52.2101	53.5772	48.5936	55.8064	51.1254	Spag7	sperm associated antigen 7
ENSMUSG00000018293	870.299	543.061	1170.66	1339.93	1502.38	1511.64	1267.45	671.152	1525.43	1951.71	1259.03	1034.06	1542.06	390.547	547.998	Pfn1	profilin 1
ENSMUSG00000018322	20.2442	21.2455	31.0914	34.8795	19.2255	23.9902	28.6835	16.3116	21.1495	30.5851	33.181	37.1949	23.1423	13.0069	12.8594	Tomm34	translocase of outer mitochondrial membrane 34
ENSMUSG00000018326	167.745	198.107	183.583	250.84	227.976	251.422	164.027	86.0059	169.027	185.647	146.187	148.306	163.172	189.468	126.675	Ywhab	tyrosine 3-monooxygenase/tryptophan 5-monooxygenase activation protein, beta polypeptide
ENSMUSG00000018334	17.404	17.3291	11.9544	12.1905	10.8219	15.0091	20.9306	20.4948	13.5654	10.6257	23.0826	22.0387	12.9264	12.9848	17.1032	Ksr1	kinase suppressor of ras 1
ENSMUSG00000018339	56.6421	1485.92	180.511	263.206	317.703	718.054	430.96	440.22	738.851	506.427	705.624	413.641	697.119	140.769	93.103	Gpx3	glutathione peroxidase 3
ENSMUSG00000018340	77.465	129.756	183.124	270.344	254.25	257.799	195.955	178.279	162.614	142.85	166.498	158.915	159.322	114.116	93.1607	Anxa6	annexin A6
ENSMUSG00000018341	4.49675	8.50385	0	0.106118	0.123283	0.275763	1.32731	0.125558	0.120416	0.13924	0.222397	0	0.0787924	8.14623	4.0526	Il12rb2	interleukin 12 receptor, beta 2
ENSMUSG00000018347	14.8075	13.9093	12.9199	11.4685	7.26833	7.99195	10.6686	3.89564	12.303	7.42829	9.97081	9.07074	11.487	11.2831	3.39472	Zkscan6	zinc finger with KRAB and SCAN domains 6
ENSMUSG00000018362	56.7301	39.0526	49.0502	35.0844	61.5125	79.9214	96.9822	30.6324	77.3658	102.057	57.0689	64.2844	61.4232	54.7468	23.8416	Kpna2	karyopherin (importin) alpha 2
ENSMUSG00000018363	22.9479	23.3173	11.6786	13.2388	13.2171	24.6729	22.2139	11.9463	23.292	13.2306	20.1765	18.1184	14.0403	25.0955	7.46809	Smurf2	SMAD specific E3 ubiquitin protein ligase 2
ENSMUSG00000018372	5.19484	7.03974	11.2954	12.1781	5.24879	3.6561	16.8952	5.68202	4.96414	9.71141	15.0901	12.8702	6.5087	7.3303	6.33477	Cep95	centrosomal protein 95
ENSMUSG00000018377	21.0619	28.4365	11.0423	10.7651	13.3499	14.9319	20.1137	19.4718	20.9163	13.8973	22.1484	21.2125	21.0446	28.9766	15.6085	Vezf1	vascular endothelial zinc finger 1
ENSMUSG00000018378	24.6508	22.9304	15.8138	24.9488	15.9377	12.9532	16.4024	38.7753	10.8483	16.3686	22.9569	16.0786	17.2761	20.2632	29.2952	Cuedc1	CUE domain containing 1
ENSMUSG00000018379	113.937	82.4813	114.055	105.506	84.8481	100.914	138.737	59.8774	101.371	116.049	115.031	141.191	89.2502	88.2959	85.5612	Srsf1	serine and arginine-rich splicing factor 1
ENSMUSG00000018381	7.99727	7.72808	8.96209	13.4217	11.2405	15.281	9.20419	5.25145	18.6076	6.68838	20.2952	13.7513	13.4008	1.30864	3.7212	Abi3	ABI family member 3
ENSMUSG00000018387	2.68779	1.5936	0.693333	0.718057	0.490101	0.709645	0.802949	0.396728	0.821495	0.910735	1.58692	1.9664	1.04788	0.0500575	0.0761054	Shroom1	shroom family member 1
ENSMUSG00000018395	11.3661	10.7548	8.92135	10.5553	11.1295	14.1143	14.0283	9.27338	12.5883	12.0488	9.25762	10.4406	8.86677	6.74141	2.75413	Kif3a	kinesin family member 3A
ENSMUSG00000018398	50.1981	49.9488	30.9013	38.5915	40.3735	59.728	52.4382	22.6798	61.85	60.8538	50.4149	44.3382	33.6878	54.9552	16.8887	Septin8	septin 8
ENSMUSG00000018401	15.5057	18.0779	7.8895	7.28995	6.73378	10.1145	12.8528	7.04874	12.7874	9.52403	8.82391	9.33653	8.31858	15.1077	3.76902	Mtmr4	myotubularin related protein 4
ENSMUSG00000018405	7.70537	11.6352	7.96867	8.28767	5.85394	6.77856	8.13199	5.74942	6.15456	9.44949	8.68793	6.14445	7.6609	7.46035	5.49988	Mrm1	mitochondrial rRNA methyltransferase 1
ENSMUSG00000018411	2.62438	6.19992	2.43392	1.71482	7.43177	4.18825	3.15315	22.6116	1.09312	1.41368	1.81039	3.35451	0.692127	4.11552	4.64439	Mapt	microtubule-associated protein tau
ENSMUSG00000018412	27.3086	29.1185	17.1555	13.5627	16.0059	19.805	22.9595	13.5505	28.8197	20.8003	31.3442	19.2532	15.059	22.6248	7.99216	Kansl1	KAT8 regulatory NSL complex subunit 1
ENSMUSG00000018415	26.2288	28.0578	12.9028	12.7219	9.67101	13.3308	11.9385	13.7563	13.5071	9.06081	9.46888	10.3271	12.6337	25.8548	14.4783	Gid4	GID complex subunit 4, VID24 homolog
ENSMUSG00000018417	29.3339	14.7924	18.0813	16.3559	15.7135	24.349	21.5799	5.27177	38.1747	13.0772	32.4114	28.0819	28.2075	13.06	6.22303	Myo1b	myosin IB
ENSMUSG00000018425	16.5438	23.5669	20.2472	18.1063	16.4927	22.3859	28.7075	9.84305	21.809	15.4216	23.8812	23.34	23.4097	16.2308	7.44213	Dhx40	DEAH (Asp-Glu-Ala-His) box polypeptide 40
ENSMUSG00000018427	10.9002	11.5918	6.15422	10.9511	9.71393	13.5616	10.1771	8.04767	12.5004	6.47802	13.2866	12.7503	12.3612	13.3827	2.94555	Ypel2	yippee like 2
ENSMUSG00000018428	19.548	24.3629	13.1202	17.48	15.3584	17.7037	15.4373	32.6328	13.3947	12.2371	16.2856	17.627	11.0593	20.7136	12.3012	Akap1	A kinase (PRKA) anchor protein 1
ENSMUSG00000018433	23.8668	13.3724	18.6623	18.9655	10.8872	14.4869	14.1045	12.5344	13.5591	21.6777	14.4035	16.2944	17.6273	11.7985	10.6284	Nol11	nucleolar protein 11
ENSMUSG00000018442	31.1495	30.2865	41.8824	40.0827	41.4483	38.0518	38.5605	18.7352	40.2703	51.2805	32.0816	40.5447	34.3545	24.9644	12.4675	Derl2	Der1-like domain family, member 2
ENSMUSG00000018446	123.201	96.5663	109.4	113.853	96.7758	116.868	83.8936	102.767	84.1641	104.694	80.2727	95.5357	110.085	78.4218	97.3624	C1qbp	complement component 1, q subcomponent binding protein
ENSMUSG00000018449	17.8064	25.8488	35.5448	37.3787	30.017	17.981	28.1073	18.8152	19.9027	43.0616	34.3419	48.6084	25.8321	14.7449	20.225	Rpain	RPA interacting protein
ENSMUSG00000018451	11.9546	21.263	10.5657	15.0501	8.42524	12.8629	6.94718	15.5346	21.1113	25.3967	28.4042	14.7906	31.0591	11.5994	9.07204	6330403K07Rik	RIKEN cDNA 6330403K07 gene
ENSMUSG00000018459	1.38517	22.1551	4.10428	4.61439	33.5216	252.55	142.182	25.837	46.5623	34.1906	23.3063	22.5635	15.3897	2.15848	1.40161	Slc13a3	solute carrier family 13 (sodium-dependent dicarboxylate transporter), member 3
ENSMUSG00000018470	1.49326	0.900118	1.07409	0.687366	0.576686	1.10333	0.961586	0.950794	1.04092	1.07589	0.952364	2.0055	1.22074	0.383082	0.336037	Kcnab3	potassium voltage-gated channel, shaker-related subfamily, beta member 3
ENSMUSG00000018474	28.0405	32.9114	30.9254	39.5963	37.5113	57.3957	55.1169	27.824	69.1692	62.3085	74.4985	43.5217	55.1522	25.0342	18.2935	Chd3	chromodomain helicase DNA binding protein 3
ENSMUSG00000018476	21.2017	17.0127	12.0412	12.7962	17.873	26.2403	27.6022	9.47948	44.2367	6.85289	26.9004	15.5783	29.4355	19.6339	6.81248	Kdm6b	KDM1 lysine (K)-specific demethylase 6B
ENSMUSG00000018479	0.374676	0	0	0.581625	0.131714	0	0	0.214708	0.0830869	0.253911	0.442431	0	0.185877	0.159232	0.379124	1700125H20Rik	RIKEN cDNA 1700125H20 gene
ENSMUSG00000018481	8.86752	9.52788	10.161	10.071	10.5815	13.8835	13.8495	6.73394	14.156	9.37881	14.4458	12.3881	12.0551	16.8413	6.24435	Appbp2	amyloid beta precursor protein (cytoplasmic tail) binding protein 2
ENSMUSG00000018486	0.14817	0.225902	0.182704	0.0876231	0.467816	0.0281517	0.0918983	0	0.0590207	0.0717231	0.14997	0.170569	0.198056	0.12594	0.0214184	Wnt9b	wingless-type MMTV integration site family, member 9B
ENSMUSG00000018500	14.5518	10.9989	26.2473	14.3124	12.9503	16.0294	24.5154	8.14795	21.4878	8.5065	12.9859	15.4409	19.4016	9.72494	3.99024	Adora2b	adenosine A2b receptor
ENSMUSG00000018501	87.9722	93.8117	58.7874	60.2232	60.9261	73.0217	95.6878	59.1996	89.9903	83.8469	87.5002	69.0268	60.0449	112.279	41.5408	Ncor1	nuclear receptor co-repressor 1
ENSMUSG00000018507	7.82871	12.7001	34.216	34.0232	23.6363	32.7642	21.2561	9.26972	32.2865	44.9825	33.3919	20.1571	20.7986	8.104	7.6642	Trpv2	transient receptor potential cation channel, subfamily V, member 2
ENSMUSG00000018509	25.8228	30.5012	21.424	22.4372	18.2329	16.4656	14.5155	17.3407	11.9663	21.1209	15.4503	24.2372	13.1052	21.5179	23.8151	Cenpv	centromere protein V
ENSMUSG00000018537	24.4527	25.2866	9.68642	21.2077	12.342	14.1838	15.4943	8.87673	12.9812	17.288	23.9103	16.8645	19.2267	19.7152	11.8509	Pcgf2	polycomb group ring finger 2
ENSMUSG00000018541	10.9419	9.88164	10.1193	9.48784	8.8134	11.2836	12.8216	7.00752	12.9182	10.9954	13.9713	11.4369	11.9505	11.7471	4.13015	Cwc25	CWC25 spliceosome-associated protein
ENSMUSG00000018543	0	0.255077	0	0.222614	0.237706	0	0	0	0	0	0.254007	0	0	0.639924	0.217662	1700001P01Rik	RIKEN cDNA 1700001P01 gene
ENSMUSG00000018547	16.8664	16.4375	10.323	11.3591	16.2755	25.8647	17.632	28.1047	23.934	15.3799	17.2883	16.5428	17.2252	15.7281	8.7475	Pip4k2b	phosphatidylinositol-5-phosphate 4-kinase, type II, beta
ENSMUSG00000018548	9.22488	9.75485	6.78639	6.41216	5.6984	11.0977	6.21696	2.95133	10.228	8.03336	6.92429	5.23559	6.22978	8.15561	4.3499	Trim37	tripartite motif-containing 37
ENSMUSG00000018554	1.52368	2.44671	3.28791	2.56238	2.94656	3.92195	1.10252	2.93296	0.956865	3.23469	0.224902	1.27015	0.817659	2.14359	5.01075	Ybx2	Y box protein 2
ENSMUSG00000018559	109.739	124.84	135.185	146.563	135.858	155.904	155.541	212.97	177.801	162.917	151.169	198.912	166.025	111.952	121.136	Ctdnep1	CTD nuclear envelope phosphatase 1
ENSMUSG00000018565	57.0983	43.4942	57.3317	64.1304	47.3479	51.7101	50.2218	54.0329	51.3158	55.7637	39.4155	41.8073	46.3779	43.817	33.5543	Elp5	elongator acetyltransferase complex subunit 5
ENSMUSG00000018566	12.7944	45.946	12.7546	9.79599	69.4722	21.2257	19.6676	150.939	16.3738	17.5289	14.8405	30.7729	5.30412	47.9679	72.7842	Slc2a4	solute carrier family 2 (facilitated glucose transporter), member 4
ENSMUSG00000018567	355.332	421.185	695.316	646.148	611.343	637.774	624.465	378.964	682.215	722.489	629.588	594.479	696.205	337.719	295.344	Gabarap	gamma-aminobutyric acid receptor associated protein
ENSMUSG00000018569	1.05082	1.97381	1.13376	0.406929	0	0.382349	0.760362	1.35446	1.39494	0.453473	0.77398	2.16343	0.490792	0.395304	1.59493	Cldn7	claudin 7
ENSMUSG00000018570	2.66275	2.63126	0.637397	1.19823	1.47123	1.28527	1.11884	0.50875	0.573206	1.71978	1.5599	1.55748	2.00035	2.08633	0.782294	2810408A11Rik	RIKEN cDNA 2810408A11 gene
ENSMUSG00000018572	49.9823	44.8246	65.1442	59.3763	52.9137	60.8277	66.8116	38.0517	71.5594	65.9105	59.81	57.8442	68.0565	45.527	24.663	Phf23	PHD finger protein 23
ENSMUSG00000018574	110.361	131.023	112.507	148.318	105.968	90.2603	77.8218	215.084	72.4866	84.0756	78.2669	91.4763	71.1855	131.838	166.701	Acadvl	acyl-Coenzyme A dehydrogenase, very long chain
ENSMUSG00000018581	0.0978468	0.283784	0.057499	0.196696	0.0135809	0	0	0	0.0250525	0.050776	0.0289601	0	0.0293426	0.161549	0.161755	Dnah11	dynein, axonemal, heavy chain 11
ENSMUSG00000018583	37.0535	30.5334	29.2753	26.2086	23.6722	29.8447	29.9315	29.6664	29.2819	25.6814	26.863	27.8978	24.2306	31.531	21.9818	G3bp1	GTPase activating protein (SH3 domain) binding protein 1
ENSMUSG00000018585	268.68	276.091	238.693	295.729	257.584	272.365	235.347	131.125	358.142	276.259	315.748	231.561	356.21	245.706	197.725	Atox1	antioxidant 1 copper chaperone
ENSMUSG00000018593	604.995	934.445	1808.1	2416.58	2252.1	3295.86	2701.19	1439.62	5736.82	3358.56	5945.49	2719.75	5169.79	948.108	770.516	Sparc	secreted acidic cysteine rich glycoprotein
ENSMUSG00000018599	11.2546	8.16717	13.0194	16.6649	26.308	17.7808	13.1722	60.5199	9.41871	14.9826	15.8921	16.4906	9.39128	15.1975	23.5462	Mief2	mitochondrial elongation factor 2
ENSMUSG00000018604	0.92697	1.84817	1.47977	2.12155	4.55825	2.64949	2.26374	6.74239	4.90854	1.82042	4.10469	6.38533	14.2366	2.52025	1.74802	Tbx3	T-box 3
ENSMUSG00000018648	40.1377	38.748	2.37105	3.63888	4.46652	5.23251	8.1708	6.83969	3.24773	3.82251	7.97954	11.263	6.21671	43.458	14.2717	Dusp14	dual specificity phosphatase 14
ENSMUSG00000018651	11.035	10.709	15.5124	16.0823	6.77757	9.13517	12.7587	7.88692	7.01918	10.5521	16.1958	17.8078	9.96227	7.41075	5.95259	Tada2a	transcriptional adaptor 2A
ENSMUSG00000018654	6.30177	4.92396	8.54432	7.27777	12.1779	23.6451	20.3554	6.05513	27.8693	16.4374	19.9149	14.0033	11.7901	5.49585	1.31623	Ikzf1	IKAROS family zinc finger 1
ENSMUSG00000018659	21.5606	22.7207	15.9268	16.4614	15.2137	14.8026	12.1287	10.8759	12.632	15.3961	12.5626	16.383	13.2007	15.6193	8.50162	Pnpo	pyridoxine 5'-phosphate oxidase
ENSMUSG00000018661	18.8628	25.8809	19.4577	32.8075	24.2727	24.1574	28.5167	23.8648	23.4503	30.9238	22.7624	28.5353	21.2508	16.2692	22.8602	Cog1	component of oligomeric golgi complex 1
ENSMUSG00000018666	26.8979	26.904	23.6034	23.517	18.7774	24.2087	38.8859	19.518	29.9379	33.3401	36.2782	33.156	24.5351	21.3914	21.2941	Cbx1	chromobox 1
ENSMUSG00000018669	45.417	47.0775	44.9862	65.2685	36.5338	38.8142	40.852	27.5592	39.6387	46.4042	50.6809	48.7015	35.8031	38.0424	21.1003	Cdk5rap3	CDK5 regulatory subunit associated protein 3
ENSMUSG00000018672	58.2106	63.881	77.1149	103.094	95.158	94.8402	101.385	66.26	92.2818	82.8927	137.211	108.355	121.365	64.3237	59.0092	Copz2	coatomer protein complex, subunit zeta 2
ENSMUSG00000018677	94.6794	97.1142	105.961	142.26	108.348	132.609	85.9	55.6441	132.4	132.384	102.886	110.171	131.111	72.5796	77.4673	Slc25a39	solute carrier family 25, member 39
ENSMUSG00000018678	9.06855	11.4214	5.82808	7.45289	9.34845	14.2802	7.17091	7.59417	11.847	9.9008	10.2852	7.48741	8.21528	8.32702	5.73305	Sp2	Sp2 transcription factor
ENSMUSG00000018697	21.2261	21.4411	24.2059	20.5646	12.3475	15.6572	16.2144	10.0897	14.2355	17.9093	15.8598	24.1014	14.3447	13.711	14.9609	Aatf	apoptosis antagonizing transcription factor
ENSMUSG00000018698	0	0.938303	0.938569	0.0778265	0	0	0	0	0.017474	0	0.190393	0	0.0711415	0	0.025365	Lhx1	LIM homeobox protein 1
ENSMUSG00000018707	131.61	136.46	95.6598	125.837	120.998	101.232	125.661	130.195	88.1877	141.223	148.21	103.893	116.208	107.646	60.0614	Dync1h1	dynein cytoplasmic 1 heavy chain 1
ENSMUSG00000018727	1.56718	1.85773	0.671002	1.49632	0.554567	0.526351	1.31593	0	0.366626	0.419135	0.77811	2.39184	0.239271	1.5743	0.467265	Cpsf4l	cleavage and polyadenylation specific factor 4-like
ENSMUSG00000018733	14.2101	9.83883	11.772	8.4622	6.01906	6.29573	11.8424	9.37862	6.6468	9.24254	6.86503	9.82484	6.78731	8.3261	5.04553	Pex12	peroxisomal biogenesis factor 12
ENSMUSG00000018736	141.996	135.504	54.6601	54.127	55.1618	82.855	65.0938	47.7451	101.477	51.4346	67.0226	56.1336	78.8941	184.952	35.8744	Ndel1	nudE neurodevelopment protein 1 like 1
ENSMUSG00000018740	3.50304	3.99339	2.90334	3.53812	3.83436	3.47435	3.1986	6.07843	2.21057	3.16664	4.18536	1.58281	1.62308	3.44884	3.08664	Slc25a35	solute carrier family 25, member 35
ENSMUSG00000018750	20.2283	21.2044	5.62383	8.2157	10.5969	15.0257	12.7127	11.3778	17.3114	7.52117	13.5084	10.5536	11.0119	13.6059	5.96697	Zbtb4	zinc finger and BTB domain containing 4
ENSMUSG00000018752	1.89128	6.33538	7.43996	5.55647	12.4106	14.7759	4.39435	7.53559	9.77154	19.8275	17.8477	12.8745	10.6843	3.64691	4.82874	Tnfsfm13	tumor necrosis factor (ligand) superfamily, membrane-bound member 13
ENSMUSG00000018761	67.1724	65.9964	53.4321	55.8259	78.1339	79.8591	68.7475	21.9023	66.6606	93.8542	70.7694	68.4799	76.6853	73.1784	25.0364	Mpdu1	mannose-P-dolichol utilization defect 1
ENSMUSG00000018765	45.7711	50.5463	32.9255	56.6841	35.1483	34.3697	42.1031	55.9361	36.4715	39.1366	56.2706	77.9777	29.8238	48.5713	26.2918	Fxr2	fragile X mental retardation, autosomal homolog 2
ENSMUSG00000018770	618.358	601.524	646.647	755.533	971.84	691.642	524.999	1639.69	541.048	681.009	484.482	577.659	629.079	640.571	869.727	Atp5g3	ATP synthase, H+ transporting, mitochondrial F0 complex, subunit C3 (subunit 9)
ENSMUSG00000018774	81.2569	138.241	383.525	450.887	399.807	566.09	331.198	117.582	676.247	1477.22	543.539	417.384	260.827	103.775	57.5644	Cd68	CD68 antigen
ENSMUSG00000018796	205.168	293.564	110.141	145.931	308.243	276.151	106.928	147.591	98.2116	126.272	69.6504	99.3929	57.0391	347.691	118.773	Acsl1	acyl-CoA synthetase long-chain family member 1
ENSMUSG00000018800	14.6672	19.9599	2.57312	3.26372	2.02503	3.50046	4.13982	3.02644	2.52308	2.26806	3.46637	3.66876	2.88151	23.0829	2.80036	Abca5	ATP-binding cassette, sub-family A (ABC1), member 5
ENSMUSG00000018809	5.5739	7.8087	3.54227	6.3266	5.45498	4.45121	3.58745	3.34884	4.35485	4.88147	4.47745	3.4859	3.97266	4.70068	1.81487	Smyd4	SET and MYND domain containing 4
ENSMUSG00000018819	54.0215	70.7945	178.669	129.401	141.008	160.396	170.315	144.187	231.599	268.215	360.265	186.826	214.114	72.7169	38.1086	Lsp1	lymphocyte specific 1
ENSMUSG00000018820	23.946	25.9472	20.5098	23.0852	19.6422	26.9097	28.4735	10.3497	18.031	20.0004	24.8896	26.6774	16.9363	18.6049	9.38156	Zfyve27	zinc finger, FYVE domain containing 27
ENSMUSG00000018821	155.522	59.1274	33.3849	53.4324	26.8456	26.5152	42.4346	35.4632	17.6477	34.889	32.7725	37.9241	35.9371	71.7909	54.22	Avpi1	arginine vasopressin-induced 1
ENSMUSG00000018822	22.1969	45.0584	33.8649	113.411	20.8464	39.8857	8.08907	10.102	3.63409	11.8373	2.15779	7.14599	12.6559	28.4371	21.1008	Sfrp5	secreted frizzled-related sequence protein 5
ENSMUSG00000018830	20.6289	28.6422	7.38408	4.95695	29.439	8.39231	15.5989	4.03752	8.67629	10.0717	17.6266	19.0203	14.8643	26.0871	19.438	Myh11	myosin, heavy polypeptide 11, smooth muscle
ENSMUSG00000018841	11.7939	17.8728	5.41618	6.74038	9.21464	11.791	6.84411	6.36762	7.8473	8.82657	8.11652	8.93592	5.58351	12.035	3.58781	Rad51d	RAD51 paralog D
ENSMUSG00000018844	0.278864	0.16534	0.401168	0.336694	0.15408	0.432694	0.201784	0.0532677	0.226789	0.40946	0.0548821	0	0.0724796	0.197522	0.0940582	Fndc8	fibronectin type III domain containing 8
ENSMUSG00000018845	10.1203	22.0581	18.8344	14.077	27.0301	26.6362	14.1042	95.2054	10.7583	16.4189	14.3529	25.8703	9.77469	17.3961	50.1268	Unc45b	unc-45 myosin chaperone B
ENSMUSG00000018846	32.4565	37.294	10.8024	13.143	27.9413	37.5078	17.6232	10.0734	22.8823	18.5423	14.6956	15.8074	13.1304	44.6504	13.4048	Pank3	pantothenate kinase 3
ENSMUSG00000018848	68.1129	49.8972	55.7588	44.3724	45.1975	52.9498	56.7652	38.3821	43.1872	59.8833	42.8046	45.8983	38.5303	57.8459	26.7279	Rars	arginyl-tRNA synthetase
ENSMUSG00000018849	21.8954	21.4319	3.6989	5.91319	0.886183	0.505209	2.93192	0.792269	0.48546	2.55998	0.348879	1.36046	0.460744	18.7081	3.61168	Wwc1	WW, C2 and coiled-coil domain containing 1
ENSMUSG00000018858	52.002	41.5504	74.4963	79.3286	67.5626	54.0905	48.2063	82.4798	53.5241	71.0914	67.6165	63.5148	65.5597	33.3621	44.595	Mrpl58	mitochondrial ribosomal protein L58
ENSMUSG00000018861	7.40223	8.20409	10.8904	19.4093	10.4524	10.4679	11.6833	8.431	13.7971	20.1524	15.9162	9.81066	10.0189	4.38426	5.86158	Fdxr	ferredoxin reductase
ENSMUSG00000018862	4.80276	7.28865	0.27273	0.479595	0	0	0.426784	0	0.0293676	0.171302	0	0	0	6.69625	0.682073	Otop3	otopetrin 3
ENSMUSG00000018865	0.888764	1.49919	0.722617	0.619739	0.631405	0.613731	0.472511	0.143925	0.116717	0.693627	0.0494291	0.168655	0.228473	2.20104	0.762414	Sult4a1	sulfotransferase family 4A, member 1
ENSMUSG00000018868	100.834	103.253	9.09882	2.61467	0.13515	0.431378	25.0792	0	0.213136	0.785028	0.164146	7.92761	0.0476814	94.6131	8.99885	Pnpla5	patatin-like phospholipase domain containing 5
ENSMUSG00000018882	21.2536	18.9456	18.4505	20.554	20.0682	21.0917	24.4006	25.9596	18.5842	18.7741	17.5503	18.4085	17.0221	20.5857	14.7214	Mrpl45	mitochondrial ribosomal protein L45
ENSMUSG00000018893	216.282	259.369	650.727	255.749	837.209	244.426	160.089	6753.91	291.644	425.562	547.852	558.061	135.736	683.377	1205.28	Mb	myoglobin
ENSMUSG00000018899	32.6605	38.2452	40.7241	41.1822	26.8091	39.0919	47.9214	17.3979	50.4571	29.4493	95.7191	57.8384	42.1939	32.782	10.2983	Irf1	interferon regulatory factor 1
ENSMUSG00000018900	12.9018	28.0503	15.3019	18.3827	10.459	10.2125	10.4901	8.80283	8.54168	10.5053	15.0702	12.4662	7.38572	10.1847	6.20159	Slc22a5	solute carrier family 22 (organic cation transporter), member 5
ENSMUSG00000018906	14.3716	10.9159	20.3804	23.6154	33.5992	42.5054	65.0781	37.8418	39.4034	27.7043	61.4306	35.3243	38.8931	13.2739	12.4989	P4ha2	procollagen-proline, 2-oxoglutarate 4-dioxygenase (proline 4-hydroxylase), alpha II polypeptide
ENSMUSG00000018907	3.90688	16.7475	0.266227	0	0.0454453	0	0.952248	0.0942667	0.475475	0.111479	0.181739	0.331393	0.0641329	23.8403	2.12227	Alox12e	arachidonate lipoxygenase, epidermal
ENSMUSG00000018909	30.0136	35.4643	21.8348	23.3049	26.338	38.0452	31.799	7.93768	50.2409	33.2711	33.9268	33.3424	26.3989	25.6254	10.1512	Arrb1	arrestin, beta 1
ENSMUSG00000018916	1.21692	0	0.656487	0.314845	0.840473	0	0.440276	0.174339	0.106036	0.309257	0	2.45154	0.830259	0	0	Csf2	colony stimulating factor 2 (granulocyte-macrophage)
ENSMUSG00000018919	0.327674	0.135341	0.738856	0.736273	1.96546	2.51935	0.514798	1.87773	4.95935	1.68747	3.38525	0.459854	5.82474	0.987101	0.475434	Tm4sf5	transmembrane 4 superfamily member 5
ENSMUSG00000018920	99.006	98.9055	30.7797	42.1644	54.9293	127.652	108.359	45.7405	195.915	54.3305	151.616	168.654	189.839	49.0196	18.5433	Cxcl16	chemokine (C-X-C motif) ligand 16
ENSMUSG00000018921	15.5664	14.9968	9.75399	10.2037	11.0515	12.2865	10.934	11.883	12.328	13.1146	9.34082	12.9762	8.59105	8.15274	6.58328	Pelp1	proline, glutamic acid and leucine rich protein 1
ENSMUSG00000018923	22.9809	23.6229	31.6293	22.3718	19.2285	21.4897	28.156	12.9976	24.4113	26.5979	28.5476	26.198	24.7288	14.2828	13.7256	Med11	mediator complex subunit 11
ENSMUSG00000018924	0.392365	0.93054	0.357058	0.470915	0	0.880268	0.119731	24.2832	0.547018	1.3295	0.926637	0.666685	0.305939	2.50124	1.98511	Alox15	arachidonate 15-lipoxygenase
ENSMUSG00000018927	322.606	305.684	2813.77	1812.68	2397.7	1596.83	1619.16	368.603	919.505	864.015	701.027	1502.73	940.251	145.602	69.9007	Ccl6	chemokine (C-C motif) ligand 6
ENSMUSG00000018930	51.164	3.76253	36.3738	21.7544	193.722	294.341	260.875	12.2733	714.137	18.2772	63.9289	51.1366	370.335	0.505673	1.60531	Ccl4	chemokine (C-C motif) ligand 4
ENSMUSG00000018931	17.1019	22.5128	5.45231	8.29629	10.6101	13.3501	8.04455	9.16145	15.9319	10.3984	10.6326	9.5325	9.68957	13.081	3.71884	Natd1	N-acetyltransferase domain containing 1
ENSMUSG00000018932	107.386	95.9023	64.2834	66.2157	80.3098	75.6612	58.6342	90.2061	102.93	69.7064	69.0361	83.5487	81.5516	108.353	66.6736	Map2k3	mitogen-activated protein kinase kinase 3
ENSMUSG00000018965	133.306	113.484	165.959	157.102	159.396	192.916	183.498	87.82	229.894	336.664	173.537	174.105	199.042	93.6297	87.292	Ywhah	tyrosine 3-monooxygenase/tryptophan 5-monooxygenase activation protein, eta polypeptide
ENSMUSG00000018973	0.145343	0.229799	0.627264	0.331498	0.246481	0.309274	0.627811	0.0856483	0.16886	0.346532	0.432833	0	0.188376	0.0411792	0.404059	Hoxb1	homeobox B1
ENSMUSG00000018974	21.0112	17.2303	13.2488	15.2821	11.0602	19.258	20.5255	10.8129	19.7822	20.6918	19.1308	18.206	12.1161	16.7668	7.85714	Sart3	squamous cell carcinoma antigen recognized by T cells 3
ENSMUSG00000018983	6.14457	4.83781	2.60715	2.1673	5.43703	8.57001	5.36987	14.8871	4.21108	6.46358	5.94456	3.81325	4.52196	7.57984	1.91533	E2f2	E2F transcription factor 2
ENSMUSG00000018986	2.23347	1.7518	2.87561	1.22537	2.05666	2.17341	2.95782	0.449034	2.77458	3.29181	1.79624	2.86411	1.00757	1.83585	0.471978	Slfn3	schlafen 3
ENSMUSG00000018995	9.23229	10.1597	5.99501	5.17521	4.63749	11.1791	7.39631	11.5923	9.77428	6.7282	7.62537	9.86346	5.53732	10.7765	2.47535	Nars2	asparaginyl-tRNA synthetase 2 (mitochondrial)(putative)
ENSMUSG00000018999	17.7794	19.6114	17.3338	14.7426	20.691	33.4019	29.9759	10.3689	33.5726	29.6969	26.4617	24.7815	21.0816	15.5145	5.01343	Slc35b4	solute carrier family 35, member B4
ENSMUSG00000019027	0.11139	0.48217	0.219357	0.385738	0.299555	0.40559	1.07882	0.116506	0.779471	0.551114	1.16036	1.22872	0.414115	0.374413	0.0685739	Dnah1	dynein, axonemal, heavy chain 1
ENSMUSG00000019039	34.2792	43.9797	49.1671	69.7862	35.4124	24.1746	38.2208	28.7114	22.2025	50.2933	41.8919	60.2915	61.1169	29.3339	38.5934	Dalrd3	DALR anticodon binding domain containing 3
ENSMUSG00000019054	146.163	152.291	194.17	257.603	198.603	163.335	156.327	179.515	137.911	191.723	166.551	158.654	203.093	159.51	159.107	Fis1	fission, mitochondrial 1
ENSMUSG00000019055	41.6302	46.0937	69.7806	97.838	118.759	141.47	111.473	53.2838	146.049	156.765	127.463	105.061	123.312	36.5534	28.4401	Plod1	procollagen-lysine, 2-oxoglutarate 5-dioxygenase 1
ENSMUSG00000019066	77.8619	82.6349	15.6702	15.0454	14.35	15.7761	13.4388	5.6217	13.5393	12.0623	12.2034	8.40828	9.8613	74.559	22.6678	Rab3d	RAB3D, member RAS oncogene family
ENSMUSG00000019080	11.199	12.7613	6.61255	21.2411	17.3588	10.2164	9.19368	8.3822	11.2032	20.3002	7.1795	14.7337	10.6926	10.9824	14.2251	Mfsd3	major facilitator superfamily domain containing 3
ENSMUSG00000019082	38.5376	45.7865	36.5462	43.7092	28.5326	25.4101	24.4038	17.6199	15.8229	30.406	22.1407	24.9978	12.6922	32.1528	14.3777	Slc25a22	solute carrier family 25 (mitochondrial carrier, glutamate), member 22
ENSMUSG00000019087	127.943	130.003	181.041	153.741	194.853	237.296	245.002	141.752	299.497	264.085	236.184	205.231	214.284	154.019	71.6324	Atp6ap1	ATPase, H+ transporting, lysosomal accessory protein 1
ENSMUSG00000019088	23.7663	39.4503	43.967	49.1139	58.1686	68.5973	63.5011	54.1429	83.1234	152.799	78.3405	66.1126	40.3258	34.5641	34.444	Dnase1l1	deoxyribonuclease 1-like 1
ENSMUSG00000019102	115.953	82.3164	6.7911	5.47028	0.730127	6.55063	9.66305	0.275367	0.46058	1.75033	0.567426	8.22843	0.327847	93.0032	45.3368	Aldh3a1	aldehyde dehydrogenase family 3, subfamily A1
ENSMUSG00000019122	126.335	117.124	787.176	534.185	523.908	423.669	514.455	103.725	471.393	417.424	311.382	381.06	208.648	64.5613	24.6373	Ccl9	chemokine (C-C motif) ligand 9
ENSMUSG00000019124	1.03388	1.85193	6.70031	1.03071	3.13919	3.77813	1.89581	4.15676	3.69424	6.35291	9.27634	6.33403	3.82596	1.97555	0.685709	Scrn1	secernin 1
ENSMUSG00000019132	112.623	121.925	154.474	124.339	141.082	186.474	152.429	90.1452	208.823	301.139	179.294	148.807	109.325	108.516	41.9853	BC005537	cDNA sequence BC005537
ENSMUSG00000019139	28.7204	22.0041	29.1811	32.5488	41.3331	58.0856	53.9225	27.7906	50.0199	44.3662	46.5342	48.2825	44.049	13.7492	11.7327	Isyna1	myo-inositol 1-phosphate synthase A1
ENSMUSG00000019143	20.7399	19.8034	18.9202	22.9412	14.5368	15.0113	32.0918	14.4606	14.6829	25.9125	32.8436	32.9772	15.3151	22.4393	11.748	Hars2	histidyl-tRNA synthetase 2
ENSMUSG00000019146	0.149841	0.177173	0.225106	0.144082	0.248792	0.174213	0.103169	0.198157	0.0601973	0.153269	0.105588	0.140588	0.0945329	0.206073	0.245948	Cacng2	calcium channel, voltage-dependent, gamma subunit 2
ENSMUSG00000019158	40.6472	32.8879	56.1156	121.194	79.6966	53.7551	29.9179	62.5328	46.0939	81.0462	54.1322	41.9911	77.6954	27.2053	60.812	Tmem160	transmembrane protein 160
ENSMUSG00000019173	208.761	147.644	212.723	224.686	275.65	267.402	249.004	87.9862	304.668	283.803	243.93	217.788	244.211	163.33	84.9122	Rab5c	RAB5C, member RAS oncogene family
ENSMUSG00000019178	0.440795	0.450761	0	1.5294	0.584522	0.461431	0.275058	0.416652	0.395254	0.70971	0.897741	0	1.52733	0.827876	0.526601	Styxl1	serine/threonine/tyrosine interacting-like 1
ENSMUSG00000019179	376.582	379.172	426.12	367.524	427.268	389.012	340.568	964.204	418.921	340.001	306.52	395.852	254.798	446.52	442.883	Mdh2	malate dehydrogenase 2, NAD (mitochondrial)
ENSMUSG00000019188	96.0398	80.69	148.101	162.324	120	120.614	134.219	55.4933	127.132	141.88	138.093	130.737	203.787	63.6698	45.0117	H13	histocompatibility 13
ENSMUSG00000019189	30.5313	31.0019	21.1	22.0584	26.3137	31.1063	38.7254	19.5824	36.9208	20.8622	45.9347	34.0746	36.3473	35.3039	16.414	Rnf145	ring finger protein 145
ENSMUSG00000019194	32.3197	45.8232	60.6178	71.7465	100.587	108.846	39.4637	277.859	80.2124	85.224	65.1468	72.4055	82.1161	78.0758	134.983	Scn1b	sodium channel, voltage-gated, type I, beta
ENSMUSG00000019210	187.56	209.356	211.297	185.317	177.921	224.397	229.737	187.005	312.601	225.444	246.754	186.462	212.6	231.548	108.013	Atp6v1e1	ATPase, H+ transporting, lysosomal V1 subunit E1
ENSMUSG00000019214	3.90723	1.72863	3.72691	10.1039	5.58656	5.97797	10.105	0.577721	3.64172	16.8045	6.66223	8.21632	6.00975	1.29155	7.92621	Chtf18	CTF18, chromosome transmission fidelity factor 18
ENSMUSG00000019232	0.316335	0.573207	3.69025	0.250128	0.0236706	0	0.457796	0.0245532	0.0298635	0.0217162	0.0785661	0.243452	0.0655181	0.154075	0	Etnppl	ethanolamine phosphate phospholyase
ENSMUSG00000019235	0.511778	1.09947	0.737142	1.13166	1.009	0.544526	0.395646	0.822875	0.760837	0.788609	0.969541	1.7876	0.982318	1.21323	1.38595	Rps6kl1	ribosomal protein S6 kinase-like 1
ENSMUSG00000019254	81.1968	76.7873	147.246	179.231	121.127	106.03	187.239	46.877	115.289	186.411	227.291	233.01	115.425	102.35	53.8055	Ppp1r12c	protein phosphatase 1, regulatory subunit 12C
ENSMUSG00000019256	32.8597	31.9784	6.89668	8.61387	3.72068	7.88536	9.13197	1.82171	7.613	3.16099	8.58839	7.23052	5.67664	26.6202	8.12823	Ahr	aryl-hydrocarbon receptor
ENSMUSG00000019261	4.75475	5.01395	10.1581	19.22	14.6693	18.5794	15.1116	11.4882	19.6725	28.9234	17.5654	19.1477	13.455	4.54275	4.05165	Map1s	microtubule-associated protein 1S
ENSMUSG00000019278	34.9681	90.2377	45.7443	41.8945	65.1181	87.555	53.0222	61.1073	63.9709	101.858	78.1493	67.2674	111.702	86.6816	15.5766	Dpep1	dipeptidase 1
ENSMUSG00000019295	10.9327	15.4317	14.1748	13.8401	12.3739	18.5266	15.587	14.239	17.3733	16.3192	16.077	16.345	14.4386	11.8208	6.79289	Tmem129	transmembrane protein 129
ENSMUSG00000019297	23.5639	26.6818	14.9103	13.9349	17.8164	29.6898	24.2976	11.5743	30.0113	22.9327	18.6198	17.8461	16.7157	15.5862	5.73682	Nop9	NOP9 nucleolar protein
ENSMUSG00000019301	0.160388	0.285284	1.03829	0.497953	0.0886183	0.106655	0.23211	0.36764	0.167704	0.108692	0.473479	0	0.437707	0.443055	0.243437	Hsd17b1	hydroxysteroid (17-beta) dehydrogenase 1
ENSMUSG00000019302	70.6053	90.7394	60.9897	98.9193	74.151	111.864	61.8342	37.2587	57.6738	133.141	76.5584	66.2593	40.1018	83.2834	53.7201	Atp6v0a1	ATPase, H+ transporting, lysosomal V0 subunit A1
ENSMUSG00000019303	7.48018	3.13554	6.94514	3.77525	4.07396	3.51805	7.36963	2.70394	3.70173	7.30732	3.44094	1.15591	5.37003	3.00793	3.17695	Psmc3ip	proteasome (prosome, macropain) 26S subunit, ATPase 3, interacting protein
ENSMUSG00000019312	23.8463	35.1815	4.47839	2.98147	0.435244	0.789668	5.07279	0.223884	0.493709	0.564087	0.901856	0.528976	0.156333	30.5174	5.85003	Grb7	growth factor receptor bound protein 7
ENSMUSG00000019320	0.954994	2.63946	0.447746	2.17307	2.49744	5.25613	1.69303	1.62964	3.44622	1.66936	3.47904	17.5217	5.81092	0.847261	1.12536	Noxo1	NADPH oxidase organizer 1
ENSMUSG00000019326	28.0752	64.1476	31.9245	67.0318	73.3156	89.7984	21.5586	24.8663	43.3245	37.9363	29.5359	26.7912	27.4598	71.9923	39.9127	Aoc3	amine oxidase, copper containing 3
ENSMUSG00000019338	13.1175	11.8762	4.55861	5.57562	8.19185	10.0916	12.0554	6.02778	11.5428	8.62512	11.9529	10.3692	9.96328	7.29658	2.53053	Zfp687	zinc finger protein 687
ENSMUSG00000019359	43.9587	40.1195	6.7833	23.4872	0.413359	0.765998	14.3595	0.342971	0.781935	5.41793	0.42181	2.93277	6.1601	60.7498	22.7099	Gdpd2	glycerophosphodiester phosphodiesterase domain containing 2
ENSMUSG00000019362	200.381	198.358	247.894	287.236	217.312	175.237	170.693	242.471	176.206	231.623	184.841	171.364	233.681	203.58	187.896	D8Ertd738e	DNA segment, Chr 8, ERATO Doi 738, expressed
ENSMUSG00000019368	99.9602	99.4134	6.79763	1.92173	0.212237	0.35281	22.1319	0.235455	0.143208	0.563456	0.507069	3.09532	0	64.7377	13.8383	Sec14l4	SEC14-like lipid binding 4
ENSMUSG00000019370	69.5212	77.6762	143.548	118.391	140.299	177.649	150.029	106.599	172.148	153.92	114.553	95.2952	132.083	69.2819	63.6624	Calm3	calmodulin 3
ENSMUSG00000019373	50.4626	47.3383	61.5317	68.6042	55.6904	52.9555	57.2256	70.673	43.2163	56.5465	56.5116	50.4136	46.1205	56.0023	54.0202	Cops3	COP9 signalosome subunit 3
ENSMUSG00000019428	174.556	155.724	202.312	247.642	181.076	182.018	167.724	135.332	184.5	231.002	186.873	161.251	171.097	133.667	104.547	Fkbp8	FK506 binding protein 8
ENSMUSG00000019432	143.632	109.855	147.546	167.166	117.834	136.249	173.972	87.4341	114.498	170.232	182.894	193.147	109.838	94.2013	76.2963	Ddx39b	DEAD box helicase 39b
ENSMUSG00000019433	116.448	84.0278	38.8014	42.7218	55.1314	58.0833	45.6545	36.4507	61.9366	65.0207	43.5756	41.7197	40.3246	71.9296	30.0968	Gipc1	GIPC PDZ domain containing family, member 1
ENSMUSG00000019437	48.2445	51.1763	9.88421	15.3482	15.5351	12.8463	23.3128	4.3822	4.3393	12.2028	7.99206	8.78338	6.39038	47.1296	12.9011	Tlcd1	TLC domain containing 1
ENSMUSG00000019461	80.1627	80.4092	55.1675	74.6794	62.3645	72.9647	56.0702	29.8429	74.732	74.2783	83.5353	82.3179	94.2234	42.7204	42.4353	Plscr3	phospholipid scramblase 3
ENSMUSG00000019464	0.363647	2.53073	1.78562	2.07616	1.55337	1.09717	8.58351	0.399055	4.01409	2.36405	3.88778	2.14719	0.976685	4.47882	0.657625	Ptger1	prostaglandin E receptor 1 (subtype EP1)
ENSMUSG00000019467	7.93683	7.87057	20.1425	19.5528	16.9587	22.4263	34.2257	17.8126	35.1288	27.0945	53.6374	27.1471	30.8473	9.09409	7.10512	Arhgef25	Rho guanine nucleotide exchange factor (GEF) 25
ENSMUSG00000019470	30.4181	28.4867	18.8202	26.9718	19.2905	20.061	22.522	12.6004	24.0259	27.1005	29.0308	26.4015	18.9662	20.0582	13.8499	Xab2	XPA binding protein 2
ENSMUSG00000019471	110.195	103.715	80.1176	66.2145	94.7585	107.109	99.4253	123.234	106.095	89.7593	89.8941	72.9303	72.9667	91.7729	45.6181	Cdc37	cell division cycle 37
ENSMUSG00000019478	9.32867	12.2912	8.94668	9.7713	10.2282	14.9946	8.10017	16.4896	13.9991	22.5928	14.6101	12.3788	15.2424	10.0435	9.22151	Rab4a	RAB4A, member RAS oncogene family
ENSMUSG00000019487	52.7865	60.601	62.1313	84.4175	50.4101	43.3963	52.3092	94.6768	42.9304	50.9357	57.6906	55.5145	40.795	43.3686	46.0012	Trip10	thyroid hormone receptor interactor 10
ENSMUSG00000019494	101.538	91.1682	126.867	115.651	119.713	108.187	106.657	150.738	100.767	103.127	98.7873	88.1543	95.545	81.9885	76.3682	Cops6	COP9 signalosome subunit 6
ENSMUSG00000019505	1506.24	1624.24	1526.24	1397.27	1101.05	1369.62	1216.4	1147.89	1543.36	1168.53	1553.08	1205.5	1325.04	1482.72	854.42	Ubb	ubiquitin B
ENSMUSG00000019518	16.9194	23.3738	14.5146	23.205	14.8516	21.8238	25.7534	9.92172	16.1519	24.4158	25.2475	21.4892	11.401	17.6769	9.86426	Ap4m1	adaptor-related protein complex AP-4, mu 1
ENSMUSG00000019528	38.5227	71.4801	78.3904	77.3066	140.589	92.8182	73.5479	297.722	74.265	134.846	80.9042	115.61	63.637	98.8289	107.56	Gyg	glycogenin
ENSMUSG00000019539	21.8787	36.5474	87.7993	98.1245	191.355	250.174	251.651	106.601	292.97	203.925	293.609	134.059	356.693	33.4069	14.7061	Rcn3	reticulocalbin 3, EF-hand calcium binding domain
ENSMUSG00000019558	105.917	107.615	43.4899	54.9186	42.1307	84.1973	62.3938	56.2491	146.66	166.83	88.311	116.779	130.175	107.177	47.0984	Slc6a8	solute carrier family 6 (neurotransmitter transporter, creatine), member 8
ENSMUSG00000019564	5.18845	3.76339	5.65711	5.05911	6.15795	8.53729	8.27926	1.76356	11.2476	4.20111	8.92384	6.92259	8.38226	1.83814	0.860255	Arid3a	AT rich interactive domain 3A (BRIGHT-like)
ENSMUSG00000019577	213.451	489.284	468.481	610.085	154.698	100.719	125.051	360.243	44.1795	77.5732	39.1531	180.539	21.146	294.689	196.566	Pdk4	pyruvate dehydrogenase kinase, isoenzyme 4
ENSMUSG00000019578	63.1164	69.7425	36.6253	52.2727	45.1791	46.3231	31.084	46.1478	52.6755	42.9654	48.6611	41.2683	44.9968	50.3329	30.0288	Ubxn6	UBX domain protein 6
ENSMUSG00000019579	65.2021	41.4181	71.5944	70.9769	62.6	67.5821	73.6936	38.7479	87.7758	81.5927	70.7384	48.7307	79.6163	48.1887	22.9284	Mydgf	myeloid derived growth factor
ENSMUSG00000019590	43.2884	35.4765	20.5053	21.9946	13.3733	13.4122	16.6898	7.35688	17.1697	11.6169	19.2453	19.8132	20.7642	33.2481	13.3184	Cyb561	cytochrome b-561
ENSMUSG00000019647	4.18871	4.99181	2.72049	3.73502	4.16916	4.75404	3.30591	4.11293	3.73583	2.98245	4.30509	4.10077	4.47982	3.36178	2.02817	Sema6a	sema domain, transmembrane domain (TM), and cytoplasmic domain, (semaphorin) 6A
ENSMUSG00000019659	78.2242	66.8426	106.109	110.537	92.3283	105.718	106.751	79.4379	102.829	114.511	131.346	108.412	140.877	59.4362	64.0061	Ccdc12	coiled-coil domain containing 12
ENSMUSG00000019689	38.2009	38.7171	42.2731	53.3877	49.43	28.6598	32.6032	86.4414	29.8154	41.8192	30.8438	39.4654	31.6666	36.3549	80.6126	Fmc1	formation of mitochondrial complex V assembly factor 1
ENSMUSG00000019699	7.72176	9.55978	6.39315	6.36137	5.95795	12.1974	10.6941	5.17982	14.448	10.4699	13.6	16.2445	8.12285	10.2503	4.81383	Akt3	thymoma viral proto-oncogene 3
ENSMUSG00000019710	62.469	71.6329	82.8187	86.2339	55.6169	53.1606	67.9935	62.1739	49.8212	73.14	64.7134	67.5179	43.2311	57.5314	48.8208	Mrpl24	mitochondrial ribosomal protein L24
ENSMUSG00000019715	24.2346	24.7009	17.5175	19.1628	14.2134	19.2696	26.2727	12.6828	21.0858	19.7919	25.9457	16.0235	15.6992	19.3175	9.15435	Gle1	GLE1 RNA export mediator (yeast)
ENSMUSG00000019718	7.54885	9.49461	6.52543	8.97904	9.8951	10.4857	6.45016	6.8696	9.97668	11.0913	11.5841	5.55819	11.027	6.64331	4.41633	L3hypdh	L-3-hydroxyproline dehydratase (trans-)
ENSMUSG00000019726	11.2514	11.4245	4.28276	7.07372	8.67868	16.3319	9.91586	3.33379	17.694	8.3451	16.7201	11.0081	8.7572	12.1091	2.03411	Lyst	lysosomal trafficking regulator
ENSMUSG00000019731	25.9699	23.3045	14.8644	13.845	17.8442	24.7374	21.9577	19.2391	26.7876	13.7246	16.3944	17.0919	19.1535	23.7709	9.06557	Slc35e1	solute carrier family 35, member E1
ENSMUSG00000019732	3.69306	4.9024	5.25236	7.69008	4.08103	3.64966	2.27389	4.14381	1.77072	2.66237	2.34333	3.33769	3.47725	3.1834	2.46294	Calr3	calreticulin 3
ENSMUSG00000019734	15.7016	18.5953	7.74505	11.8681	2.9283	3.5361	21.3599	1.86992	8.15626	5.20966	20.4865	12.3328	8.52067	7.84497	4.59546	Tmc4	transmembrane channel-like gene family 4
ENSMUSG00000019737	0	7.46884	3.01076	2.8944	2.19614	0.164529	2.26266	2.18928	0.629504	1.46925	3.65059	2.41582	0.320416	1.44196	1.85744	Syne4	spectrin repeat containing, nuclear envelope family member 4
ENSMUSG00000019738	94.1676	71.7398	76.6188	101.665	80.6356	67.7881	53.421	72.6523	59.0464	82.2798	63.3971	65.2098	81.8319	73.8582	75.4623	Polr2i	polymerase (RNA) II (DNA directed) polypeptide I
[truncated: 19,997 more rows]
[truncated: 1 more columns]
