# Supplementary material for: Signaling Pathways Associated with Chronic Wound Progression: A Systems Biology Approach
Source: Antioxidants (Basel). 2022 Jul 31;11(8):1506. doi: 10.3390/antiox11081506 (PMC9404828; doi:10.3390/antiox11081506)
Supplement: Supplementary file 1 [file antioxidants-11-01506-s001.zip › antioxidants-1800930-SupplementaryMaterials/Table S3.xlsx]

## Sheet: Table S1
Table S3. Genes in cyan module significantly correlated to early chronicity
Gene.symbol	logFC	GSP*	MMP*		*	GSP	Gene Trait significance
Slc22a18	1.342	0.00232434	1.23e-10			MMP	Module membership significance
Igsf5	2.62705	0.0418073	5.23e-05
Tmprss2	5.21021	0.000613944	1.47e-10
Slc13a2	3.30124	0.00723373	3.97e-13
Cnnm3	0.764407	0.000685079	5.04e-05
Folr1	4.00799	0.00901239	7.95e-11
Arrdc2	0.507486	0.0035171	0.00117824
Gpx6	2.97598	0.00615458	2.28e-18
Abca13	4.60466	0.00971144	3.67e-10
Insrr	2.92304	0.00255194	6.25e-12
Atp6v1b1	3.74114	0.00613435	5.55e-14
Slc34a3	4.31064	0.00499414	1.91e-13
Ihh	1.04663	0.013046	1.06e-06
Slc44a4	3.39211	0.000900858	6.85e-10
Brme1	1.09494	0.00442533	0.000314642
Cox4i2	0.331415	0.0162302	0.010647
Cltrn	5.39312	0.00568102	1.36e-15
Ttbk1	-0.0601697	0.0163621	4.24e-06
Pipox	0.471405	0.0278343	2.2e-06
Wfdc2	3.76584	0.0113279	6.49e-08
Sgk2	1.16863	0.0100889	4.15e-09
Wfdc15b	6.65417	0.0054043	3.88e-14
Slc22a5	-0.143236	0.0152744	8.15e-05
Pcbd1	0.187089	0.025879	0.000141739
Serpina1f	4.61138	0.00392198	1.65e-14
Akr1c21	5.44441	0.00221917	7.32e-14
Amn	1.72419	0.00941925	0.000152635
Slc17a1	4.56408	0.00643678	9.61e-18
Eci3	4.06375	0.00864341	4.31e-12
Slc34a1	5.21287	0.00527726	3.25e-15
Slc6a18	5.45377	0.00405184	2.31e-13
ccdc198	4.16689	0.00634125	2e-14
Dmtn	0.40568	0.0118192	2.02e-06
Cldn10	3.07597	0.0430024	0.000116253
Cideb	0.196163	0.0490972	9.54e-05
Rida	0.37034	0.0248723	1.81e-06
Slc22a22	2.8467	0.00429157	2.98e-14
Rhpn1	3.01228	0.0267227	2.74e-06
Miox	5.47037	0.0054701	4.04e-15
Mapk8ip2	2.19893	0.0380093	0.000113002
Mpv17l	1.06627	0.00475243	3.95e-07
Igsf11	2.25786	0.0461762	1.9e-05
Ehhadh	0.789125	0.00800445	6.02e-07
Slc10a2	0.806599	0.0108042	0.000116164
Sult1c2	4.95051	0.00548112	1.42e-14
Prph	1.11216	0.0133117	2.36e-05
Slc22a1	0.883698	0.0189335	4.3e-07
Mep1a	6.99215	0.00574369	3.34e-14
Galnt14	2.83639	0.00444184	8.79e-13
Slc3a1	3.94515	0.00574108	1.31e-16
Slc23a1	1.23134	0.00963876	1.32e-10
Myo7b	3.76356	0.0132014	9.12e-10
Slc4a9	5.65388	0.00160014	8.15e-11
Spink1	4.93305	0.00531628	2.56e-15
Slc22a6	6.93116	0.0051091	4.49e-15
Scgb1a1	4.65997	3.84157e-05	3.46e-07
Keg1	3.68411	0.00597014	3.59e-18
Syt7	-0.56178	0.0125053	1.9e-06
Slc22a19	1.902	0.00528728	1.27e-14
Gldc	0.127254	0.0186099	0.00034527
Acy3	0.703737	0.0113457	4.09e-07
Papss2	0.020046	0.0327758	0.00284749
Abcc2	0.303368	0.0360545	3.74e-06
Slc6a20b	1.5554	0.00668063	7.26e-12
Bsnd	3.79897	0.00612435	4.75e-16
Cdhr5	2.79468	0.00904318	7.52e-12
Vil1	2.91071	0.00673576	1.26e-13
Tmem169	4.06946	0.0494604	3.72e-05
Spp2	3.12388	0.00608932	2.09e-17
Rab17	2.49663	0.000678407	1.97e-07
Acmsd	2.48735	0.00812764	3.89e-14
Tfcp2l1	3.15437	0.00284093	8.22e-09
Atp6v1g3	7.54939	0.00280531	8.13e-10
Cr2	1.0429	0.0153295	1.4e-05
Cubn	2.84482	0.0114204	5.56e-11
Pter	0.60517	0.0214238	5.85e-06
Cutal	1.02869	0.00981733	0.000254602
Pax8	1.56841	0.0410576	8.46e-06
Lrp2	5.23864	0.00529059	9.56e-14
Elp4	0.332155	0.03166	0.0020467
Slc12a1	4.57658	0.00565033	2.53e-15
Sord	0.575495	0.0265617	9.74e-07
Slc27a2	0.707347	0.0138159	2.09e-08
Mal	0.657227	0.00485844	3.12e-07
Acss1	1.1304	0.019949	5.46e-06
Car2	2.24475	0.0479779	2.34e-05
Chrna4	4.30367	0.010656	2.85e-10
Slc2a2	0.205693	0.0410917	2.65e-05
Hao2	3.86051	0.00558762	3.36e-17
Slc16a4	1.62281	0.0144509	5.8e-05
Egf	3.21312	0.0122271	1.8e-08
Calb1	4.95652	0.00817079	1.44e-11
Aldob	1.24794	0.0130518	7.1e-09
Kif12	4.987	0.00545203	8.2e-16
Edn2	1.91402	0.00567831	3.25e-08
Tspan1	4.18053	0.00950378	7.42e-10
Cyp4a31	3.13792	0.00464286	2.37e-17
Alpl	0.740546	0.0104338	1.19e-05
Khk	0.156784	0.010663	0.000116122
Cckar	6.40385	0.0157565	4.9e-07
Gabrb1	0.460473	0.0274813	5.6e-06
Sult1d1	2.39257	0.00605195	3.39e-15
Hnf1a	1.18912	0.014903	9.32e-09
Slc13a1	3.19878	0.00419016	2.45e-13
Dlx6	1.14307	9.73248e-05	1.05e-05
Tmem213	7.70156	0.00418826	1.04e-14
Kel	1.446	0.0365782	3.9e-05
1700003E16Rik	1.23522	0.00085006	2.26e-05
Tmem52b	3.4184	0.00300352	3.72e-15
Gabarapl1	0.0588654	0.00826092	0.000208196
Clec2h	3.59884	0.0071368	4.94e-12
Slc7a9	5.02675	0.00159269	4.97e-13
Gas2	1.49454	0.0156463	0.00122372
Rhcg	3.91264	0.00583339	1.64e-15
Slc5a2	5.65497	0.00538165	3.34e-16
Ush1c	2.75019	0.00504783	2.6e-13
Anks4b	0.525524	0.0250148	1.78e-06
Acsm2	5.44065	0.00535675	5.48e-15
Umod	5.326	0.00537559	4.9e-15
Glod5	3.98683	0.00994324	6.25e-09
Asb9	6.0182	0.00593543	1.31e-13
Zcchc18	2.28921	0.00839651	4.63e-06
Sall1	1.39443	0.0141137	4.93e-10
Slc12a3	4.74765	0.00541426	1.79e-15
Ccl17	3.90367	0.000117234	1.36e-06
Cdh16	5.70161	0.00522491	1.39e-15
Hsd11b2	2.27312	0.028686	9.7e-07
Tmed6	5.59991	0.00455522	2.45e-09
Treh	6.47057	0.00688932	7.73e-12
Pdzd3	0.833609	0.0491538	2.19e-05
Robo3	3.05194	0.000188516	8.41e-05
Tinag	4.20242	0.00602673	2.09e-14
Dclk3	1.23182	0.000528997	3.34e-08
Kap	5.17389	0.00521057	2.78e-15
Guca2b	3.38773	0.00516041	8.18e-16
Upb1	0.343335	0.010145	0.00171679
Acsm1	0.372918	0.0299798	9.62e-06
Emx1	5.82896	0.00606674	2.57e-12
Clcnka	0.696335	0.04546	3.24e-06
Hdac11	2.05446	5.97691e-05	3.4e-06
Tkfc	0.146069	0.0393585	0.000162582
Myo15b	4.01213	0.00456744	1.72e-05
Rasd2	2.34192	0.0472976	0.00200696
Fam151a	5.69345	0.00537349	9.93e-15
Cdhr2	3.41112	0.0103266	5.13e-10
Slc25a21	-0.149881	0.0326727	1.34e-06
Xylb	0.599001	0.00790871	7.49e-08
Ttc38	0.543665	0.0287702	0.000129436
Slc17a3	1.47907	0.0100263	1.12e-10
Leap2	1.13775	0.00100434	3.18e-05
Trpv5	7.00414	0.00306805	2.91e-14
Zfp113	0.356916	0.000380776	6.73e-05
Aldh8a1	0.49233	0.0260045	2.96e-06
Lzts3	1.20753	0.00336296	2.31e-06
Nmrk1	0.251531	0.00576566	0.0036873
Pdzk1	3.98488	0.00220837	4.97e-09
Tbc1d17	0.356579	0.0107702	0.000111721
Mfsd4b5	3.47236	0.00770227	3.72e-11
Cyp24a1	3.69366	0.00647426	6.05e-16
Tex19.1	0.597589	0.000383802	2.56e-06
Kcne1	2.67903	0.0111474	1.26e-08
Slc7a12	7.21267	0.00349705	2.08e-14
Slc39a5	2.97218	0.0072851	1.31e-14
Elapor1	2.88508	0.00140576	4.1e-06
S100g	5.14433	0.00506027	1.22e-15
Slc22a2	3.32047	0.00720616	3.46e-14
Kcnj1	5.061	0.0055979	4.42e-15
Slc5a12	3.26713	0.00599484	3.59e-16
Dao	4.17494	0.00554539	7.02e-15
Klhdc8a	0.045286	0.0110674	0.000539092
Slc5a10	3.79742	0.00237032	2.82e-09
Aqp6	5.92651	0.00590962	3.31e-13
Kcnj6	2.31282	0.0023724	1.42e-05
Tril	0.309528	0.0441833	0.0188598
Ubxn10	0.843386	0.00400469	7.69e-07
Zfp879	1.30644	0.0096853	9.81e-05
Kcnj10	4.44459	0.0141638	4.88e-08
D630023F18Rik	1.81121	0.0064675	2.82e-11
Oxgr1	4.20263	0.00599067	1.64e-16
Pou3f3	1.63659	0.00439591	1.06e-07
Henmt1	1.77261	0.000327134	0.000120057
Tmem174	7.17048	0.00467316	1.47e-14
1700018M17Rik	1.1773	0.00644154	4.39e-05
BC107364	1.61282	0.00163578	1.81e-06
Slc26a1	0.661784	0.0224707	9.4e-07
Mipol1	0.0243219	0.0444717	0.00143848
Prr15l	3.29874	0.0034201	8.35e-06
Bex4	4.3865	0.0289485	9.22e-06
Foxi1	4.73049	0.00656424	3.65e-12
Dleu7	2.28951	0.0448791	1.83e-05
Ugt3a2	1.3411	0.0106037	1.09e-09
Pls1	5.56193	0.0191923	2.01e-05
Lrrc19	5.42023	0.00574526	2.15e-13
Spink8	5.82741	0.0101786	1.35e-09
Clrn3	4.59806	0.00764847	1.5e-12
Zfp524	0.327182	0.000665683	0.00125082
Kcnj16	4.63902	0.00552927	7.55e-10
Casr	3.91336	0.00658846	4.59e-07
D630039A03Rik	0.309439	0.0266341	4.57e-05
Cyp2j5	1.43753	0.011191	7.71e-10
A1cf	0.350068	0.0359262	5.4e-06
AI854703	0.750946	0.0123928	0.00174051
Slc51b	5.48766	0.00595159	1.89e-12
Thnsl2	0.557479	0.0182404	5.23e-07
Sec14l3	2.39027	0.014348	3.03e-09
Zfp93	0.932684	0.0338931	0.00215853
Them7	2.86655	0.00953323	1.44e-12
Fut9	5.9084	0.00531402	2.04e-14
Per2	0.3486	0.0140964	3.68e-05
Cndp1	2.95424	0.0104467	5.15e-08
Aadat	2.35747	0.00690897	1.43e-16
Abat	0.686974	0.0160394	6.04e-07
Gm10036	1.25822	0.0165605	0.000334189
Kl	4.74895	0.00533294	5.54e-15
Adra2b	3.47143	0.0114186	2.5e-10
Acnat2	2.0509	0.00753654	2.08e-16
Slc4a4	1.46189	0.00600885	8.49e-11
Ppp1r1b	3.1479	0.0135168	0.000584608
Slc22a12	4.38498	0.00484266	1.14e-14
Ugt2b38	4.45018	0.00539263	5.37e-15
Ces1e	1.03008	0.00182755	2.94e-05
Tlr12	3.66624	0.0084392	1.3e-12
Slc22a28	2.33085	0.0110281	2.35e-10
Glyat	1.53821	0.00498866	5.31e-10
Hadhb-ps	5.82847	0.0120468	3.18e-08
Hsd3b2	0.97178	0.0113418	5.59e-08
Slc22a8	5.36777	0.00500928	4.37e-15
Rnf183	2.89787	0.00251605	0.00175345
Klk1	5.80282	0.00517683	1.65e-14
Rab3ip	0.753467	0.00422554	0.0002671
Cldn19	0.808295	0.0188371	0.000228965
Cyp2j11	8.89094	0.00347607	1.9e-14
Gm10263	6.53438	0.0139292	1.38e-07
Plekhd1	3.59733	0.0244359	3.15e-06
Klk1b5	5.72414	0.00589038	1.11e-12
Cldn9	1.56949	0.00517668	9.77e-07
Slc22a7	3.40006	0.0105715	2.35e-10
Col4a4	2.41089	0.01131	6.4e-07
Duox2	2.47401	9.08087e-06	5.31e-06
Zbtb10	0.482053	0.0123618	0.00296335
Fbp1	0.5248	0.0263907	6e-06
Prok1	0.533569	0.0196063	8.1e-07
Wfdc16	5.611	0.0103124	3.62e-08
Srarp	4.8377	0.00185457	3.04e-08
Ren1	3.27764	0.0140199	2.96e-08
Acnat1	2.14263	0.0110318	3.45e-08
Akr1c19	0.245778	0.0392414	3.74e-06
Ugt3a1	1.36206	0.0127192	1.01e-07
Ccdc160	1.56834	0.0414297	0.000147998
Slc22a13	2.08542	0.0162273	1.83e-08
Erich4	4.36424	0.00568352	1.62e-14
Gm10709	3.07672	0.0206781	3.66e-07
Rdh16f2	1.72904	0.00752869	1.86e-11
Slc22a29	3.36669	0.011674	4.32e-09
Trbv26	3.15953	0.016679	6.78e-07
Igkv17-121	3.24218	0.0190707	2.73e-06
Igkv12-46	6.18473	0.0391419	0.000102147
Igkv5-39	9.98055	0.00508599	1.91e-14
Ighv3-6	7.5368	0.0363314	8.89e-05
Ighv3-8	4.08345	0.0168797	3.66e-07
Ighv6-3	6.92795	0.00716186	9.37e-09
Trav16n	2.30895	0.0390599	0.00011415
Iglc2	0.470475	0.037392	0.0031128
Iglv2	1.74858	0.00543818	2.45e-05
G6pc	1.29371	0.0120193	2.82e-09
Gp6	-0.562826	0.0115036	0.00107948
Apela	3.28519	0.00232749	5.15e-12
Gm15217	0.987026	0.0165799	5.46e-07
Col4a3	3.31978	0.00587641	5.55e-10
H2bu1-ps	4.08343	0.0185516	4.62e-07
Gm12447	3.66711	2.73409e-06	1.46e-06
Gm11625	1.51996	0.0350732	2.55e-05
Gm13880	2.30888	0.0378704	7.18e-05
Rps13-ps4	0.827445	0.0227833	0.000524877
Gm12733	4.38442	0.0157344	2.34e-06
Gm4910	2.30895	0.0310174	5.46e-05
Gm14006	1.24298	0.0192129	0.00157565
Gm11914	5.6103	0.035505	5.19e-05
Gm13233	5.61082	0.00723284	2.81e-10
Gm13433	2.30895	0.0296635	4.45e-05
Gm13935	1.46645	0.022834	2.8e-05
Gm12245	3.15954	0.0119759	2.66e-08
Gm14766	3.15963	0.00741002	7.04e-11
Gm16305	4.35015	0.00298234	0.000953753
Ccpg1os	0.27921	0.00319777	0.000486543
Gm6706	2.30899	0.0136202	1.77e-07
Gm6921	3.66882	0.022369	0.0159945
Ugt1a10	6.0181	0.0130055	7.82e-08
Ugt1a2	5.03364	0.00478169	1.43e-15
Car15	1.41347	0.0393187	5.21e-07
Gm4450	4.75765	0.00550472	9.98e-15
Gm17020	2.30895	0.0329682	9.23e-05
Gm3617	2.0557	0.00951545	5.3e-05
Ighv1-53	6.75581	0.0443825	0.000105453
Ighv1-64	5.62564	0.00624003	2.17e-13
Igkv3-12	6.40442	0.0170886	4.81e-07
Gm10580	2.30895	0.000661637	0.000259177
Ighv5-16	8.19212	0.0332176	4.77e-05
Igkv10-96	2.81372	0.0135709	3.88e-08
Ighv11-1	3.15952	0.00515502	8.19e-15
Ighv1-54	7.17567	0.00579286	1e-13
Hsd3b4	4.83336	0.00516706	7.74e-15
Rps12-ps22	1.24831	0.0281044	1.43e-06
Gm10681	5.86066	0.00514983	6.07e-15
Ighv1-12	3.15946	0.0343199	5e-05
Igkv1-122	3.39098	0.0238564	5.77e-06
Ighv1-58	5.82871	0.0152345	1.2e-06
Selenok-ps4	2.30895	0.0329681	9.23e-05
Ighv1-78	6.18514	0.0096373	7.65e-09
Igkv10-94	6.81212	0.0094726	4.27e-08
Ighv1-5	5.829	0.00670916	4.69e-11
Igkv8-19	8.21027	0.00559556	1.08e-13
Igkv9-124	8.3665	0.00551607	4.39e-14
Cyp2d12	4.5317	0.00513539	9.5e-15
Gm6085	1.94989	0.021257	0.000651867
Gm10193	3.10849	0.00491758	0.000190764
Golt1a	0.40521	0.0428518	3.81e-05
Gm5846	1.37025	0.0397217	0.0138447
Gm44965	1.88578	0.00682864	3.17e-05
Gm9367	3.16673	0.0398872	0.000105761
Gm7600	1.12687	0.0198315	0.000459726
Gm47129	4.06272	0.000145095	2.8e-07
Gm19121	3.49597	0.00635321	4.6e-07
Gm48856	0.762235	0.0154792	0.00645174
Pbld1	0.601222	0.00172656	2.41e-06
Gm48643	0.71957	0.0189838	0.00842978
Gm49359	0.499726	0.00983942	0.000931194
Gm45930	3.15957	0.0116954	4.36e-08
Gm47605	4.64019	0.010605	2.07e-08
Gm8983	3.15168	0.0101891	0.000166777
Gm32256	1.94059	0.0095236	0.000391294
Gm5476	3.15957	0.0136203	1.77e-07
Atp5o	6.10338	0.0168497	4.98e-07
Gm50433	0.360344	0.0383987	0.00265045
