# Supplementary material for: Signaling Pathways Associated with Chronic Wound Progression: A Systems Biology Approach
Source: Antioxidants (Basel). 2022 Jul 31;11(8):1506. doi: 10.3390/antiox11081506 (PMC9404828; doi:10.3390/antiox11081506)
Supplement: Supplementary file 1 [file antioxidants-11-01506-s001.zip › antioxidants-1800930-SupplementaryMaterials/Table S4.xlsx]

## Sheet: Table S2
Table S4. Genes in turquoise module significantly correlated to early chronicity
Gene.symbol	logFC	GSP*	MMP*		*	GSP	Gene Trait significance
Cav2	0.380215	0.0321718	4.24e-05			MMP	Module membership significance
Scmh1	0.656192	0.00022486	0.00685202
Wnt3	2.80988	0.00422592	1.6e-06
Fer	0.913671	0.00114947	3.15e-06
Axin2	2.70407	0.00221181	2.46e-06
Ccnd2	0.678604	0.0483954	2.69e-05
Scnn1g	3.16501	3.73792e-06	2.23e-09
Drp2	0.89676	0.029458	0.0124984
Lhx2	3.56798	0.00120653	5.89e-07
Mid2	1.65822	0.0159775	6.47e-08
Cdh1	3.44522	6.30968e-05	2.97e-08
Ckmt1	2.84137	0.0113116	0.000994785
Dbt	1.01547	0.000489676	9.62e-07
Egfl6	3.00845	0.00159952	0.000636831
Tssk3	2.42799	0.000380977	0.00024071
Cttnbp2	2.80519	0.00120955	3.93e-09
Acvr1b	0.409387	0.00856652	8.32e-05
Tom1l2	0.772123	0.0444251	0.000304397
Sox9	3.13965	5.89276e-07	5.04e-08
Myo18a	1.37797	0.0234333	0.00652692
Sult5a1	0.410803	0.000696238	0.000117305
Tcf7	2.62257	0.000462906	9.49e-08
Bcl11a	2.7109	9.8099e-05	5.84e-06
Pxmp4	2.87579	0.000825984	1.34e-13
Luzp1	1.82855	0.000114244	2.64e-05
Def8	1.21626	0.00253184	5.72e-09
Irx2	1.69959	0.00116933	8.04e-06
Itga3	1.9066	0.00112625	4.07e-05
Dlx3	3.40284	0.00270743	1.28e-09
Jup	3.34001	0.000812544	4.29e-09
Tnk1	2.16111	1.37141e-05	7.73e-08
Stk38l	0.0310483	0.01127	0.000396695
Hoxc13	1.99904	2.98835e-05	2.11e-08
Gstt3	0.946243	0.000855703	0.000193661
Marveld3	2.91608	3.29675e-06	5.84e-07
Gramd3	1.09775	0.00259429	7.84e-10
Coasy	0.751595	0.000603999	2.87e-07
Smo	1.45855	3.66801e-05	2.43e-06
Fbxo7	0.257191	0.00123187	0.000887734
Nfix	1.97826	0.0149246	0.000382425
Grik3	1.97168	0.00149347	1.07e-07
Pdzd4	1.03175	0.0180507	0.000415205
Cd3g	1.66458	0.00834526	0.000311024
Trappc6a	0.294905	0.0275607	0.00163492
Foxn1	3.37236	7.01814e-05	7.09e-10
Ddb2	0.680927	0.00867755	0.000630441
Rmnd5a	1.20137	0.0441664	2.46e-05
Tead3	1.50101	0.000269294	9.54e-08
Ppard	1.37757	0.00968083	0.0222916
Rec8	1.43669	0.00883969	0.000858619
Irf9	0.029929	0.0239886	0.000709171
Slc25a42	0.622277	0.0222375	0.0337254
Use1	0.393034	0.0043007	0.00316624
Rgs20	2.26649	0.00551323	7.48e-09
Abhd3	2.70817	0.000463173	2.49e-10
Tiam1	3.11734	0.00139657	1.1e-11
Scin	3.48049	8.39084e-05	5.03e-08
Pex6	0.242087	0.0125006	0.000347654
Ggct	1.88183	0.000240047	1.22e-10
Jag2	1.92546	3.0166e-05	4.04e-08
Btbd6	0.641704	3.6836e-05	0.00660826
Atg4d	0.37349	5.41953e-05	0.0183595
Bcam	1.15242	0.00552843	0.00168088
Klf4	2.54488	0.0258708	4.17e-07
Elf3	4.40509	0.000134845	0.00173944
Foxj2	0.618275	0.0226277	0.000334467
Edar	3.44591	0.0174146	7.55e-05
Sult2b1	4.19661	5.2904e-05	6.81e-09
Plag1	1.69004	0.00109761	0.000125555
Keap1	0.213905	0.000313368	0.00111626
Ap1m2	2.71022	0.000525873	9.58e-09
Btbd2	0.532912	0.0142481	0.00725702
Csnk1g2	0.297764	0.0413214	0.0158201
Etv3	1.16964	0.0018018	8.86e-09
Rab3b	2.40122	5.9346e-06	0.000113031
Pex19	0.408838	0.0114417	3.32e-05
Phyhip	4.04368	0.000114069	4.12e-09
Psg18	5.35828	0.0016992	0.0244939
Prodh	0.346502	0.00570732	0.00170078
Dgcr6	0.480594	0.0267968	0.00212223
Ddr1	2.49667	0.000229211	5.12e-08
Sec14l2	1.66916	0.00264102	3.54e-07
Insig2	1.94317	0.0066662	8.58e-09
Itpkc	1.62951	0.00233263	4.48e-10
Nob1	0.101034	0.0116505	0.00937383
Nqo1	0.92124	0.000665603	0.00648829
Ppfia3	2.86468	4.82036e-05	1.12e-08
Efnb3	1.24109	0.0043802	4.36e-07
Hlf	2.97902	9.51457e-05	3.44e-07
Rpl8	0.127481	0.0039586	0.00103295
Ssbp2	0.75492	0.0136819	2.22e-06
Gstm5	0.627818	0.0253197	0.000453901
Phb2	0.0689981	0.00473346	0.00861457
Lpcat3	1.57432	0.000700031	5.5e-12
Clcn3	1.31585	0.0137289	1.4e-06
Cul3	0.751992	0.0371735	1.98e-05
Tax1bp1	0.538399	0.00875718	1.45e-05
Arhgef18	0.651651	0.000258773	1.28e-08
Nkg7	1.60753	0.000434055	0.000152138
Pcp2	0.697368	0.000425442	0.000647491
Chmp2b	0.788318	0.00233002	4.66e-07
Mapk13	2.10497	0.000284846	1.04e-12
Srpk1	0.623331	0.0400862	1.46e-05
Crabp2	3.86146	0.00167077	1.52e-06
Hdgf	0.347369	0.00448025	9.94e-08
Thop1	0.672439	0.00273842	0.000437151
Fxyd4	4.58397	0.0274149	0.0345018
Ndrg1	1.76276	1.37809e-07	0.00024889
Klf5	2.27291	0.00131151	5.42e-06
Ripk4	3.04791	0.00056309	2.61e-12
Prlr	1.80587	8.3188e-05	1.3e-08
Ubqln1	0.802152	0.00300464	4.8e-07
Cadm3	0.946485	0.00547979	1.29e-05
Casp14	3.76628	0.0201822	1.54e-06
Crbn	0.461496	0.00639497	0.00078827
Mprip	0.186761	0.0372171	0.00239269
Dnajb1	0.99422	0.00116874	3.58e-09
Atp4a	2.57823	1.22586e-06	1.08e-07
Irag1	2.00318	0.00581666	0.00315498
Tfap4	1.63597	3.57859e-07	1.08e-06
Gata6	1.16991	0.000298992	2.08e-06
Itgae	2.45599	0.00189636	6.63e-09
Shpk	0.37243	0.0350079	0.00154242
Ephb3	2.22711	0.00146746	0.00258266
Tuft1	2.82874	0.000599867	4.59e-12
1700037C18Rik	-0.509324	0.00144099	0.019843
Inpp5k	0.417617	0.00852166	0.0106322
Eps8l1	3.24224	2.03192e-05	4.84e-11
Cdcp3	1.03147	0.00642659	0.000336125
Fam131c	2.85305	0.00218514	3.87e-09
Tmbim1	-0.0684363	0.021598	0.00170389
Etv2	1.5712	6.64713e-05	2.35e-05
Susd2	3.50691	0.000246299	3.86e-07
Crip2	0.375344	0.0075833	0.000213794
Pgrmc1	1.06889	0.000518846	1.18e-07
Elovl1	1.71195	0.000496742	7.02e-10
Nectin4	3.55531	0.00112124	3.36e-13
Rnf114	-0.10898	0.0320109	0.0425292
Epha2	2.31684	0.00204448	8.41e-07
Mvd	1.18091	0.0157688	3.22e-07
Abhd1	0.961752	0.00349084	0.00477453
Slc5a6	0.950221	0.000103782	0.00295283
Tcf23	1.81625	0.00337454	0.0356639
Krt23	4.71138	0.000411567	1.24e-09
Odad4	-1.20623	0.00923971	1.69e-06
Stambp	0.33735	0.0211542	0.00459516
Ezh1	0.649045	0.00349683	0.000395556
Abhd16a	0.25247	0.0372762	0.00636527
Scube2	3.23574	0.037329	0.0140325
Dennd2c	2.36764	0.000182198	8.99e-10
Mc5r	3.78912	0.000284284	1.62e-10
Cct4	0.0722444	0.00967505	0.00666229
Prrg2	0.511144	0.00247065	3.1e-06
Fzd3	2.51794	6.77002e-05	9.21e-07
Mid1ip1	1.14759	0.0106591	5.12e-07
Clstn3	1.30586	0.0122624	1.21e-06
Cers4	2.15267	0.0135065	3.74e-08
Scrn3	0.130086	0.0432962	0.00147198
Tle1	0.249452	0.00209657	0.00110698
Fut1	4.00049	0.000133638	6.89e-11
Nfib	0.981165	0.0194952	1.38e-05
Rab25	3.57769	0.000467832	6.12e-10
Ncaph2	0.417852	0.00303466	0.000374681
Vps72	0.629501	0.00161307	0.000140561
Bmp7	3.11733	5.75233e-05	2.01e-09
Dynll1	0.350365	0.000921017	0.000927155
Tbx1	1.64503	4.24648e-05	0.000141658
Bcl2l13	1.09252	0.00422454	0.000119867
Ascl2	2.9484	3.44186e-05	5.74e-05
Met	1.39142	0.000813206	0.00172162
Tex15	2.03345	8.28526e-08	0.000625037
Bcr	0.890674	0.0214144	0.0220866
Pou6f1	0.534954	0.0216164	0.00193774
Wnt3a	2.85369	3.77266e-05	3.85e-08
Kdsr	0.766168	0.00253286	4.28e-10
Rps25	0.00912464	0.0423294	0.00382213
Nprl2	0.0160299	0.0195388	0.0142535
Cacna2d2	2.43314	0.000440204	2.84e-08
Epn3	4.07958	0.000198386	3.49e-13
Rnf112	3.55039	7.41592e-05	6.48e-09
Spire2	1.83881	5.74171e-05	3.38e-06
Rdm1	1.06093	0.0014297	0.000120371
Mettl16	-0.0430675	0.0017864	0.0082804
Apol7a	2.7294	0.00499055	4.43e-08
Plcd1	0.603226	0.00496143	0.00107012
Lmbr1	0.509056	0.00168948	2.78e-06
Phlda2	3.39626	0.000884638	0.00816518
Grid2ip	2.7012	0.000138729	1.35e-06
Slc5a1	4.27826	0.000438098	2.72e-07
Tbrg1	0.383854	0.00087803	0.000171959
Panx3	4.1104	0.00509095	3.55e-09
Zfp296	2.18434	0.000155311	3.02e-10
Pinlyp	1.48188	0.0225319	8.3e-06
Gltp	1.64179	0.00154552	1.17e-07
Crybg2	3.563	0.000773824	2.6e-06
Tjap1	0.98873	4.15419e-05	1.25e-05
Ehf	3.91804	0.00549261	5.76e-06
Rpl15	0.0432921	0.00760613	0.00201386
Rps5	0.303199	0.000778195	2.6e-06
Tmem190	1.61367	7.52649e-05	0.00245818
Gfod2	0.541881	0.00266052	0.00829472
Slc41a1	0.572106	0.011682	0.0103
Nelfb	0.3139	0.000571542	0.000950735
Card14	2.23645	0.0238984	3.04e-07
Bcas1	0.480505	0.00011877	2.14e-05
Sh3bp5l	0.545114	0.000379141	1.11e-06
Ly6g6e	5.04769	0.0028587	3.21e-10
Nit1	0.103662	0.000172495	5.22e-06
Sval2	3.12582	0.0018197	0.00113337
Map3k4	1.35097	0.000734258	5.36e-07
Camta1	1.57784	0.000697579	0.00320353
Strip1	0.73755	0.0137055	4.64e-05
Hoxa2	0.579985	0.00409664	0.00394449
Dll1	2.08477	0.00306773	0.00417255
Elmo3	2.07469	2.73956e-06	1.77e-08
Naf1	0.639507	0.000211605	6.7e-05
Yes1	1.04056	0.00880223	2.67e-05
Ppp1cb	0.326048	0.0179162	3.54e-05
Ptgds	2.23538	0.00218519	1.81e-05
Clic3	3.90639	3.01945e-05	8.8e-11
Unkl	0.982217	0.00434715	0.000551475
Cnksr3	0.935662	0.00131037	0.00866281
Mtmr1	1.25247	0.0381716	2.78e-05
Map2	4.2988	0.0294289	4.68e-07
Cyp2j9	2.16587	0.000658885	1.21e-08
Clpx	0.938796	0.002849	3.69e-06
Trabd	0.0448158	0.00502914	0.000718656
Ace2	3.9574	0.0348707	4.71e-07
Rnf5	0.230817	0.0126789	0.00104555
Itga2	3.79075	3.12889e-05	0.00130455
Gata3	2.57745	0.00111517	8.96e-07
Awat1	4.41247	0.0110124	2.57e-08
Pdzd11	0.0199367	0.00945332	0.000450954
Anxa9	2.67244	0.000189729	3.15e-14
Med22	1.11523	0.00305077	2.83e-06
Rxra	1.66332	0.00398388	1e-07
Prpsap1	0.231622	0.031784	0.00149169
Dstn	1.12194	0.00143414	1.33e-05
Il17rb	1.09929	0.0132064	0.000163635
Chdh	2.59131	8.37729e-05	1.37e-07
Fnta	0.312292	0.00637258	0.000426723
Celsr1	3.28037	0.00379876	1.27e-07
Stard13	0.588827	0.000959467	8.73e-05
H2-M2	2.11839	3.62358e-05	6.7e-07
Kcnq2	1.07188	0.000389384	0.000406142
Pls3	1.68615	0.000465414	5.07e-06
Mtif3	0.0504514	0.0188681	0.00265902
Foxred2	1.41447	0.00176962	6.56e-05
Gsdma	4.66929	0.00139172	1.4e-10
Psmd3	0.0795588	0.0116721	0.0127943
Vps53	0.608629	0.00677221	9.24e-05
Taok1	1.02254	0.0461725	2.99e-05
Acot8	0.12406	0.00811765	0.00223726
Pyy	5.57957	0.0142811	0.000848917
Aldoc	2.82212	7.07907e-05	6.57e-05
Rpl19	0.186378	0.00836923	3.12e-05
Tns4	3.27384	0.000274135	4.33e-11
Rab11fip4	2.59312	0.00494266	7.84e-09
Ttpal	0.638814	0.0319382	0.00011525
Rhbdl3	2.25392	1.60028e-05	2.87e-07
Dbndd2	0.133693	0.000565171	0.008221
Zswim1	0.257737	0.0132152	0.000529182
Rab5a	0.925047	0.0164267	3.52e-06
Ddx27	0.348206	0.0039914	0.00118686
Mafk	0.0454756	0.0151295	0.000503018
Erbb3	3.20865	0.00066916	2.14e-12
Il12rb2	6.27455	0.0119242	7.85e-06
Gid4	0.865718	0.000559829	4.93e-08
Cenpv	0.053684	0.00839829	0.0105505
Pcgf2	0.513724	0.0159458	0.00750022
2810408A11Rik	1.25334	0.00336915	0.000974099
Dnah11	0.940734	0.0370873	0.0068808
G3bp1	-0.031857	0.0161552	0.00481485
Dusp14	3.39106	0.00211967	6.86e-09
Pnpo	0.239178	0.000412999	0.00183711
Ndel1	0.844853	0.0316906	2.02e-05
Abca5	2.68766	0.00901391	1.26e-08
Smyd4	0.138703	0.0132764	0.0231713
Avpi1	1.09889	0.00189187	0.000921937
Rad51d	0.804863	0.00363648	0.000920267
Wwc1	2.51374	0.000203509	1.52e-11
Otop3	3.77002	0.0018671	1.08e-09
Pnpla5	3.88281	0.000361023	1.43e-12
Rab3d	2.26623	0.000304859	1.5e-11
Slc25a22	-0.255181	0.0258073	0.0123061
Aldh3a1	3.92621	0.000946248	1.52e-07
Ahr	1.83448	9.70103e-05	1.73e-11
Grb7	2.87459	0.00127321	1.13e-09
Gdpd2	1.8318	0.0272659	2.93e-06
Sec14l4	4.22478	1.10698e-05	1.33e-09
Gipc1	1.13574	0.000249375	0.000234899
Tlcd1	1.3849	0.000782112	5.86e-10
Ubxn6	-0.0202029	0.00107723	0.00448689
Cyb561	0.615699	0.000539511	2.25e-06
Adat2	0.626891	0.000182018	0.000773028
Pex3	1.55256	0.00392464	1.65e-10
Cd164	0.11876	0.0276087	0.000787025
Utrn	0.976323	0.0334893	3.47e-06
Smpd2	0.111449	0.00878697	0.00745361
Traf3ip2	1.02709	0.00580914	0.000946369
Perp	3.53148	0.00331672	4.78e-08
Hebp2	2.65987	0.00360179	2.24e-09
Asf1a	0.0383534	0.0316275	0.000280198
Crybg1	2.42066	0.000852185	5.12e-12
Pkib	0.746955	8.83107e-06	0.000112633
Echdc1	1.42038	0.00454816	1.96e-08
Ptprk	1.22133	0.0188483	6.89e-05
Slc6a15	2.37729	0.00651838	3.36e-07
Map7	2.45773	0.000731139	1.35e-12
Moxd1	1.18227	0.0027136	6.79e-05
Pex7	0.389085	0.00387224	7.39e-06
Hal	2.37137	0.0346991	6.51e-07
Ntn4	1.43682	0.0128173	7.39e-08
Tmcc3	1.00165	0.0110948	1.04e-08
Timp3	1.35057	0.00626548	2.64e-05
Slc5a8	4.15084	9.14321e-05	4.39e-06
Fam241b	2.58953	2.48117e-05	1.21e-09
Eif4ebp2	1.23377	0.00700659	3.38e-06
Unc5b	2.74243	0.000198428	5.9e-05
Lrig3	2.31154	0.000181687	7.08e-07
Ddit4	1.20493	0.00118555	0.00126376
Vps54	0.846845	0.0239422	1.24e-06
Pcsk4	0.156879	0.00322618	0.0084848
Peli1	1.07399	0.0257635	3.51e-05
Slc1a4	1.44289	0.00166823	8.81e-06
Gabrp	3.91859	0.0019867	4.99e-08
Cpm	3.01932	0.0133705	3.59e-08
D10Wsu102e	0.994589	0.00597379	0.000112465
Glyctk	0.334343	0.0322443	0.0442681
Rhbdf1	0.551312	0.0167151	0.00221176
Pex13	0.156629	0.00447139	0.00167467
Fgf22	4.44106	0.00979479	4.05e-08
Slc22a4	-0.208754	0.0460688	0.0121407
Zfp354b	-0.140703	0.0176185	0.0194711
Flt4	0.888454	0.00726235	0.00756786
Rack1	0.255207	0.00868023	0.000556308
Mrnip	0.827624	0.00144285	0.000302229
Jade2	1.18539	0.00182905	2.54e-05
Cdkn2aipnl	-0.0510919	0.0495151	0.0159103
Itk	2.89542	0.0153937	0.000231217
Fam71b	1.18339	0.044342	2.2e-05
Fabp6	2.46828	0.0194159	8.6e-08
Nipal4	3.42662	3.24796e-05	2.49e-11
Zfp607a	0.792512	0.000691142	0.000524868
Igfbp3	1.21215	0.0209397	0.000128526
Adcy1	2.59891	0.000716998	3.06e-10
4921536K21Rik	1.79472	0.00535284	7.25e-10
Guk1	-0.0644004	0.0161848	0.00328925
Limk2	1.23762	0.000863739	9.58e-07
Pold2	0.543142	0.021237	0.0311227
Zkscan17	0.922377	0.000893634	0.000254602
Fam114a2	0.403669	0.0101894	9.57e-06
Ppm1d	1.15774	0.00660058	1.31e-06
Myo19	0.732863	0.0109911	0.000253
Shmt1	1.81946	0.00022602	1.02e-07
Tom1l1	1.11692	0.000844605	3e-07
Myocd	2.41432	0.00803697	0.00560012
Atp6v1c2	3.62205	0.00704414	2.29e-09
Sdc1	1.92578	0.0186688	0.0223767
Rgs9	1.37926	0.00420102	0.00092997
Lratd1	4.33138	0.000100176	4.99e-11
Nt5c1b	3.46005	0.00193066	0.000784921
Adi1	0.686495	0.00249548	0.000150078
Ubxn2a	0.880843	0.0336058	0.000383034
Mboat2	4.35442	0.00323423	5.56e-10
Dus4l	-0.208028	0.029207	0.0256096
Klf11	1.35268	0.00144354	0.000267715
Grhl1	3.509	0.00594522	5.96e-10
Sh3yl1	2.2034	0.000249031	3.63e-09
Mmp28	0.903682	0.0311185	3.4e-05
Asic2	0.720595	0.00370565	0.000546288
Tmem94	0.884183	0.0303203	0.00776162
Itgb4	2.63257	1.85114e-05	4.85e-06
Fbf1	0.308738	0.0286679	0.00328332
Llgl2	2.23551	7.49717e-06	2.7e-07
Exoc7	0.294145	0.00087685	0.0457465
Spns3	1.27577	0.0205353	0.00954489
Kif1c	1.11704	0.0274933	0.000101481
Mink1	1.03029	0.0086397	7.82e-06
Slc6a4	2.54683	0.00185585	2.34e-06
Tmigd1	2.35771	0.00073227	4.98e-08
Blmh	1.40121	0.0228739	7.83e-07
Rph3al	0.984848	0.000487625	1.08e-08
Tac4	5.17327	7.7689e-05	0.00368694
Hoxb9	1.42817	4.15298e-05	4.29e-07
Scrn2	0.34916	0.0075662	0.047692
Lrrc46	1.11655	0.000253632	0.000406863
Nr1d1	1.02774	0.0101772	0.000455822
Aloxe3	2.03769	0.00234475	9.51e-11
Tmem107	0.0482188	0.0280736	0.0237337
Usp43	3.04822	2.44912e-05	5.16e-11
Krt12	3.78889	0.000750854	0.00018868
Acly	1.42971	0.035129	8.85e-06
Plcd3	0.567391	0.00520273	0.01802
Coch	3.26962	0.000950485	9.18e-06
L2hgdh	1.34262	0.00668964	0.000265031
Ptpn21	1.77352	0.014378	5.91e-07
Snw1	0.422121	0.0187525	0.000347815
Adck1	0.178396	0.0161668	0.00759902
Mthfd1	0.494469	0.00881599	0.00931312
Sgpp1	1.94843	0.0225216	4.32e-07
Tex21	5.18561	0.0117088	0.000104305
Rab15	1.7538	0.0198781	0.0319421
Dhrs7	1.31947	0.0151317	1.16e-07
Clmn	1.31673	0.00110391	0.000342558
Prkch	1.15316	0.0158261	1.08e-05
Mpp5	0.747024	0.00112063	0.000149228
Plek2	3.19397	0.00230672	8.05e-08
Pigh	0.885407	0.000477762	0.00257212
Rdh12	1.504	0.0333637	0.00391486
Pcnx	1.53075	0.00533468	3.59e-06
Cdca7l	1.71773	0.000879448	3.4e-06
Pfkp	0.730606	0.00721702	0.00306669
Unc79	2.17613	0.00279237	2.22e-07
Otub2	1.47513	0.0242825	5.9e-07
Ifi27l2b	0.547747	0.0284663	0.000451584
Net1	2.34781	0.0122946	0.000240563
Dcaf4	1.29626	0.00116912	2.19e-05
Papln	4.98716	0.000238926	6.4e-11
Acot2	1.03711	0.000770835	0.000289157
Coq6	0.754279	0.000638138	1.26e-07
Entpd5	1.36633	0.000512197	5.96e-10
Aldh6a1	0.786771	0.0456434	0.000695005
Abcd4	0.528177	0.0142261	0.00482622
Angel1	0.996113	0.000690123	7.31e-06
Degs2	1.69295	0.00533432	0.0136186
Slc25a29	1.1217	0.00271366	0.00433344
Fdft1	1.04078	0.00158483	3.52e-11
Ppp1r13b	1.34276	0.000942013	1.08e-06
Zfyve21	0.343943	0.0323346	0.0422946
Amph	2.79216	0.0145777	0.00231246
Gpld1	1.91382	0.0204295	1.59e-07
Tfap2a	2.35721	9.11691e-05	4.21e-07
Gcm2	2.23806	1.58962e-05	7.49e-05
Tpmt	-0.338235	0.00784263	0.0128951
Ippk	0.633429	0.00284553	0.00688091
Pxdc1	0.166692	0.00210156	0.0219986
Eci2	1.02442	4.70841e-05	5.06e-11
Ptch1	1.3712	0.000408546	1.35e-05
Sptlc1	0.672913	0.0024264	4.47e-07
Msx2	1.81109	5.49041e-05	5.94e-06
Slc25a48	1.60984	6.75856e-05	2.03e-05
Naa35	0.0766202	0.0230884	0.00769459
Slc6a19	1.59688	0.00873152	6.92e-06
Cast	0.908904	0.000169979	1.75e-06
Srd5a1	3.21956	0.0144711	4.13e-08
Irx4	2.66173	0.000446026	3.62e-09
Acot12	1.39205	0.000522579	0.0015775
Marveld2	2.46211	0.000135846	2.59e-09
Ocln	3.95113	0.000253119	3.35e-10
Btf3	-0.131828	0.0112268	0.000416959
Arhgef28	0.796799	0.0037111	2.01e-05
F2rl2	1.27779	0.00564101	0.0371861
F2rl1	3.23456	0.000166186	7.99e-08
S100z	0.859767	0.00336475	0.0058169
Jmy	1.54059	0.0203399	1.79e-05
Elovl7	4.51284	0.000503018	1.29e-11
Acox2	3.45469	0.00242969	1.47e-10
Map3k1	1.2934	0.00177662	1.29e-05
Fst	1.57947	0.00353701	0.00233484
Kat6b	1.39779	0.00443365	7.77e-06
Ube2e1	0.0589647	0.00322833	4.12e-06
Thrb	1.49978	0.00995074	3.25e-07
Dlg5	1.53932	0.0344539	0.00825253
Prxl2a	1.04362	0.00883288	9.98e-07
Bmpr1a	1.25087	0.0360479	0.000190187
Anxa7	0.313985	0.00116829	1.23e-05
Peli2	1.09499	0.000599663	8.14e-06
Ppif	1.77057	0.000584435	3.5e-09
Galnt15	1.2361	0.0158369	1.73e-06
Spryd7	1.34895	0.00371528	4.91e-09
Anxa8	3.19945	0.00206002	1.05e-07
Cdadc1	0.178828	0.00060005	6.71e-05
Dnajc15	-1.18652	0.0296027	0.00220675
Cnmd	0.290186	0.0075578	0.00444264
Bnip3l	0.824541	0.000392177	9.25e-06
Ppp2r2a	0.323613	0.000854378	1.6e-06
Pebp4	6.45044	0.00232799	6.62e-05
Pdlim2	1.20451	0.00155534	0.00240279
Fam160b2	0.385917	0.00201397	0.0139445
Hr	3.01265	5.0786e-05	5.13e-11
Med4	0.520303	0.0136155	2.32e-07
Uchl3	0.522024	0.00677858	0.000311757
Spry2	0.393069	0.000332017	2.16e-05
Scel	3.97764	0.00199843	1.82e-09
Gdnf	0.162045	0.0069199	0.0106383
Rem2	1.67243	0.00231332	0.00398938
Ajuba	1.87662	5.7015e-06	3.28e-07
Pdzd2	2.25919	0.0173881	4.27e-08
Efs	1.74047	8.80424e-07	9.45e-05
Dhrs4	0.408857	0.00475476	8.1e-06
Carmil3	1.17044	0.000520266	0.00145576
Dcaf11	0.358395	0.0359522	0.00342056
Psme1	0.018138	0.0261639	0.0016036
Emc9	1.1594	0.00104681	1.33e-06
Tgm1	2.66882	0.00152003	7.62e-07
Sema5a	2.28089	3.76052e-05	1.41e-07
Ctnnd2	1.528	0.0419471	2.95e-05
Amacr	0.695801	0.0119424	0.0297396
Laptm4b	1.06053	0.0125492	1.12e-07
Ank	2.04399	0.0215203	2.36e-05
Retreg1	0.961117	0.0109305	0.00192967
Grhl2	2.99061	0.000425627	5.41e-08
Fzd6	2.38573	0.00133232	1.99e-09
Eif3h	0.713162	0.00389792	1.1e-06
Osr2	2.70804	0.000110023	5.54e-07
Eif3e	0.469658	0.00733902	1.55e-06
Sybu	1.00932	0.0110528	5.95e-07
Myc	0.398603	0.000401742	0.000481538
Sqle	2.25286	0.0205198	8.68e-07
Fbxo32	1.19615	0.00726545	0.00217675
Wnt7b	3.83466	0.0421069	4.67e-06
Ppara	2.80382	0.000551013	9.43e-09
Tef	1.25559	0.0115215	0.000397633
Zc3h7b	1.3449	0.000429262	0.000411584
Slc25a17	0.605258	0.00390919	1.08e-06
Fam83f	1.97171	0.00565331	5.38e-05
Septin3	1.56887	0.0204594	3.56e-05
Srebf2	1.35377	0.00301979	0.000953141
Endou	2.85271	0.00115468	1.02e-05
Desi1	1.1753	0.00378186	1.14e-08
Vdr	2.25658	2.34691e-05	3.03e-10
Emp2	3.22583	0.000368829	3.83e-11
Bcl6	0.99829	0.00904177	1.28e-07
Trp63	3.41123	0.000318713	4.97e-07
Cldn1	3.85188	0.000127537	3.32e-09
Fgf12	1.20913	0.00979364	0.0125534
Hes1	1.119	0.0204951	3.1e-05
Apod	0.716453	0.00310828	0.00827958
Oplah	1.47016	0.00498893	0.000686225
Scrib	1.08866	0.04823	0.00479651
Naprt	0.632555	0.00731724	0.0275649
Slurp1	3.70839	0.0437593	2.76e-06
Psca	5.84972	4.06306e-05	0.00029966
Mroh4	5.00667	0.00195924	0.00558264
Kif21a	2.74277	0.0118617	2.82e-08
Nectin3	1.61969	0.000772409	0.000405651
Cd96	3.63543	0.000551191	7.11e-08
Cd200	0.255121	0.0281538	0.025185
Snai2	2.52461	6.33123e-05	8.51e-06
Parn	0.382972	0.00431119	4.47e-05
Boc	1.46967	0.000440877	1.26e-07
Cpox	1.12538	0.000143757	1.26e-07
Cldnd1	1.043	0.00423955	1.7e-06
Tmem45a	3.91422	0.00385106	6.57e-10
Ypel1	1.55074	0.040883	0.00546716
Tnk2	1.76899	0.000132586	1.17e-07
Yars2	0.0943528	0.000947073	0.0109061
Clcn2	0.310712	0.0474033	0.0233561
D16Ertd472e	1.46269	0.00034729	8.01e-05
Cxadr	2.9254	5.41146e-05	8.51e-09
Usp25	1.10918	0.0237148	8.52e-05
Masp1	1.04542	0.0060015	0.0026412
Ildr1	2.51734	6.21868e-05	0.000111125
Fam3b	3.49259	0.000248109	2.02e-09
Ripply3	0.517401	0.00531185	2.69e-05
Cbr3	0.72081	0.00366318	0.00322919
Krt75	2.72698	5.45762e-08	5.5e-06
Tex49	0.924349	0.0104304	0.000779142
Wnt10b	1.91494	0.00394781	8.76e-05
Tmbim6	0.337881	0.0166321	0.000424395
Cers5	1.14368	0.0471676	9.48e-07
Slc4a8	0.0385088	0.0169357	0.0241468
Scn8a	0.12312	0.0199591	0.0238233
Krt6b	5.48885	0.00954691	0.0405666
Csad	0.258091	0.0317817	0.00201901
Amhr2	0.533177	0.01376	0.00544658
Calcoco1	1.29317	0.00571199	3.98e-05
Mospd1	0.448959	0.00980629	9.59e-06
Noct	1.51687	2.61126e-05	4.42e-08
Serinc2	2.65748	0.000264799	0.000301214
Guca2a	2.4625	0.016041	0.0166715
Agap3	1.10866	0.000866446	0.000116595
Dlx2	5.43973	0.0342228	0.00411504
Tulp2	2.68121	0.00382262	0.000141384
C1qtnf12	1.07523	0.00276301	4.34e-05
Agpat4	1.16783	0.000104056	3.6e-07
Acat2	1.50155	0.0498387	3.97e-06
Zfp51	0.253489	0.021196	0.000960044
Paqr4	0.930022	0.0169984	0.0091844
Slc25a27	0.346843	0.0498387	0.0352498
Adgrf4	3.64233	0.00544504	1.78e-09
Satb1	1.52563	0.00271304	0.000696203
Hsp90ab1	0.473226	0.00420259	0.00266138
Cyp39a1	2.55559	0.000278214	8.24e-07
Cpne5	2.35	1.04326e-05	2.34e-10
Glo1	0.310803	0.0045584	0.0143123
Slc37a1	1.9361	0.00464311	0.000125665
Cbs	1.11793	0.00117048	0.000310422
Sik1	0.605102	0.000137035	0.000113114
Wiz	0.901706	8.86368e-05	4.06e-05
Clip4	1.75313	0.0330354	1.48e-05
Crim1	0.995345	9.23874e-05	1.1e-09
Strn	1.63985	0.00440238	9.49e-06
Cebpz	0.116688	0.0133287	0.0121786
Ralbp1	0.907667	0.000190633	3.51e-05
Nrxn1	2.20219	1.93329e-06	0.000442667
Dnase1l2	3.55202	0.000804044	1.2e-12
Msh2	1.0373	0.014072	0.00144058
Spsb3	0.756488	0.0149007	3.72e-07
St6gal2	5.98737	3.65895e-05	0.000737611
Plin3	0.32612	0.00606308	0.0158668
Kdm4b	1.0823	0.00261264	0.000535492
Mllt1	1.03755	0.000231682	0.00286065
Fkbp5	1.17675	0.00172721	7.29e-10
Pdzph1	4.04093	0.000237618	0.0232809
Nudt12	0.973694	0.0319083	1.17e-05
Esco1	0.760831	0.0359892	0.00308513
Mep1b	2.25435	0.00274192	0.00132628
Dsc2	3.24688	0.00209993	7.86e-05
Tap2	0.368508	0.00789291	7.28e-05
Gfra3	2.89345	0.00256224	0.00030722
Epb41l4a	1.26027	0.0107253	3.97e-05
Tslp	1.86435	1.26141e-05	0.000650744
Psors1c2	5.81842	0.00234369	1.72e-10
Lama3	4.2466	1.70801e-05	0.000133876
Gnl1	0.34367	0.0133686	0.0321756
Hdac3	0.269442	0.0200649	0.000255826
H2-M5	1.70306	0.000266971	4.78e-06
Mal2	3.07226	0.00975079	4.34e-08
Hbegf	1.28969	0.00234924	0.0155666
Hsd17b4	0.49953	0.032993	7.44e-05
Rab27b	3.05486	0.0076751	1.07e-08
Impa2	2.22587	0.00306886	0.0134562
Cidea	3.3917	0.00241642	4.24e-11
Srfbp1	-0.161696	0.00682891	0.016912
Csnk1a1	0.689492	0.00966815	0.00013732
Il17b	2.35153	0.0270371	0.0277334
Grpel2	1.53884	1.55158e-06	3.95e-07
Slc12a2	2.09042	0.00305564	2.04e-05
Slc27a6	3.21775	4.18504e-05	4.47e-08
Isoc1	1.00312	0.00820488	1.41e-07
Rps14	0.266295	0.00406648	2.32e-05
Tle4	0.543512	0.0173584	0.000912807
Cyb5a	-0.00430069	0.0115599	0.000240146
Cd5	1.9891	0.0176953	0.03952
Cd6	3.49751	0.0326511	0.00710153
Ms4a2	1.24905	0.0032276	3.96e-05
Gna14	2.13081	0.000221053	3.19e-07
Ms4a10	5.17429	0.0251888	0.00211083
Atl3	1.09668	0.0123394	2.03e-06
Gm16437	4.04083	0.00729997	0.0319949
Cdc42bpg	2.67451	0.00013988	7.89e-13
Lipn	3.28451	0.0103362	2.41e-08
Ankrd22	2.12228	0.00479088	4.81e-06
Ak3	0.2968	0.029864	5.53e-05
Pcgf5	0.930099	0.000333894	4.6e-05
Tjp2	2.11297	2.60939e-05	2.99e-09
Eif1ad	0.818801	0.00135067	0.00174921
Cst6	4.78206	1.50566e-05	5.49e-10
Rin1	1.97919	2.60716e-06	0.00231152
Peli3	2.07285	1.57171e-06	2.92e-05
Ctsw	1.53926	2.20544e-05	1.66e-05
Lrp5	1.40194	0.00609146	3.2e-05
Ovol1	3.87547	0.00830489	7.5e-09
Slc1a1	2.27233	0.000292613	7.67e-10
Kcnk7	4.15412	0.000849071	1.01e-07
Capn1	1.1471	0.000118627	4.3e-09
Kcnk4	2.02319	0.000230056	3.22e-05
Plcb3	0.852516	0.0333602	0.00755982
Mark2	1.0475	0.00364493	1.84e-06
Pdcd4	1.31704	0.000814216	3.85e-10
Gpam	1.06885	0.0328867	3.27e-05
Acsl5	1.72778	0.0127959	4.82e-08
Maoa	0.30676	0.00765141	0.00773052
Efhc2	2.76094	0.00656158	0.000157202
Col17a1	2.94452	0.000361617	1.22e-06
Sfr1	0.146202	0.00582987	0.0110357
Vwa2	2.34399	0.0042377	0.000137562
Afap1l2	0.233096	0.0149842	8.12e-05
Bnc1	2.5209	0.00109191	0.000774498
Tollip	0.783192	0.020993	1.33e-05
Mob2	0.728566	0.00572914	1.9e-06
Fasn	2.30429	0.039147	0.000110536
Cd7	2.92874	1.96611e-05	3.89e-08
Sectm1a	0.334156	0.00260965	0.000416849
Hoga1	0.571554	9.45111e-05	0.000233796
Cnnm1	3.36039	0.037156	0.0316289
Erlin1	0.827502	0.00368966	1.41e-05
Scd3	5.45053	0.00215724	4.69e-08
Sema4g	0.0999982	0.00707529	0.00293784
Kazald1	1.64253	0.000754997	1.77e-08
Ldb1	0.513688	0.0144706	0.000646939
Hsd17b10	0.347885	0.00196005	5.25e-05
Fam120c	1.72077	0.0334499	0.00128036
Gnl3l	0.614184	0.00140104	0.00167027
Abhd6	0.89276	0.000580611	4.88e-08
Dnase1l3	4.50445	0.00293099	3.05e-10
Acot9	-0.105854	0.0195151	0.0123141
Itgb8	2.6758	0.00262099	2.95e-05
Ube3a	0.493308	0.0132738	0.00367953
Sbds	-0.234383	0.0392978	0.00702636
Mettl7b	0.196787	0.0128424	0.0161987
Ormdl2	0.682779	0.0090601	6.01e-06
Dgka	0.589785	0.0250478	0.000591849
Rps26	0.0126115	0.0132127	0.00474693
Pa2g4	0.313143	0.00734634	0.000426829
Baiap2	0.740055	0.023245	0.00101961
R3hdm2	0.859636	0.00524947	0.00172296
Echs1	0.52374	0.0172509	0.000100889
Urah	2.38625	0.000423463	0.000924045
Sigirr	0.252425	0.0413468	0.00516856
Ptdss2	0.260342	0.00705789	0.00212992
Hras	1.0203	0.0201459	3.02e-06
Lmntd2	0.618809	0.00269403	0.000509748
Eps8l2	2.95027	0.000150962	2.05e-09
Slc15a1	4.10722	0.00193471	5.56e-11
Dock9	1.47749	0.00237316	1.33e-07
Cbx2	2.62354	1.33214e-05	2.34e-07
Copg2	0.989863	0.00388537	1.83e-09
Rps6ka6	4.49473	0.030509	4.2e-07
Pigq	0.40155	0.00201986	0.000214558
Rab40c	0.826023	0.00131774	1.6e-09
Mettl26	0.566028	0.00242984	0.0117885
Jmjd8	0.24747	0.0013915	0.00123824
Hadha	0.585205	0.0111495	0.00153105
Hspa4l	1.83856	0.00189979	3.27e-07
Larp1b	0.550441	0.0358368	0.00033042
Jade1	0.521456	6.27411e-05	2.22e-06
Taf3	0.654147	0.0164375	0.0475854
4930412O13Rik	1.97642	0.000223852	4.13e-06
Exosc7	-0.0494082	0.0124239	0.00356274
Rassf3	1.59996	0.016832	1.83e-06
Pard3	2.39056	0.00589654	1.55e-08
Homer2	3.0462	0.0107095	0.000895513
Zfp282	1.61328	4.0201e-07	2.94e-05
Dnaaf5	0.588336	0.000745099	0.000371545
Stag2	1.00163	0.00896566	1.08e-05
4833439L19Rik	0.824073	0.0207904	0.000256342
Myo5b	2.22537	0.00455967	2.99e-05
Aasdhppt	0.0902418	0.0066944	0.0308639
Cwf19l2	0.309675	0.02953	0.01044
Rpl7-ps8	1.92336	0.028678	0.00164625
Tfap2b	3.52075	4.88169e-05	1.86e-08
Paqr8	1.81226	0.000411381	3.11e-07
Gsta3	0.700257	0.00159414	2.15e-05
Boll	4.04084	0.00804569	3.8e-05
Ikzf2	2.11477	0.00268475	5.08e-10
Lancl1	0.765768	0.00703277	1.05e-05
Ercc5	0.0930304	0.0452496	0.000146166
Il18r1	1.98523	8.2063e-07	3.3e-07
Cracdl	2.40739	0.00109149	5.14e-07
Dst	2.01881	1.99028e-05	4.11e-07
Ccl20	5.15375	0.00104888	0.00725665
Wnt10a	3.01768	0.00568472	7.29e-05
Xrcc5	0.788298	0.00148619	0.0067018
Zfand2b	0.247615	0.00145124	4.98e-05
Dnajb2	0.418946	0.00633583	0.0233398
Slc23a3	3.19514	0.00603031	3.48e-09
Slc16a14	2.24334	0.037988	0.0134683
Epha4	3.12615	1.5153e-05	5.74e-05
Snorc	3.6671	4.78523e-06	0.000179545
Ngef	1.31111	0.00284185	2.87e-05
Rnpepl1	0.36225	0.000152392	0.000427048
Capn10	1.21609	5.78064e-05	6.97e-06
Bok	1.70309	0.00603705	0.00197773
Thap4	0.951426	0.000143693	0.00024835
Mlph	0.948209	0.00149601	0.000502847
Serpinb8	1.74379	0.0027285	1.33e-07
Slc35f5	0.628447	0.0112274	0.0017625
Epb41l5	1.56464	9.7388e-05	1.44e-06
Ptpn4	1.27623	0.040004	0.00172711
Nek7	0.651291	0.0128394	3.71e-07
Ddx59	0.337012	0.000174638	2.43e-05
Pkp1	4.18398	0.0164089	2.48e-07
Fcamr	4.11909	3.13088e-05	2.69e-08
Csrp1	1.16804	0.000426291	0.00558837
Eif2d	0.363007	0.000576157	7.12e-05
Slc45a3	2.06737	0.00128549	1.59e-09
Chit1	2.77419	0.00105351	2.38e-07
Klhl12	0.16152	0.0195907	0.00929696
Ppfia4	1.4125	0.0282461	0.0112209
Lamc2	3.53257	0.000650472	0.00800293
Trp53bp2	1.38375	2.00836e-06	4.18e-08
Tmem63a	0.875864	0.0027693	8.94e-05
Ifi202b	4.33569	0.000123413	0.0034328
Vangl2	2.49326	0.000311753	3.6e-07
Pou2f1	1.23482	0.0450212	0.00898867
Xcl1	2.46244	0.000593968	0.00402807
Blzf1	0.615353	0.00482538	4.33e-07
Ralgps2	2.38327	0.00107345	1.06e-10
Ptpn14	2.51659	0.00215227	1.19e-10
Iars2	0.526148	0.0198622	1.9e-05
Irf6	3.30882	9.02022e-05	1.49e-07
Lamb3	3.26158	4.28476e-06	4.46e-07
Plxna2	1.11415	0.00418394	1.35e-06
Hsd17b7	2.32735	0.0105064	5.74e-07
Eef1aknmt	0.399174	0.000154989	0.000480791
Lypd6b	1.83521	0.00299722	7.45e-08
Mmadhc	0.427286	0.0166462	0.000293157
Niban2	0.399207	0.0098211	0.000297214
Lamc3	3.25402	0.0055829	1.07e-07
Crat	1.0815	0.0126913	0.00128697
Dolpp1	0.357137	0.0221807	0.00130789
Miga2	1.88649	8.88835e-05	2.32e-08
Sh3glb2	0.358132	0.0137004	0.000980026
Dab2ip	0.963923	0.00247574	2.25e-05
Mrrf	-0.179724	0.0155128	0.0100759
Ifih1	0.0237378	0.0170645	0.000197991
Strbp	1.29031	3.15684e-05	1.64e-05
Notch1	1.41601	0.000477803	6.17e-09
Gpsm1	1.96684	0.00330303	2.2e-05
Il1f5	4.63707	0.000287379	2.38e-12
Il1f6	4.1493	0.0173035	2.19e-06
Il1f8	4.52616	0.00420726	7.19e-10
Dapl1	2.79269	0.00519778	2.99e-05
Pkp4	0.447516	0.029494	0.000808083
Galnt3	3.81073	0.000354295	0.000747965
Nckap1	1.09181	0.0056911	6.89e-09
Itprid2	2.79581	0.000846592	1.01e-10
Cwc22	0.341876	0.0163362	0.00026832
P2rx3	0.380919	0.0131946	0.00238244
Slc43a1	0.874962	1.87307e-05	0.000132937
Itga6	1.94639	6.9838e-05	4.65e-06
Emc4	0.263145	0.0074655	5.29e-05
Pax6	1.05527	0.0316018	0.0479577
Eif3m	0.278418	0.00937825	0.000533405
Prrg4	5.31836	0.00281593	9.3e-08
Depdc7	1.06348	6.44967e-06	0.00415118
Fbxo3	0.69072	0.00532603	1.09e-06
Elf5	2.66462	0.00599927	2.64e-05
Cat	0.797719	0.0114135	2.79e-05
Hsd17b12	0.772996	0.0430862	3.16e-06
Syt13	1.90313	0.0483604	0.024412
Pex16	0.69795	0.00312108	9.67e-05
Duoxa1	-0.0375607	0.0198568	0.00865882
Harbi1	0.203158	0.00085682	0.000173766
Atg13	0.635629	0.00347352	1.18e-06
Ell3	2.38203	0.0115048	2.76e-06
Lrp4	1.68056	0.000794432	3.68e-09
Jag1	0.936581	0.00278411	0.00197955
Tyro3	1.75195	0.000109022	9.43e-07
Spint1	2.11343	0.000343867	2.8e-09
Rasgrp1	2.48403	5.11084e-06	3.86e-07
Mcm8	0.656651	0.00331632	0.00381443
Fermt1	3.68347	9.25462e-06	1.35e-07
Crls1	0.0549045	0.000823691	1.64e-05
Bmp2	1.62016	0.0133715	1.79e-06
Prom2	3.05108	0.000669099	5.28e-10
Mall	1.63413	0.000255456	6.85e-09
Acoxl	3.97195	6.74708e-05	1.95e-09
Tgm3	5.76082	0.000577481	1.81e-05
Lpin3	0.447037	0.00898894	0.001037
Gzf1	0.401681	0.00327426	0.00211806
Nsfl1c	-0.0426599	0.0190657	0.00798
Sdcbp2	2.59684	0.000633444	1.54e-12
Fam110a	2.49493	0.00724334	0.000219012
Slc52a3	1.17618	0.00016288	0.000206461
Tbc1d20	1.22628	0.010771	2.19e-06
Fam210b	1.70866	0.0022837	2.47e-09
Fabp5	0.944252	0.0270932	0.000338869
Snx16	0.648359	0.004229	0.0301437
Chmp4c	3.30067	7.56719e-05	6.04e-12
Atp9a	0.00351217	0.0272223	0.00335185
Car13	1.83262	0.00448313	4.31e-07
Gid8	1.13661	0.00882607	8.87e-08
Srms	1.84371	2.46418e-06	0.000154756
Ahcy	0.136383	0.00464472	0.0411298
Mtfr1	0.917768	0.003651	1.54e-06
Ghrh	1.39553	0.0265113	0.047687
Dcun1d1	0.628163	0.027134	0.000155747
Acad9	1.66472	0.0142149	1.92e-08
Aadac	1.63671	0.0111525	4.77e-07
P2ry1	1.72164	4.68573e-06	4.31e-07
Bche	0.6867	0.0440967	1.56e-05
Smad9	0.781894	0.00162574	1.73e-06
Wwtr1	0.748025	0.0226019	0.000305833
Tsc22d2	-0.0199266	0.0030104	3.22e-05
Eif2a	0.415614	0.00544388	7.78e-06
Vangl1	1.55144	2.94122e-05	1.1e-05
Hmgcs2	2.53686	6.57558e-08	1.25e-06
Lce1m	4.28401	2.87358e-06	4.9e-08
Crct1	4.3505	9.56176e-06	2.57e-10
Lce1g	3.57659	2.02504e-06	6.07e-09
Lce1b	3.36668	1.35461e-05	5.67e-08
Slc27a3	1.1128	6.45484e-05	3.98e-06
Il6ra	1.5982	0.000981972	1.62e-06
Efna1	1.29936	0.000476587	3.46e-06
Hadh	1.06565	0.0325982	0.000554822
Trim2	2.92294	0.00185367	6.83e-11
Dkk2	2.44822	0.00283005	5.25e-05
Papss1	1.39099	0.004835	4.28e-05
Efna3	4.33617	0.000724409	4.19e-10
Efna4	2.67218	0.000435249	3.38e-08
Zbtb7b	1.14367	0.00681255	1.07e-08
Lrba	2.06088	0.00731915	4.09e-06
Rps3a1	0.162514	0.0466244	0.000564442
Sh3d19	1.65167	0.00953699	6.05e-07
Fbxw7	0.422937	0.0243626	9.04e-05
Chd1l	0.587175	0.0227624	6.29e-05
Acp6	1.3906	0.00491377	7.38e-07
Nudt17	3.27714	0.00127347	3.61e-11
Mettl14	0.457536	0.00099661	0.000397304
Bnipl	3.67809	0.000714895	8.95e-11
Abca4	2.09874	0.000841308	0.000280737
Abcd3	1.39057	0.00301746	2.14e-10
Tlcd4	3.59526	0.0016007	1.89e-08
Mrpl9	0.422773	0.00256235	0.00283724
Them5	3.74375	0.0406216	8.04e-07
Rorc	1.73197	0.000711626	9.44e-05
Tspan5	1.4051	0.00158706	2.55e-09
Tacr3	3.22636	5.8289e-05	2.13e-09
Adgrl2	2.50683	0.00757023	6.23e-06
Decr1	0.359725	0.0268464	0.000675741
Nbn	0.737916	0.000169665	1.11e-05
Sdr16c5	2.33555	0.00565276	5.48e-09
Coq3	0.28876	0.0134137	0.00159374
Clca1	4.10375	0.0282065	0.000942946
Clca3a2	3.67273	0.00233238	5.77e-09
Coro2a	0.395485	0.0355756	0.00213596
Ptgr1	1.35956	0.0451818	0.00148494
Hsdl2	0.798487	0.00469101	9.42e-07
Slc46a2	5.06416	0.000229324	3.28e-11
Wdr31	1.73308	1.29074e-05	0.000183461
Bspry	4.40242	0.000571935	6.94e-13
Alad	1.5399	0.000127366	2.11e-08
Aco1	0.725319	0.0264361	0.000537562
Aptx	0.0506585	0.0280077	0.025469
Spink4	2.07982	0.000125476	6.55e-09
Nol6	0.267014	0.0050844	0.0125474
Ubap2	0.611471	0.00480678	0.0099368
Epb41l4b	1.53951	0.00445362	8.29e-09
Aqp3	4.12633	0.000352551	0.00196457
Kif24	1.13574	0.00137908	0.000323865
Cntfr	2.05447	7.78457e-08	0.000230092
Sit1	2.88932	0.00863142	0.00437119
Gba2	0.914068	0.0155982	2.21e-05
Reck	1.71035	0.00633889	2.81e-05
Sh3gl2	3.64821	0.000721894	3.75e-08
Rps6	-0.0137759	0.0114445	0.0045901
Usp24	0.900353	0.0169943	9.77e-05
Plpp3	0.170004	0.00437129	0.00146334
Sgip1	1.43181	0.000369989	3.12e-05
Ak4	3.01971	1.01839e-05	1.4e-05
Dnajc6	1.49482	0.000302612	3.59e-06
Cachd1	2.38912	0.0104034	1.91e-07
2610528J11Rik	3.31561	5.81898e-05	4.36e-08
Slc6a9	1.96596	0.0220621	5.75e-07
Slc5a9	1.8464	0.00733293	5.66e-07
Bend5	2.39987	0.00235892	0.0486318
Ttc39a	2.41625	2.202e-05	1.42e-05
Hook1	3.28667	0.00407716	1.04e-07
Pum1	0.889497	0.000796764	2.51e-05
Pramel13	0.0439906	0.0164679	0.001502
Echdc2	-0.0143613	0.0227129	0.00676281
Scp2	-0.105222	0.0403087	0.000419397
Tfap2c	2.32893	0.00156106	6.4e-07
Tmem269	1.353	0.00679146	0.00252135
Slc2a1	1.95368	0.00798279	0.0489124
Mycl	3.54086	0.00504365	4.51e-08
Pithd1	0.520225	0.000572966	1.42e-06
Toe1	0.192307	0.0196248	0.012669
Lurap1	1.19254	0.0286576	0.035792
Pdzk1ip1	3.48975	0.000447058	1.66e-11
Cfap57	3.16638	0.0176661	1.48e-06
Pla2g2f	3.9526	0.00980219	9.57e-09
Pla2g2e	0.954129	0.0200918	0.00382677
Kif17	1.49538	0.000613256	0.00217812
Pef1	-0.0979828	0.00530469	0.00655847
Tmem54	3.09206	0.000106862	1.33e-12
Eif3i	0.0540556	0.00343379	0.000353231
Nipal3	1.13543	0.000584497	0.000462363
Extl1	1.96527	0.00340566	0.000293758
Tekt2	0.948736	0.0234969	0.00214964
Sytl1	2.48046	0.00014594	4.34e-08
Yrdc	0.152132	0.00888969	4.97e-05
Epb41	0.674947	0.0362568	3.73e-06
Ptpru	1.0845	0.00233198	0.00521364
Rpl22	0.0342265	0.0340097	0.00594655
Espn	3.11411	3.54528e-06	1.78e-05
Nub1	0.173821	0.0314779	0.000222844
Tmub1	0.38938	0.00755834	0.0032886
Pex14	0.189571	0.00434476	0.00140181
Slc2a5	3.06646	2.79416e-05	1.43e-08
Casz1	2.94836	0.000431336	2.15e-10
Ctnnbip1	0.657038	0.00797397	2.62e-08
Angptl7	2.95297	0.0291554	2.26e-05
Nppb	4.91649	0.00191914	0.0238693
Trp73	0.846019	0.046831	0.000131259
Lrrc47	0.586405	0.00336438	0.00114278
Tprgl	0.510661	0.0114863	3.63e-05
Arhgef16	2.65148	4.39668e-06	4.71e-08
Prkcz	1.40456	1.38596e-07	5.8e-05
Plch2	2.57895	0.000185707	2.02e-08
Cptp	1.22203	0.000245425	0.000319407
Ttll10	1.96421	0.00340524	0.00307642
Tnfrsf4	2.12912	2.6807e-05	0.000149618
Adgra3	1.69343	0.00257378	5.76e-06
Trmt44	1.11914	0.00319489	0.000152263
Acox3	1.86416	0.0017584	1.24e-07
Rgs12	1.91823	0.00014212	1.96e-06
Plb1	2.48908	0.00339816	3.69e-05
Krtcap3	0.497791	0.0203457	0.00305819
Ociad2	0.668628	0.0393913	0.00230614
Cwh43	3.08863	6.34825e-05	5.46e-08
Agbl5	0.888312	0.000249322	0.00629889
Dpysl5	2.67473	0.0389608	0.0456211
Slc34a2	4.05047	0.000989265	5.96e-08
Gabra4	4.28364	0.000271876	4.69e-08
Tec	0.712967	0.00198478	0.000505685
Lnx1	1.76731	0.0155122	0.000396803
Paics	0.274192	0.00383593	0.000496823
Pigg	1.17776	0.00567912	1.28e-07
Klhl8	0.862994	0.021295	0.0349351
1700016H13Rik	0.676261	0.00578448	0.0166455
Cds1	2.55262	0.000235901	2.27e-14
Bmp3	0.694863	0.00384081	8.44e-05
Rassf6	1.68543	0.00332412	5.29e-08
Areg	1.31878	0.00394971	0.0280758
Shroom3	1.9264	0.00282189	1.69e-08
Gtf2h3	0.0191585	0.0015729	4.99e-05
Eif2b1	0.0717328	0.000165825	3.08e-06
Cdkl2	0.696619	0.0124224	5.29e-07
Pitpnm2	0.738511	0.0241342	0.000102283
Ajm1	-0.464966	0.00912812	0.0215259
Rimbp2	1.43736	1.99466e-05	8.52e-06
Zcchc8	0.477091	0.00889135	1.11e-05
Mmp17	1.34921	0.0028115	0.00660798
Bcl7a	1.80893	3.43455e-05	5.16e-05
Psph	1.72664	0.00465327	1.2e-09
Tmem116	0.862396	0.00121536	0.00789729
Acad10	0.873023	0.00809754	0.0070476
Brap	1.1371	0.00355883	8.02e-09
Kdm2b	1.56823	0.00011688	5.83e-10
Aacs	1.20164	0.0116695	3.21e-08
P2rx2	1.94482	2.88025e-05	2.27e-05
Ulk1	1.22761	0.0182198	0.000125173
Sppl3	1.21998	0.0096474	2.15e-06
Wipi2	0.60714	0.00232374	1.61e-06
Arpc1a	0.304217	0.0312728	0.000204754
Ptcd1	0.259995	0.00209912	0.00124748
Zkscan14	1.00655	0.00349388	0.000625715
Wnt16	2.42613	2.8931e-05	0.00272357
Auts2	1.6233	0.00098401	0.000711143
Hyal4	5.07961	0.0195694	2.53e-07
Wasl	0.818791	0.00223478	9.72e-08
Ephb4	0.802961	0.00555844	0.00728099
Actl6b	2.42373	0.0126243	0.0291473
Cyp3a13	2.56277	9.82734e-07	2.32e-05
Tpk1	1.29634	0.00117681	4.07e-05
Dlx5	3.50826	3.7114e-05	1.5e-07
Ahcyl2	0.660888	0.033346	0.00019074
Nt5c3	1.48655	0.00172129	4.98e-09
Osbpl3	2.9787	0.000448621	9.15e-09
4921507P07Rik	0.176306	0.0381113	0.0178408
Svopl	1.45187	0.00298013	1.88e-05
Nfe2l3	2.34853	0.000237308	1.82e-10
Slc13a4	0.619878	0.00633743	2.5e-05
Epha1	3.32602	0.000622481	2.43e-12
Ephb6	3.33154	0.000301638	2.46e-05
Tgfa	4.10279	0.000158256	7.67e-05
Add2	4.25411	0.00351251	0.000386301
Pradc1	0.208768	0.0387949	0.015786
Prickle2	1.55055	5.30664e-06	1.83e-06
Lrig1	2.01365	0.00789779	0.00241986
Wdr54	0.140233	0.000703712	0.0463206
Aplf	0.797752	0.0034597	0.000229939
Klf15	2.12237	0.00409708	0.004489
Xpc	0.786398	3.37846e-05	1.01e-06
Slc6a6	2.24319	0.00070484	2.45e-06
Cops7a	0.146777	0.00773903	0.00092503
Tuba8	1.33126	0.0289395	0.0122197
Klrd1	0.919857	0.00347653	2.49e-06
Bcl2l14	3.05944	6.87881e-05	2.76e-07
Art4	2.93473	8.71365e-06	6.47e-08
Pik3c2g	3.76274	0.00155888	3.51e-07
Plekha5	1.60251	0.0078385	1.63e-08
Bhlhe41	1.55705	0.0327479	0.000175056
Thumpd3	0.394961	0.0043024	0.00368137
Il17rc	0.940857	0.000104108	5.61e-06
St8sia1	2.07129	0.00106703	2.99e-06
Itpr2	1.601	0.00206437	2.19e-07
Far2	3.94528	0.00463804	8.78e-10
Scnn1a	2.75919	1.21203e-05	8.8e-11
Cd9	1.39159	0.0176339	0.00108711
Tspan9	0.979595	0.00179613	9.2e-05
Tead4	1.4049	0.00941463	1.53e-05
Fkbp4	0.418782	0.00292976	0.00117494
Ceacam12	2.38374	6.9352e-07	6.07e-08
Psg28	8.16348	0.00236453	0.0255255
Mark4	1.03059	0.000377779	3.98e-07
Ercc2	0.377122	0.0218897	0.00349267
Cyp2b10	3.73239	1.1099e-07	1.29e-07
Lypd5	5.36317	0.000269953	1.55e-11
Rhpn2	1.08404	0.00363843	0.00607388
Kctd15	2.7896	0.000519665	3.63e-09
Cers3	4.70356	0.00373542	4.68e-09
Pcsk6	1.53793	0.038823	2.21e-05
Tjp1	0.964608	0.00108074	0.000306407
Apba2	2.88112	0.00433509	0.00211457
Unc45a	0.967462	3.87204e-05	1.02e-07
Sema4b	1.08602	8.60054e-05	4.52e-08
Mesp2	2.52351	0.000605781	1.33e-06
Pex11a	1.1807	0.00416331	9.85e-10
Ttc23	0.234842	0.0207641	0.00936484
Lrrc28	1.84143	0.00402825	7.52e-09
Rab38	1.18457	0.0011116	1.41e-07
Sipa1l3	1.76291	0.00587486	0.000184623
Pak4	1.77573	0.00025178	7e-08
Stard10	1.02138	0.00884384	0.0012794
Klk10	5.75549	0.0195924	1.06e-06
Klk7	4.51559	0.000272847	8.16e-10
Nupr1	-0.176274	0.0257305	0.00716509
Myh14	3.1127	0.000324282	1.59e-05
Psma1	0.11005	0.039146	4.14e-05
Thap12	0.62515	0.0423126	0.000356408
Slc5a11	3.1597	1.33455e-05	3.8e-07
Trat1	2.21845	3.96573e-07	2.13e-07
Dkkl1	4.23101	0.00561851	4.18e-09
Prss8	3.69367	1.95081e-05	4.52e-07
Gm21974	6.46833	1.04548e-06	0.00189591
Fbxl19	0.960317	0.00196856	0.000367922
Bcl7c	0.156409	0.00103283	0.0237664
Hsd17b14	2.49641	0.0030335	8.05e-05
Bcat2	0.399026	0.0214759	0.00545889
Nomo1	0.223112	0.0280106	0.00122262
Fgfr2	2.70842	0.000780762	9.98e-08
Scnn1b	3.84489	6.80377e-05	1.17e-11
Mfsd13b	0.278338	0.0118987	0.000129036
Cdr2	0.501105	0.0301385	2.85e-06
Tmem159	2.31148	0.00145079	2.12e-09
Acsm3	3.23444	0.00734137	1.24e-08
Thumpd1	0.00408412	0.00348701	0.00236605
Lhpp	1.56772	0.000244338	2.46e-09
Zranb1	0.57239	0.0269041	1.1e-05
Dhx32	0.607702	0.0190325	5.34e-06
D7Ertd443e	3.31061	0.000729797	3.86e-05
Eif3f	0.45135	0.00157171	1.16e-05
Ano1	2.21312	0.00158863	7.13e-08
Slc6a14	5.98221	0.0100664	1.15e-08
Stk26	1.3666	0.00135996	0.00173862
Gpc4	1.35809	0.00167221	0.00148568
Ccdc120	3.11749	8.29299e-05	3.3e-13
Dynlt3	0.63528	0.0347788	1.42e-06
Brcc3	0.204591	0.000590084	0.000224458
Efnb1	1.92048	4.75642e-06	6.45e-08
Awat2	4.41124	0.00190051	3.3e-11
Igbp1	0.920313	0.00228962	3.29e-08
Xkrx	3.99084	0.0156571	4.9e-08
Col4a6	2.80297	0.00257902	3.43e-06
Col4a5	0.848824	0.0202849	0.000822507
Acsl4	0.998728	0.00560424	9.51e-06
Pak3	3.63317	0.000307412	2.67e-05
Glt28d2	2.30208	0.000453106	8.28e-07
Cdkl5	2.02498	0.0429755	3.14e-05
Adgrg2	0.298486	0.0246352	0.000439883
Rps4x	0.297497	0.00471308	9.1e-05
Nsdhl	1.24273	0.0268424	2.93e-05
Zfp185	2.9328	0.000540537	3.82e-09
Trex2	5.80438	6.49654e-05	3.51e-08
Pir	0.656658	0.0004481	6.7e-06
L1cam	1.27061	0.0389376	0.00532182
Dkc1	0.285239	0.00113607	0.00187883
Kir3dl1	2.09078	0.000501445	7.34e-11
Plp1	0.819731	0.00484823	0.00127827
Mcf2l	1.18911	0.00391688	5.45e-08
Defb8	3.09149	0.0101677	0.00686045
Slc25a15	0.513865	8.93368e-05	0.00104088
Adrb3	-0.365031	0.0171526	0.0192093
Naxd	0.166648	0.0187549	0.00216139
Polb	0.471445	0.0443626	0.00141084
Kcnu1	0.610562	0.000234651	0.000252848
Hpgd	0.443781	0.0382735	0.00718351
Sh3rf1	1.55827	3.14087e-06	9.23e-06
Nek1	0.537987	0.0410488	0.00018378
Mfap3l	2.97714	0.00710656	5.27e-08
Aktip	0.603729	0.00109902	1.18e-06
Setd6	-0.348277	0.0248601	0.0114942
Tnpo2	0.824475	0.001071	3.92e-07
Dnaja2	0.373867	0.00823317	7.92e-05
Tecr	1.07587	0.0227048	0.000151171
Ces1f	0.110463	0.000162702	0.000670061
Irx3	2.3972	0.000276287	4.65e-07
Irx5	2.56886	0.000249814	1.05e-07
Irx6	6.06675	0.000105058	3.71e-06
Il34	1.61373	3.05399e-05	0.000283614
Herpud1	0.813306	0.00329546	6.13e-07
Ccl22	2.86815	0.0298189	0.000664007
Adgrg1	0.455312	0.00060251	0.00374472
Kifc3	1.08314	0.0102824	0.000895781
Map1lc3b	0.0299456	0.0104392	0.0133604
Gse1	2.28395	0.00688056	7.62e-05
Dnaaf1	3.82581	5.62267e-05	5.33e-10
Pde4c	1.80248	9.05864e-05	0.000104584
Hsd17b2	2.77954	0.00146961	1.46e-10
Bco1	1.9974	0.00372829	1.27e-08
Map3k21	1.17085	0.00224884	0.0290337
Pbx4	1.04879	0.00883782	2.75e-05
Lpar2	2.84461	0.0012955	2.46e-09
Slc7a6	0.926897	0.000123327	4.94e-08
Smpd3	3.67113	0.000373678	4.93e-11
Has3	3.12313	0.00308978	0.0219344
Vstm5	1.72446	0.00879138	0.00321253
Adat1	-0.0352519	0.0352703	0.0468852
Gabarapl2	0.24587	0.00503117	3.92e-05
Tmem231	0.19397	0.0240865	0.0123758
Tmem170	0.900742	0.000219956	8.98e-08
Abcb10	0.685878	0.0339144	0.00422051
Arv1	0.318397	0.00448059	0.0392889
St14	2.90617	0.000405218	4.84e-11
Nectin1	2.28822	0.000680526	1.48e-09
Trim29	4.07177	0.0025996	8.37e-10
Pou2f3	3.19854	0.000883178	3.68e-09
Grik4	0.721749	0.0185406	1.13e-05
Barx2	2.65805	0.00275127	4.36e-07
Rdx	0.417739	0.00537117	0.00543528
2310030G06Rik	1.18495	2.93281e-05	3.1e-05
Plet1	4.70905	1.85511e-05	3.52e-05
Cadm1	1.76128	0.0228832	0.00929856
Tmprss4	2.66853	0.0100531	4.66e-08
Mpzl2	3.52374	4.17528e-05	1.25e-08
Cd3e	1.6739	0.00101988	0.000254195
Pus3	0.0576875	0.0121517	0.0429642
Abcg4	2.75777	6.03161e-06	9.32e-08
Ldlr	0.896335	0.0101618	0.000708579
Rab27a	1.1663	0.0475557	6.81e-06
Aqp9	1.98454	0.000380397	2.33e-05
Fam81a	2.92203	0.0451978	4.91e-05
Rp9	0.145878	0.000492988	0.000151371
Sh3bgrl2	2.14722	0.00299777	5.76e-10
Elovl4	3.95517	0.000395802	1.61e-12
Paqr5	3.26611	0.000448734	8e-10
Acsbg1	2.65036	9.3471e-05	4.45e-12
Thsd4	1.77491	0.0170993	0.000168316
Cyp1a1	4.19892	0.000567822	5.69e-13
Cyp11a1	1.25197	0.0271298	0.000981274
Lrrc1	2.75004	0.000402619	3.46e-08
Rasgrf1	2.56376	0.0051255	0.00485462
Fam83b	5.64618	0.00179533	5.03e-10
Car12	1.95077	0.0439137	0.0166227
Aph1b	0.659157	0.00783627	0.00223588
Usp3	0.838657	0.003568	0.00109089
Dpp8	1.32811	0.000520992	0.00231071
Rpl4	0.38972	0.00341567	2.22e-06
Tfdp2	1.81609	0.0194842	3.96e-05
Ube2cbp	0.498949	0.00286006	0.000126882
Me1	1.73863	0.00765623	4.75e-08
Zfp949	0.904037	7.73727e-05	3.6e-08
Stt3b	0.272014	0.00785892	0.000229171
Rbp2	3.74662	0.0337948	0.0318941
Pik3cb	1.73191	0.000200461	3.93e-06
Cspg5	0.722847	0.000137925	8.08e-09
Scap	1.55475	0.00292015	3.85e-06
Lrrfip2	0.257538	0.039431	0.00442145
Gorasp1	0.235561	0.0012455	0.00421197
Ttc21a	6.86969	0.0281793	0.000864211
Rpsa	-0.0438087	0.00888335	0.00130624
Vipr1	2.26194	0.00912639	9.11e-07
Amotl2	0.690775	0.000412496	1.17e-05
Trak1	0.650861	0.0313992	0.00323707
Abhd5	0.269118	0.0272582	0.000316179
Ryk	0.686134	0.00144348	7.57e-08
Rab6b	0.703044	3.5771e-05	5.72e-05
Acpp	3.53165	0.000702121	2.21e-10
Mapkapk3	1.83185	0.00624277	4.31e-09
Cish	0.57444	0.000721643	0.00320101
Mst1r	1.1503	0.00465841	8.34e-06
Bsn	2.47444	0.0143665	0.000310048
Mst1	1.00095	0.0125022	0.000987054
Ip6k2	0.325541	0.0126209	1.47e-06
Slc25a20	0.226332	0.0125468	6.02e-05
Qars	0.921654	0.0159086	0.00209834
Gpr19	0.226489	0.00205356	0.00114412
Crebl2	0.509847	0.0110869	0.000301588
Marchf3	0.672206	0.00676621	1.28e-07
Kank1	2.81951	0.0004697	5.25e-11
Sbspon	1.24732	0.0423267	0.000412293
Abtb2	2.25106	0.000821888	7.62e-07
Ablim3	1.0449	0.000403883	3.61e-06
Chrm1	1.34694	6.08714e-05	1.92e-05
Lama1	1.86698	0.000269916	0.000161547
Alox12b	4.79599	0.0118087	1.92e-08
Pwp2	0.0100948	0.0047749	0.0220261
Ugt8a	2.29305	1.13613e-06	1.01e-05
Psmf1	0.173092	0.00262068	0.00148661
Acsl3	1.82489	0.000400821	0.00078465
Camkv	1.87537	0.00575982	0.0375748
Sox10	1.68701	0.00144421	0.0170807
Ogfod1	0.126369	0.0191997	0.00147112
Klrc3	1.39253	0.0262881	0.00341707
Micall1	1.29171	0.000112366	7.85e-07
Lmo7	1.11515	0.0290166	0.00668412
Apmap	0.6829	0.0245151	0.000117439
Lss	2.26464	0.00162597	3.1e-08
Card10	0.341425	0.00357386	0.000213712
Mgll	0.931918	0.00635317	2.02e-08
BC016579	3.20193	0.00982927	4.26e-09
Wnt6	1.3068	0.0275683	0.00128459
Rpgrip1l	0.2082	0.000873843	0.0144202
Ptprf	3.28373	0.00078656	9.99e-11
Dpyd	0.947052	0.00872263	0.000133203
Fntb	0.792013	0.000754488	4.38e-07
Arhgap44	1.78747	0.00163672	7.18e-06
Snap91	4.74588	0.00431414	1.24e-09
Strc	1.55161	0.00682415	0.00924514
Asprv1	3.48854	0.00530314	2.63e-08
Otud7a	3.88117	4.54001e-07	5.46e-07
Arhgef5	2.9555	0.000737403	1.52e-12
Dph5	-0.316759	0.0351274	0.0462211
Fam20b	0.923448	0.0111156	5.88e-07
Myo6	2.00256	6.5788e-05	7.13e-11
Tmem35a	2.7202	0.00393001	0.000348261
Reep4	1.26465	0.000988902	1.93e-09
Pank1	3.08937	0.00622549	7.97e-09
Pdpr	2.46954	0.0409811	0.00201671
Hacd3	1.46175	0.000193644	2.07e-08
Acbd6	1.0157	6.08138e-05	7.82e-08
Fcsk	0.817368	0.000670412	0.00013164
Egr3	3.13524	9.61786e-05	1.31e-11
Calm4	3.98669	0.0016377	3.17e-11
Nrxn2	0.481881	0.00389044	0.0105507
Rpap2	0.0209806	0.0171066	0.00895487
Npbwr1	3.04316	0.000133328	0.000287117
Asb13	0.522364	0.0024539	1.22e-05
Ston1	2.4834	0.000176915	4.25e-06
Map9	0.635112	0.00214415	1.24e-06
Mapkbp1	1.13819	0.00130191	2.15e-07
Zdhhc15	0.748504	0.00106467	0.00118998
Chmp2a	-0.130391	0.0286165	0.00524101
Tnks1bp1	1.41899	7.20949e-05	7.96e-06
Fancd2os	5.43979	1.34917e-08	0.000717391
Rnf225	3.91014	0.000625773	1.89e-11
Kcnk1	3.43812	4.08034e-05	1.21e-09
Slc66a2	0.949984	0.00270397	0.00233983
Scaper	1.35165	0.000146612	1.64e-08
Zfp551	2.39536	0.000899666	0.000102695
Golim4	1.38632	0.00364765	5.9e-07
Atp2c2	4.59637	0.00135855	7.12e-11
Tspan8	2.04475	0.000265708	3.9e-07
Cipc	0.610581	0.0391386	7.27e-05
Mab21l4	3.47583	5.47008e-05	2.17e-07
Faah	2.73099	0.00235724	2.32e-09
Rnf43	2.39266	0.000133687	1.72e-06
R3hcc1	0.34954	0.00156617	0.0494896
Gas2l1	1.32637	0.00121378	7.9e-07
Rasl10a	3.0317	0.00152392	5.3e-08
Ankmy1	4.10743	0.0107302	0.00142401
Rhov	2.3422	0.0111709	0.000733183
Usp54	2.11252	0.00200624	8.86e-10
Flvcr2	5.30705	0.000116892	3.25e-10
Igsf9b	1.11266	0.00118603	0.00165153
Evpl	3.25692	0.000114631	1.76e-10
Nipsnap1	0.239499	0.00532801	0.0108486
Sdr42e1	3.00006	0.00189825	1.18e-11
Wbp2	0.251067	0.0403658	0.00821241
Skint2	6.80435	0.00271361	2.28e-10
Csta1	4.09638	0.00105008	8.23e-08
AI661453	3.7396	0.000836157	1.78e-11
Tbc1d10a	1.12967	0.000111289	4.41e-07
Neurl1b	0.79401	0.0240568	0.00139541
Zxdc	0.707765	0.00494163	0.0279506
Tmem30b	3.05328	0.000192724	4.17e-11
Caskin2	0.313135	0.00370912	0.0201394
Zfp395	1.96582	7.09832e-06	1.63e-07
Zfp418	0.680433	0.00434315	0.00174409
Zfyve9	1.87269	0.002771	4.13e-09
Ptpn13	2.93886	0.00996036	1.8e-08
Daam1	2.0958	0.00675725	1.68e-09
Tent4a	0.987196	0.00326242	3.17e-06
Pla2g3	2.86065	0.00541504	1.78e-09
Exph5	4.92123	0.00311379	5.93e-11
Pof1b	4.63995	0.00955895	1.65e-08
Pik3ip1	1.54574	3.08317e-05	0.00128841
Mtrr	0.266456	0.00112514	0.00230724
Ly6d	3.85086	0.00475542	4.63e-08
Tmem109	1.08183	0.00734225	1.83e-08
Sema3f	0.322378	0.00269715	4.63e-05
Adgrb1	1.38272	0.00670287	0.0340744
Mast4	1.43375	0.0026809	2.4e-05
Cd207	3.25089	0.00732989	9.13e-07
Gna15	2.05926	0.000240717	7.45e-07
Cpne7	0.796865	0.0496486	0.0111399
Grip1	2.72221	0.000329925	1.08e-06
Nrip3	1.34682	0.00327644	6.48e-07
Nxnl1	0.728758	0.00300934	0.000622345
Gnat1	0.790284	0.04363	0.00109814
Fam214a	1.29635	0.0236705	0.000719913
Ano8	0.454841	0.0326878	0.000293506
Ankrd27	0.460244	0.0184173	6.48e-06
Cobll1	0.226763	0.0257012	0.000116482
Tjp3	3.12792	0.00129904	1.95e-11
Ttc22	4.47272	7.85492e-05	1.09e-06
Dhcr24	3.72509	0.0218485	9.83e-08
Rtkn	2.19534	5.47407e-05	1.2e-07
Arl4d	1.86864	6.23571e-08	5.25e-06
Synrg	0.900327	0.0207291	0.000537338
Zfr2	0.859344	0.00524188	0.0385038
Eef2	1.11118	0.00107862	1.41e-05
Zbtb7a	1.12878	0.00517485	5.28e-05
Epgn	3.74077	0.000637266	0.00500586
Eef2k	1.27088	0.00192006	2.65e-05
Fam167a	4.37108	2.30906e-05	9.95e-05
Eva1a	0.5487	0.000359477	0.001102
Egln3	2.21719	0.00154283	0.0071656
Wnk4	1.82497	0.000190654	0.000254981
Gm6781	4.58235	0.00471275	0.00918059
Arhgap5	1.26618	0.00082623	7.36e-10
Eif2s3x	0.176261	0.0226251	0.000526618
Tanc1	2.21778	0.0284277	3.28e-07
Plekhh3	1.53604	0.000487822	3.83e-05
Trim13	1.12932	0.00186994	0.00476938
Eogt	0.698772	0.000333138	0.000753982
Hectd1	1.41352	0.0128955	0.000131238
Lzts2	0.514909	0.000653436	0.000974311
Hacd2	2.14628	0.00371481	1.88e-10
Klf16	0.606074	0.00401846	0.000196275
Oser1	0.485558	0.0004777	2.03e-07
Kank4	0.164626	0.000218184	0.000158077
Myo1d	1.98218	0.0257756	0.00685061
Cdcp1	3.47577	1.7412e-05	9.26e-07
Reep6	1.45009	0.000658729	7.38e-08
Krt17	4.13428	5.91763e-06	3.13e-06
Frmpd1	2.33848	0.0376369	5.99e-06
Grhpr	0.84346	4.16925e-06	0.00011756
Cbarp	1.89611	3.89196e-06	6.72e-08
Selenoo	0.264014	0.0372142	0.00440779
Fbxo45	0.705192	0.0199943	9.88e-07
Ppp1r26	1.33422	0.0402196	0.0103255
Polr3g	1.86105	0.0132114	1.02e-07
Pawr	1.45603	3.23891e-05	5.02e-09
Rnf126	0.470957	0.000950294	0.0028235
Rnase1	3.61509	0.00103661	8.82e-10
Gramd4	1.2213	0.00250053	2.53e-10
H2-Q4	0.0574066	0.0220666	0.000263743
Aldh5a1	0.843942	0.00242024	8.28e-06
Tmem63b	0.950562	0.0236981	0.001991
Smug1	0.689987	0.000102968	2.88e-06
Vezt	0.0318624	0.0213506	0.0177123
Rab3gap1	0.823901	1.76857e-05	8.1e-06
Mbnl3	1.42963	0.00134795	5.45e-06
Lmo1	0.343892	0.0180952	0.000966092
Slc9a3	3.73286	0.000327075	3.9e-08
Sostdc1	2.48494	0.000929771	1.27e-05
Rif1	1.4533	2.41414e-05	5.55e-05
Sh3bp4	1.38099	1.40036e-05	0.0011478
Pdzrn4	2.17533	0.00023631	1.61e-05
Kctd1	1.99137	0.00107924	6.96e-06
Pnpla8	0.759192	0.0459503	6.05e-06
Noa1	0.49298	3.12419e-05	0.000333432
Gramd1c	3.04959	0.0060289	1.42e-09
Lrrn3	1.95345	0.0015782	0.0010665
Qsox2	0.281051	0.00241169	0.000245783
Serbp1	0.209806	0.0246833	0.00254848
Rnf39	3.3292	2.39696e-06	4.67e-09
Ppfibp2	2.59094	9.00132e-05	4.12e-08
Cdc42ep3	0.559505	0.000442717	0.00041451
Rnf113a1	0.600536	0.00362488	0.0111476
Ermard	0.418135	0.0354057	6.16e-05
Ccdc113	2.46417	0.0278058	1.65e-06
Nudt1	0.130905	0.00304934	0.000117561
Cc2d1a	0.749968	0.00135639	0.00166311
Tmem184a	3.92699	6.60994e-05	4.43e-11
Nop14	-0.0783643	0.00271215	0.002449
Cysrt1	4.54451	4.3923e-06	1.95e-09
Oxsr1	0.00401356	0.0207711	0.00525042
Tubb4b	0.584413	0.00111523	2.83e-05
Decr2	0.607218	0.00242752	7.15e-05
Slc6a20a	2.65734	0.0188699	3.02e-05
Sun1	1.50293	0.000102292	7.81e-11
Lpar3	2.9284	2.80212e-05	1.56e-06
Siah1a	0.859974	0.000232236	1.22e-07
Syde2	1.1619	0.00232613	3.76e-09
Acaa2	0.528393	0.0178525	0.005588
Arhgef26	1.95937	0.00192312	3.02e-11
Ttc7	1.2965	0.0019367	3.08e-05
Aadacl2fm1	2.81567	1.43112e-05	5.79e-09
Tmem177	1.92299	0.0339519	6.62e-07
Frem2	3.49705	0.00823173	0.000600745
Mmaa	0.0207922	0.0379694	0.0114568
Clca3b	2.83649	0.0105004	0.0352791
Smpd1	0.92168	0.00479323	1.85e-08
Rab11fip3	1.17904	0.0201338	0.0273749
Tmprss13	3.38957	0.00168022	7.79e-12
Il22ra1	8.33605	0.0183641	7.45e-08
Krt80	3.89227	0.000554495	1.96e-10
Prf1	2.94127	2.88372e-07	1.2e-05
Spry1	0.89221	0.000768511	0.000140257
Hook3	0.499484	0.0122488	0.0141949
Mex3c	1.15073	0.0157069	0.00065643
Aldh3b3	1.8726	0.000187982	0.000180127
Ovol2	2.23484	0.0102489	1.03e-05
Jade3	0.927621	0.00231695	0.000279617
Bag4	1.73115	0.00509644	6.42e-07
Tap1	0.744923	0.00176894	1.79e-08
Capn15	0.956721	0.0207231	0.000213413
Larp1	0.564139	0.00430867	4.67e-05
Paqr7	3.55532	0.00130376	4.78e-11
Pafah2	1.02927	0.00229827	2.92e-09
Kdm6a	0.994126	0.0122977	2.62e-06
Ranbp10	1.04979	0.00120959	2.92e-06
Endod1	2.06969	0.000294539	4.99e-10
Slc30a1	1.1451	0.0124819	1.11e-06
Slc18b1	-0.286688	0.00084125	0.00153151
Acp7	3.95933	0.000874516	1.8e-13
Slc2a12	2.64763	0.0006109	2.7e-10
Zmat4	0.558761	1.83038e-10	0.000201788
Arhgef4	2.74769	6.15919e-05	1.59e-07
Atg14	0.813664	0.0145581	5.99e-05
Ephx3	3.35145	7.15653e-05	3.12e-10
Kdf1	3.13794	2.42357e-05	1.34e-06
Adgrl3	3.45404	0.00632072	0.000774949
Osbpl5	1.90928	0.000338809	3.81e-09
Spag1	2.56251	0.00297121	6.81e-12
Wdtc1	0.808492	0.0151322	0.0307361
Zfp60	0.500452	0.0252803	0.00659396
Prkci	1.76949	0.00123162	1.3e-10
Gpr160	0.205962	0.0165409	0.0036227
Ldah	1.82588	0.0455262	1.1e-06
Rfx7	1.27929	0.0091402	2.29e-05
Esyt3	3.54184	0.00189764	1.5e-11
Aspg	0.999248	0.00651068	3.46e-06
Ahdc1	1.70324	0.00107445	0.00030501
Fam13a	1.91878	0.000144703	1.94e-05
Cisd1	0.887647	0.030061	0.000741169
Rpl10a	0.246307	9.44625e-05	0.000116788
Ctnna1	0.743483	0.000393939	8.8e-06
Egr2	1.34245	0.00263912	3.89e-09
Dusp8	1.84215	5.87796e-05	0.000160244
Bicd2	1.45724	6.4519e-05	3.29e-08
A4gnt	3.78724	0.00260108	7.6e-09
Ccdc92	1.98627	0.00207221	0.00055326
Wnk2	3.09786	0.000864669	1.86e-05
Igsf9	3.62681	4.70818e-06	5.12e-08
Arap2	2.85717	0.00230012	3.57e-10
Acer2	0.844115	0.00256367	7.17e-08
Rapgefl1	2.40303	0.000359331	5.31e-07
Kcnj9	0.812322	0.00334425	0.00609204
Tigar	0.132051	0.0287421	0.00147107
Mturn	0.256767	0.02855	0.00592118
Rnf144b	1.55489	0.00218675	1.1e-06
Cdkn2aip	0.992122	0.00470921	2.44e-05
Kdm1b	1.90412	0.000527836	1.44e-12
Plekhg6	1.32514	9.62432e-05	1.17e-07
P3h2	1.55489	0.000775256	1.24e-08
Ttc39b	0.550985	0.0127347	0.00315463
Fbxo8	0.334154	0.0393705	3.29e-05
Pgap3	1.3849	0.000864883	1.14e-08
Mfsd14b	1.51264	0.0176423	1.62e-07
Tapbpl	1.15651	0.000345487	1.05e-08
Pnmt	1.03304	0.0115136	0.0484836
Hoxa9	3.14962	0.0129574	0.0272747
F11r	0.859859	0.000190646	8.29e-05
Hoxa7	1.74593	0.0155124	0.000477143
Usp38	0.625909	0.0270654	8.39e-06
Hoxa5	1.02118	0.00154577	1.13e-05
Slc22a23	2.6512	0.00700477	5.84e-08
Atg9b	1.07193	0.00781116	1.33e-05
Galnt18	1.28266	0.00217824	4.6e-09
Cd160	0.881057	0.00255692	0.000149149
Sesn1	1.34966	0.037526	0.00247717
Tcte2	1.74905	7.73493e-06	0.000234082
Ankrd35	3.92562	0.0235266	1.8e-07
Ttk	2.64998	0.0440462	2.17e-05
Txnip	1.10246	0.0245232	0.00138627
Foxq1	3.53946	0.000117092	7.55e-09
Hdhd3	-0.0217182	0.0204992	0.0168534
Srcin1	2.84851	0.00482704	5.68e-10
Abhd17c	0.95336	0.00326682	0.00018029
Slc19a3	0.428779	0.0308629	0.000602897
Fchsd1	1.34923	0.000253813	0.00180828
Ranbp9	0.783716	0.00589213	4.3e-06
Ciart	1.85524	0.00324838	8.25e-08
Sp6	4.56927	0.00307395	1.51e-10
Susd4	1.14655	0.00557624	0.000438626
Shoc1	2.24511	0.0236783	2.2e-07
Atp6v0a4	4.4813	9.74396e-05	1.19e-10
Slc35f1	1.18033	0.00144955	0.000758378
Samd10	2.2276	0.000307979	1.71e-08
Rassf7	2.20045	2.81163e-05	1.43e-08
Hoxb7	0.390756	0.0117916	0.000585494
Mboat1	2.09298	5.38563e-05	1.06e-05
Ptk6	3.99928	0.00486846	3.48e-08
Elovl3	2.84267	0.00271502	1.85e-05
Ptpn3	1.53314	0.0234509	2.91e-05
Ephx1	0.344386	0.0317543	0.00212608
Stap2	1.31092	0.000297524	8.02e-07
Lefty1	0.366883	2.67166e-05	0.0194823
Ctnnal1	1.89824	0.000657841	8.57e-08
Hace1	1.4761	0.00978023	1.41e-06
Baiap2l1	2.25089	0.0025619	0.00023771
Zcchc2	0.604432	0.0014007	9.91e-06
Nipal2	1.48896	0.0122413	2.53e-08
Ctu1	0.262022	0.00538853	0.000183868
Irs2	-0.122641	0.0365802	0.00621523
Rpl12	-0.0185028	0.00815187	0.00594183
Cnst	1.48875	0.00253716	1.23e-08
Lmtk2	1.51421	0.00836702	6.03e-08
Rbbp8nl	3.76614	8.39145e-09	1.58e-05
Bloc1s5	-0.0512923	0.00231551	0.0251486
Cfap157	0.197663	0.00243338	0.00458208
Adrm1	0.144289	0.0123285	0.0184813
Echdc3	0.285509	0.0333188	0.0117241
Cpa4	3.74836	0.000662498	9.36e-12
Sptlc3	4.5703	0.00116218	1.95e-11
Adgrg6	0.936617	0.000916923	0.000237213
Gipc2	2.39699	0.03874	3.97e-06
AW209491	0.0957903	0.0154855	0.00593229
Orm1	0.674644	0.0325153	5.18e-06
Il18	0.73146	0.029608	0.000187613
Zfp750	4.31308	0.00137199	2.96e-12
Prrc2b	1.45451	0.0113746	6.3e-05
Uts2r	2.12914	0.000215622	0.00354914
Igfbp2	2.15178	0.00173606	3.17e-07
Sectm1b	3.36522	5.78123e-05	0.000687441
Wdr45	0.717641	0.000321701	1.34e-05
Mreg	3.27777	0.00123917	6.43e-09
Ppl	3.34163	0.00544929	1.98e-09
Tcta	0.147362	0.0173062	0.030266
Nrtn	1.06089	0.000294275	0.000390206
Uhrf1bp1	0.731772	0.00076366	6.91e-05
Cdsn	5.15522	0.000574458	3.32e-12
Cep104	0.833739	0.0343697	0.000973037
Cfap70	1.6028	0.0129292	0.0409202
Ajap1	2.44726	0.00209708	0.00630186
Ccser1	1.61446	0.0106849	7.3e-08
Hs3st6	2.63751	6.45579e-06	7.87e-08
Kyat1	1.00576	0.00598034	1.03e-07
Capsl	1.43136	0.0444358	0.0072979
Lap3	1.05925	0.00574126	5.08e-08
Usp53	1.41436	0.00211055	2.27e-07
Dync2i2	0.37315	0.00720794	0.016571
Dock3	1.84145	8.83879e-05	0.000134054
Il22ra2	3.40851	0.000148541	3.22e-05
Dnajc11	0.326217	0.00289467	0.0061468
Cpeb2	1.33081	0.0189128	3.88e-06
Zfand1	0.24889	0.0160346	0.000859471
Nhsl1	2.34587	0.0222348	1.55e-06
Slc44a3	1.72357	0.00315601	2.5e-07
Heca	1.72232	0.0408364	1.65e-05
Eva1c	1.09905	0.000108242	8.56e-06
Cited2	1.01314	0.00217167	0.00797878
Urb1	0.34252	0.000431818	0.000338114
Clstn1	1.45895	0.000220759	1.39e-08
Rhou	0.725792	0.033573	4.55e-06
Sinhcaf	1.37118	0.00011602	0.000514096
Cbx4	0.865409	3.77543e-05	0.000364074
Slc7a5	1.85481	0.000105499	1.17e-05
Ythdf2	0.360533	0.0022338	0.000344488
Plpp6	1.63589	0.00202151	1.78e-07
Sdr9c7	5.85514	0.00356517	1.57e-10
Maob	0.579185	0.0040862	1.85e-06
Wfdc5	5.23239	6.42304e-06	3.5e-10
Kcns1	2.60108	0.0078906	0.0131358
Fmo1	1.15643	0.00505657	0.00109329
Arntl2	0.364312	0.0366144	0.000582153
Kyat3	0.857998	0.0142652	4.58e-06
Ndufa4l2	2.47204	0.00180035	0.000339573
Cdin1	0.603683	0.00562492	5.1e-05
Rbm48	0.150091	0.00977534	0.0199151
Il7	1.27901	0.0128215	1.55e-06
Trim7	0.846964	0.0455766	0.00824687
Wdr47	1.17898	0.0124205	6.65e-07
Plekha4	0.0919224	0.00903477	0.0238565
Ltb4r2	3.27319	0.000151147	3.46e-05
Large2	0.393186	0.00459548	0.00425714
Spns2	2.33634	0.00464164	3.67e-07
Sgms1	0.776444	0.0433421	0.000134548
Ggt6	2.86202	4.71862e-05	6.76e-10
Ltbp4	1.37503	0.0182057	0.00576793
Lrfn2	2.76706	0.000188717	2.14e-08
Chrm4	3.87864	0.0451473	1.89e-06
Marchf9	2.04268	0.00455282	1.04e-07
Cblc	3.80768	5.49926e-06	5.73e-08
Necab1	0.356975	0.016356	0.017255
Tex2	0.605091	0.00145934	1.15e-05
Mettl27	0.904339	0.00020004	0.0017425
Apoc1	0.581609	0.0153101	0.000319551
Rundc3b	1.40351	0.00194822	1.24e-05
Eps8l3	3.00084	0.00122198	1.61e-08
Kazn	2.38977	0.00416217	1.71e-09
Dok4	0.686455	0.0152332	0.000350873
Erc2	0.240442	0.046013	0.0458623
Cyp2b23	6.65606	8.90402e-05	2.78e-12
Dnph1	0.922175	0.00305133	0.0269429
Kremen2	1.84525	2.28873e-07	1.81e-06
Hmgn1	0.443864	0.00178504	8.16e-05
Klc3	3.47406	3.23334e-06	7.88e-08
Kcna2	2.04891	0.00399784	2.6e-07
Esrp1	2.77525	0.00833244	9.21e-09
Ppp1r13l	2.82556	2.64433e-05	2.26e-09
Slc25a34	1.96134	0.000289275	0.00111664
Rnf167	0.466649	0.0033732	7.57e-06
Ttc3	1.45181	0.00403865	0.000683315
C1qtnf4	1.0781	0.00177622	0.0171732
Eml2	1.199	1.28394e-05	2.28e-06
Tex264	1.02504	0.00650638	1.53e-08
Hlcs	0.817898	0.0353405	5.31e-05
Gpr161	1.89903	0.000100673	0.000170693
Bsdc1	0.818517	0.00691016	3.03e-06
Slc19a2	0.954082	0.00976358	1.78e-06
Slc16a11	2.20546	2.1229e-06	3.15e-06
Rps19	0.122702	0.0140665	0.00148314
Cables1	1.21391	0.000535955	9.07e-07
Mill2	0.4077	0.00393957	5.1e-05
Trim62	0.793408	0.00262027	6.4e-05
Cmtm8	2.45846	6.35392e-05	8.88e-10
Iffo2	2.62791	0.00314511	5.2e-10
Ramp3	2.08379	2.73713e-06	1.6e-05
Mslnl	2.34717	1.67134e-06	0.0016008
Fzd7	1.72666	0.00225296	4.88e-07
Zfp598	0.637285	0.000834231	3.91e-06
Ripk2	0.233246	0.00161859	4.54e-05
Osgin2	0.440482	0.0188225	0.000242518
Lonp1	0.114999	0.0485004	0.01729
Prkd2	0.996372	0.00996516	0.00034033
Pla2g5	1.78176	0.0273797	2.6e-05
Pla2g2d	-0.196696	0.00441709	0.0243392
Mul1	0.537366	0.000514295	0.00446505
Sox15	2.90946	3.75075e-05	0.000308551
Rap1gap	1.95422	4.51071e-06	2.08e-06
Myzap	1.42653	0.0244441	4.28e-06
B4galnt3	3.68143	1.63683e-06	7.31e-08
Paqr6	1.60994	3.9694e-05	6.94e-06
Mfsd6	1.86519	0.00371876	1.12e-07
Gk5	3.77074	0.0314437	5.14e-07
Arhgap32	2.55783	0.00315953	4.7e-08
Serpina3h	1.75706	2.59749e-07	3.17e-06
Rpl21	0.366239	0.00077547	2.35e-05
Stx3	0.297509	0.0382216	0.0116811
Fbxo2	1.2911	0.000608309	0.000302436
Nop53	1.07038	1.09937e-05	6.4e-08
Serpina12	4.32629	0.0111787	2.59e-08
Camsap2	1.79067	0.00114405	3.61e-06
Cdc42ep4	0.139136	0.021714	0.00148986
Inava	3.6109	0.0011948	4.54e-07
Mbp	0.920491	0.00433772	2.62e-07
Bicdl1	3.29651	0.00266753	4.32e-10
Ddx24	0.0529474	0.00552877	0.000803671
Klf8	0.605209	0.0158873	0.000660924
Rragb	0.949985	0.00432701	0.0139069
Bbox1	3.59442	0.0102853	4.16e-08
Prima1	1.31923	0.00984831	4.48e-05
AAdacl4fm3	3.18942	0.00269912	6.12e-11
Plekha6	2.26299	0.000304933	1.47e-07
Gpr155	1.22763	0.013507	0.00477571
Cir1	0.514296	0.00332877	1.19e-06
Lad1	4.38247	5.27292e-06	1.45e-08
Sytl3	1.43942	0.0185043	0.000426426
Pdcd7	-0.013172	0.0125045	0.00307585
Fhdc1	3.81724	1.53281e-05	6.63e-11
Rhod	1.08923	0.000213236	2.9e-06
Macc1	3.18656	3.32375e-05	3.01e-09
Agrn	1.13952	0.0146743	0.00162634
Mvk	0.846615	0.00720592	1.52e-05
Tango6	0.716292	0.00117463	0.0143464
Tnfrsf18	2.25965	3.87221e-06	4.16e-05
Znrf3	1.31905	0.00041004	1.81e-10
Elmod1	4.89652	0.0191405	1.09e-07
Abhd14b	0.40166	0.00458849	0.000406673
Lce1c	3.7895	1.07142e-05	7.34e-08
Lce1f	3.67609	5.73762e-06	2.47e-09
Klhl23	1.14869	0.0249879	0.0145165
Slc35f2	4.11793	0.00062021	8.22e-09
Tbc1d22b	1.04964	0.000963977	1.19e-10
Pglyrp3	5.98115	2.46286e-06	8.71e-08
Tmc7	2.60829	1.30564e-05	2.99e-06
Pglyrp4	3.84103	0.01403	4.02e-07
Ccr8	5.30901	1.68617e-05	0.000145859
Slc26a9	3.45465	0.013152	6.6e-07
S100a14	3.07235	0.000551683	2.45e-07
Grap2	1.74734	0.00266401	4.89e-06
Gjb5	2.75816	0.0116341	3.08e-07
Lgalsl	1.58876	0.00893206	4.58e-08
Gjb3	3.30647	0.00271499	5.92e-10
Fam83g	3.28502	0.00244901	2.08e-10
Zfp532	1.14842	0.0163957	0.00406162
Reln	2.10296	0.000992201	0.000361176
Tfap2e	1.90661	0.00172227	9.55e-05
Ago4	1.01739	0.00163058	5.02e-06
Usp22	0.926293	0.000701917	0.000103384
AA986860	3.2845	0.00488166	2.98e-10
Sun2	1.2064	0.00127785	5.56e-06
Acot5	3.19188	0.000215926	4.31e-05
Adprs	0.29657	0.00698417	9.41e-05
Stk40	0.890429	9.28777e-06	2.68e-05
Flad1	-0.0347004	0.0115221	0.00485913
Itpr3	2.21429	0.00420482	3.51e-10
Shisal2b	3.66601	0.00621452	0.00181136
Garem1	2.74009	0.00132415	7.5e-09
Dnali1	2.31478	8.18364e-07	5.49e-06
Naa25	0.428662	0.0381118	0.000266187
Map3k9	4.02135	0.00033528	9.58e-09
Hectd4	1.03479	0.00969168	1.34e-05
Id1	0.273557	0.0134601	0.0317768
Maneal	0.871019	0.000213693	0.000105854
Gpx2	4.57568	0.00252287	0.00646413
Borcs5	0.281478	0.00552172	0.00977103
Ifnk	5.81369	0.00206845	0.0243103
Trpv3	2.93933	0.00455536	5.06e-07
Ccdc63	1.55956	0.00846503	0.00654034
Spice1	0.490923	0.00364026	0.00826066
Fam89a	2.84977	0.00671756	1.85e-09
Il17re	2.11113	1.38531e-06	1.28e-06
Hpdl	1.8647	0.000297603	4.42e-06
Lor	4.33971	6.02721e-07	4.64e-08
Hoxa6	2.62154	2.4671e-05	6.92e-06
Uevld	1.17123	0.029924	9.35e-06
Tmem11	0.0506068	0.0336945	0.00243488
Pnpla1	3.85614	0.00678982	1.61e-09
Mei4	2.22429	0.0117376	0.0157972
Zfp784	0.0854069	0.0149168	0.00533521
Smco3	2.30408	0.00107634	0.00194386
Rhbdl2	1.49968	0.0382813	6.08e-06
Otud1	1.43179	0.0265336	0.00202107
Rnf227	4.25757	0.00142113	2.46e-11
Psapl1	4.76236	0.000698873	2.75e-12
Gjc2	2.13431	0.027816	0.000162785
Lce3d	10.0365	0.00463401	0.0327447
Acot6	1.22873	8.53536e-05	1.06e-06
Zc2hc1a	0.478575	0.00569371	0.00214818
Tox3	4.59228	4.83219e-08	2.04e-05
Fam25c	2.36023	0.00604458	3.15e-08
1190005I06Rik	0.286337	0.0222277	0.0238706
Pde12	1.23851	0.0113838	1.24e-05
Rpl7	0.229	0.0172053	7.92e-05
F830045P16Rik	4.05937	0.00129418	0.000107214
Bicdl2	4.88535	0.000692439	2.33e-12
Rtn4r	0.286364	0.00304752	0.00797931
Npb	4.58383	0.00508266	0.0137266
Als2cl	0.420808	0.0248116	0.00172926
Zrsr1	0.229257	0.0315104	0.0012624
Bclaf3	0.589262	0.0171129	0.0010868
Lsm8	0.139908	0.00894259	0.0162317
Hepacam2	2.44631	0.00458294	0.00210312
Bcl2l15	2.56703	0.00983987	0.0423869
Foxo1	0.93197	0.000603502	7.61e-07
Dnajc21	0.440119	0.00924295	0.00299586
Il20rb	2.88026	0.0118063	3.02e-08
Osbpl1a	1.35695	0.00850782	7.74e-06
Crb3	3.35909	5.60725e-06	1.31e-07
Krt84	3.18516	0.000128056	5.09e-09
Mab21l3	2.72865	0.000623213	8.45e-05
1700001O22Rik	1.34507	3.84863e-05	1.01e-07
Phlpp1	1.35756	0.000351835	3.33e-05
Sowaha	4.65168	3.61321e-06	8.93e-05
Slc16a13	1.48007	0.000283442	0.00289066
Dsg2	3.19285	0.00236018	3.26e-08
Sptssa	1.97445	0.0115141	5.34e-08
Camsap3	3.12097	9.91402e-05	1.1e-07
Zfp507	1.16031	0.000181522	0.00011906
Ascc1	0.502543	0.00255077	0.00047115
Rps2	0.288876	0.00191617	8.84e-06
Ackr2	1.4473	2.27056e-06	4.9e-05
9930012K11Rik	1.13167	0.00198795	1.04e-07
Cage1	0.708914	0.032296	5.07e-05
Acp1	-0.157671	0.00265106	0.000554266
Gm9294	2.59314	0.00044808	0.000190379
Zbtb39	1.31032	0.00097438	1.1e-08
Liph	3.43163	0.00043781	3.25e-12
Rnf208	3.16664	3.46041e-05	3.55e-08
Csrnp2	1.24397	0.00335582	3.79e-06
Pard6b	2.65691	2.25706e-05	2.66e-09
Zbtb7c	1.55861	0.000758191	3.72e-08
Zfp612	0.215581	0.014197	0.0163083
Slc38a6	1.71504	5.69603e-05	3.38e-06
Gskip	0.162578	0.00840471	0.000666781
Defb1	3.65456	0.000245624	4.17e-10
Fads6	2.23284	5.92012e-07	1.49e-06
Shb	0.843934	7.12583e-05	8.66e-05
Lsm11	0.822358	0.00211771	0.000288018
Rassf9	2.85642	0.000620344	1.87e-11
Tst	0.923234	0.000815352	1.8e-06
Acer1	2.94581	0.0227198	1.55e-07
Prss22	3.2611	0.000103204	0.000110363
Prkce	0.138951	0.0272372	0.00158565
E130308A19Rik	1.2809	0.0037201	7.42e-06
S1pr5	3.12259	0.000139024	6.16e-09
Arhgef37	1.92589	0.00189171	3.49e-10
Rpl18a	0.384116	0.000796405	1.62e-05
Pigw	0.165738	0.0135523	0.00733123
Shroom2	1.13373	0.00944092	0.00147694
Cirbp	0.727243	0.0087919	0.00329737
Hs6st1	1.11036	0.0139659	0.0266187
Eola1	0.214829	0.00355567	0.000970863
Sowahb	4.27609	2.67928e-06	3.17e-09
Adra2c	4.27731	0.00421068	6.67e-06
Proser2	2.90793	9.51768e-06	1.38e-06
Nyap1	1.78848	4.52036e-07	2.2e-05
Epcam	3.21964	0.000551045	1.88e-09
Dipk2a	2.09581	0.0129906	0.000266521
Gprin3	1.17431	9.95461e-05	4.34e-05
Lce3c	6.80923	0.00195383	0.0203818
Krt14	2.46155	0.0126051	0.00402097
Penk	2.84381	0.000630174	0.00118057
Zfp553	1.10304	6.95689e-05	0.000220399
Sh3tc2	2.14469	9.83002e-05	5.4e-12
Mtus1	0.417421	0.046433	0.000179449
Zfp629	0.831479	0.0163461	0.0100774
Plekha7	1.47298	0.000849546	3.08e-07
Wdr89	0.0438548	0.00684999	0.0237024
Adrb2	0.543765	0.00113778	0.00256752
Ifitm10	0.620676	0.039154	0.000147919
Slitrk6	4.0319	0.000145633	3.13e-09
Paip2b	0.747936	0.0178158	0.000652734
C2cd2	1.63888	0.00146337	3.54e-10
Stard5	2.18456	0.00196592	6.54e-09
Sbsn	4.05469	0.000201784	1.01e-12
Gldn	0.751892	0.039719	0.00651314
Cd109	1.72223	0.0242886	3.79e-06
Sprr2g	6.32894	0.00851778	0.0473653
Sprr2h	5.29441	0.00250596	0.022484
Ermp1	1.26305	0.00834867	2.79e-08
Gjb2	4.13644	0.000785414	0.0117922
Defb14	3.41509	0.0114058	0.0405291
Camk2n1	0.340541	0.0128815	0.00113244
Rnf222	5.96895	6.20254e-05	2.18e-11
Kctd4	3.36197	0.007768	4.4e-09
Ar	2.31848	0.00919331	1.49e-07
Prr12	1.67386	2.8108e-05	0.000465841
Lrrc8e	3.10991	3.55797e-05	5.05e-11
Bdh1	1.59676	0.0234808	0.000886183
Gjb4	4.72306	9.20225e-05	2e-11
Zfp316	0.942022	4.16749e-05	0.000293887
Lce1l	3.94754	4.52366e-05	1.92e-09
C87436	0.35339	0.0187673	0.00026422
Tent5b	1.94286	0.00525534	3.49e-07
Csnk2a2	1.21378	0.0102168	5.84e-08
Nxph3	1.45665	0.000966365	0.00150198
Rpl14-ps1	0.0826647	0.0193869	0.00251718
Kctd11	2.01547	0.000785209	0.000316531
Tmem45a2	6.87998	0.000143028	1.89e-07
Selenov	4.98628	0.000112353	2.4e-05
Fam83h	3.15517	3.24161e-05	2.11e-09
Cldn12	0.464228	0.000379636	3.12e-06
Slc39a3	0.378603	0.00239688	0.0178946
Fam187b	0.859885	0.0340051	0.000591896
Il1f10	4.96817	0.010199	1.48e-08
Adck2	0.776895	0.00036442	0.00114733
Tshz1	1.1465	0.0170794	0.000527201
Tapt1	0.0738265	0.0369421	0.000128037
Tmem164	2.67607	0.00917421	1.7e-08
Ofcc1	2.78663	0.000672332	7.54e-10
Fam221a	1.56954	0.000110619	5.62e-08
Gjd3	1.69607	0.00235668	0.0118854
Rpl9	-0.00637042	0.0367356	0.000580575
Gm527	1.00323	0.000322342	2.16e-06
Ptgs1	2.05525	0.00348607	1.56e-06
Prss45	1.86438	0.0133303	0.00692622
Sfn	3.34499	0.000246011	2.8e-05
Neurl4	0.220765	0.0364695	0.0227533
Gm973	3.11292	0.0232474	0.00028896
Ctdspl	1.32057	0.00278601	8.47e-09
Zbtb44	0.772383	1.74674e-06	1.51e-05
Fam180a	3.63034	0.0383595	2.64e-05
Dlk2	2.14708	7.65369e-05	2.78e-05
Arl4a	1.00721	0.0131149	3.3e-06
Gphn	1.04105	0.00382497	1.15e-06
Dynlrb1	-0.166716	0.0363843	0.00548439
8030462N17Rik	0.694569	0.0262863	0.00470663
Dlgap2	0.643806	0.025079	0.000592082
Rnf152	1.15574	7.64224e-05	7.56e-09
Cldn4	4.86958	0.000255238	6.84e-12
Baiap3	-0.146505	0.0474024	0.0409105
Cltb	0.26044	0.00786757	0.000142865
Tmem41b	0.421072	0.028992	0.000446759
Nccrp1	4.30747	4.10425e-05	3.23e-10
A430005L14Rik	-0.0352731	0.0319752	0.0140165
Fgfbp3	0.491236	0.00650167	0.0211788
Cd3eap	0.370158	5.90212e-05	8.83e-05
Rpsa-ps10	0.142441	0.00390911	0.000197886
Fcgbp	3.1186	0.0259876	0.0022333
Hs3st3a1	0.6094	0.00125576	0.000103727
Flrt1	4.25705	0.00056457	1.02e-06
Trim16	0.886215	0.000286698	0.00017501
Stx19	4.12501	0.0208872	7.38e-08
Lonp2	0.620105	0.00092877	2.67e-05
Klk9	3.63626	0.000105139	9e-07
Ang2	4.58514	0.026596	0.00427376
Ccr4	2.87816	0.00847069	5.17e-09
Gm8566	1.55115	0.0248905	0.0485006
Kcna1	3.44412	0.000184191	3.58e-08
Tmem229a	3.1039	0.00120963	0.000182334
Gm4737	0.232405	0.0195104	0.0395786
Lmod1	1.82506	0.0134858	0.00147886
Taf13	0.373643	0.00703143	1.44e-07
Nat8l	2.61835	0.0181822	0.00729001
Bcl11b	2.95727	7.85117e-05	5.13e-07
Frmd6	1.7914	0.0123304	0.00257948
Fgfbp1	3.23492	0.000146771	4.27e-06
Tprg	3.69777	0.00284121	1.05e-10
Gli2	1.9023	0.0031764	7.19e-07
Smim5	2.78173	5.98216e-07	1.74e-06
Sprr1b	7.22937	0.0011107	0.0152923
Inka2	1.36158	0.0302577	0.0355695
Fitm2	0.360585	0.039828	0.0005192
Defb15	4.35412	5.30271e-08	0.000158424
Tob2	0.772228	0.040809	8.73e-05
Krt90	6.10207	0.036145	0.00351856
Ccdc6	0.708275	0.0347366	9.01e-06
Fndc9	4.14751	0.0244179	3.08e-07
Foxo3	1.59907	0.00170177	3.09e-05
Rpl29	-0.0049128	0.0192037	0.0215116
Skint10	2.88672	0.00560169	1.04e-09
Cyb561d1	0.823632	0.00070268	4.5e-05
Slc35e4	0.417936	0.0433221	0.0447921
Vps37c	0.242497	0.0181127	0.0163347
Efna5	2.02665	3.51728e-05	2.62e-11
Rapgef4	-0.181081	0.0427704	0.0300844
[truncated: 905 more rows]
