# Supplementary material for: Signaling Pathways Associated with Chronic Wound Progression: A Systems Biology Approach
Source: Antioxidants (Basel). 2022 Jul 31;11(8):1506. doi: 10.3390/antiox11081506 (PMC9404828; doi:10.3390/antiox11081506)
Supplement: Supplementary file 1 [file antioxidants-11-01506-s001.zip › antioxidants-1800930-SupplementaryMaterials/Table S5.xlsx]

## Sheet: Table S3
Table S5. Genes in brown module significantly correlated to early chronicity
Gene.symbol	logFC	GSP*	MMP*		*	GSP	Gene Trait significance
Tbx4	3.95851	0.00253984	6.36e-08			MMP	Module membership significance
Dlat	1.37991	0.0231736	0.000144923
Sdhd	0.962376	0.00564931	0.000269726
Myf5	4.13179	0.0121662	3.48e-09
Atp5pb	1.3095	0.0130006	4.81e-10
Sync	2.56595	0.0385085	3.22e-06
Taco1	1.36665	0.0113839	5.83e-06
Srpk3	2.96336	0.0350473	4.29e-08
Tmem25	2.49781	0.0479657	5.45e-06
Rapsn	2.84565	0.0382067	2.41e-07
Dyrk1b	1.82674	0.00911811	1.65e-06
Cd79a	2.80583	0.00514539	1.23e-05
Dnaja3	1.16319	0.0220292	0.000329488
Mtfp1	2.93224	0.0174498	1.1e-07
Prdx2	0.589539	0.0117702	0.00388777
Txn2	1.06051	0.035661	3.05e-06
Prkaca	1.40638	0.0108337	1.06e-05
Mef2c	2.62248	0.024648	9.07e-08
Tmod4	2.92329	0.049977	1.16e-06
P2rx5	2.262	0.0156398	5.73e-09
Atp5g1	1.7093	0.0258842	5.73e-07
Cbfa2t3	0.752181	0.00282179	4.04e-06
Neurl1a	3.33399	0.0377473	5.83e-07
Prkag3	3.5335	0.0170549	1.21e-09
Casq1	3.04337	0.0367785	8.76e-07
Tcap	2.95085	0.0499708	1.63e-06
Fgfrl1	2.3739	0.044838	8.67e-07
Spib	1.89784	6.9832e-05	0.00242473
Rbfox1	2.80411	0.0492701	6.07e-08
Tppp2	0.869225	0.016556	2.18e-05
2610028H24Rik	6.52749	0.0212484	2.61e-06
Trpm5	1.49703	0.00175702	0.0174921
Otog	3.93342	0.0126787	3.42e-08
Sdhb	1.22475	0.0111795	3.35e-07
Snap47	1.04784	0.0128754	0.00573554
Tsacc	0.772034	0.0414926	0.000324015
Pdhx	1.45904	0.00368447	4.44e-07
Pabpc4	1.38166	0.0305389	0.000199255
Zfp651	1.11486	0.00231457	0.00317471
Myl2	12.5414	0.00591315	4.14e-11
Pax5	2.86532	0.000113649	0.00494259
Zfp385c	1.83123	0.00483799	9.39e-06
Slc25a11	1.00405	0.00237647	6.66e-07
Nol3	2.24971	0.0492623	2.42e-08
Xk	1.83918	0.0465185	7.2e-07
Castor2	1.49507	0.00187624	0.00369197
Atp1b4	4.07888	0.00770916	4.18e-11
Eef1a2	3.46919	0.0228176	3.67e-11
Wt1	5.43444	0.0148861	3.64e-05
Matn4	0.934036	0.000426511	0.0148768
Cox7c	1.14913	0.045536	1.29e-06
Jph2	3.13736	0.0253558	3.56e-08
Spag7	0.857239	0.0143484	2.42e-05
Mapt	3.36252	0.0307841	3.26e-10
Mief2	1.77284	0.0389669	8.53e-09
Atp5g3	1.36053	0.0452522	2.26e-07
Unc45b	2.55304	0.046913	3.36e-07
Mb	3.43009	0.00878273	3.3e-11
Alox15	5.71218	0.00647473	2.79e-10
Mdh2	1.39254	0.00414968	8.56e-09
Scn1b	1.7119	0.0129541	1.74e-06
Gyg	1.28552	0.0303045	2.45e-07
Ube2d1	1.17181	0.0492725	3.4e-06
Mybpc1	3.49352	0.0172794	5.62e-12
Mypn	3.45632	0.0397879	1.73e-09
Micu1	1.04735	0.0494019	0.000261731
Gamt	1.32951	0.0190739	2.42e-07
Grb10	0.993186	0.0159642	0.00446898
Ddc	2.22517	0.0253336	1.56e-06
Cdc34	1.39038	0.0256281	3.87e-09
Ccng1	1.98368	0.00776911	4.96e-10
Ogdh	1.57146	0.0276881	5.06e-06
Matn3	0.811488	0.00186495	0.0290548
Dnajc27	1.40361	0.0445773	2.34e-05
Dld	1.09357	0.0391515	0.000336049
Kif3c	1.49362	0.00400188	1.69e-07
Coro6	2.94519	0.0352839	1.87e-10
Ankrd40	0.849979	0.00971742	0.000805741
Cacnb1	2.85888	0.0267504	2.29e-10
Myh10	1.63111	0.0308964	1.12e-08
Cfap52	4.49423	0.0327356	0.00010091
Myh3	5.84126	0.00705899	5.77e-10
Krt19	4.61538	0.0144221	1.99e-07
Klhdc2	0.93964	0.0249513	0.00158348
Asb2	3.46597	0.02302	1.93e-07
Tgfb3	0.959739	0.00768585	0.000733383
Esrrb	4.02676	0.0216446	2.41e-09
Cap2	3.03284	0.0396207	4.88e-09
Pdlim7	1.05403	0.0135207	8.71e-06
Adcy2	1.52415	0.0343399	1.13e-05
Sdha	1.41313	0.00577672	3.49e-07
Ckmt2	4.55167	0.0307034	1.25e-06
Mrps36-ps1	6.34587	0.00357674	0.0234582
Thbs4	1.6441	2.42338e-05	0.00268026
Pdhb	1.49644	0.032116	1.38e-10
Ldb3	3.2404	0.0263524	1.72e-08
Mss51	3.4102	0.00702788	9.01e-10
Ogdhl	1.27533	0.0464126	0.0412749
Xpo4	1.34663	0.0273695	0.00162619
Trim35	1.16081	0.00618262	0.000292888
Rhobtb2	1.04532	0.0142115	0.00413649
Sucla2	1.81955	0.0438926	5.36e-08
Fitm1	3.01871	0.0291084	2.31e-08
Marchf11	4.50385	0.0248665	0.0088937
Emc2	0.856356	0.0453206	0.000109305
Adamts20	1.92155	0.0393178	6.9e-07
Aco2	2.0703	0.0104614	6.13e-11
Srl	3.27589	0.0272208	5.11e-10
Plaat1	2.46275	0.0473836	2.62e-05
Cyc1	1.79326	0.00576408	3.79e-09
Lynx1	2.23667	0.0193909	3.53e-08
Sidt1	2.24357	0.0308257	6.8e-05
P2rx6	1.50887	0.048011	1.06e-05
Tfrc	1.47122	0.00188949	0.00902386
Chodl	2.14911	0.00829982	8.32e-08
Faim2	0.764349	0.000116553	0.0482108
Krt7	2.45389	0.0396103	0.0184485
Krt18	4.75457	0.0458011	4.36e-05
Tpi1	1.40405	0.0057766	7.86e-06
Rab12	1.03071	0.00489592	5.14e-05
Mrps23	0.969373	0.00974383	0.00179053
Rps6ka2	1.81469	0.00487686	2.79e-05
Pja2	1.27972	0.0242409	4.36e-05
Lrpprc	1.20293	0.019002	0.000900387
Prss30	-1.15719	0.0067829	1.2e-08
Prepl	1.09075	0.0344382	0.00137903
Svil	1.1181	0.0433763	0.000158012
Bin1	2.03504	0.0118748	2.72e-09
Myot	3.0839	0.039667	3.17e-08
Fech	0.744444	0.0424616	0.000802317
Timm21	0.372346	0.0348719	0.021703
Ms4a1	2.78067	0.00962015	1.12e-05
Rfk	0.643597	0.00316792	0.0257078
Zp1	4.60745	0.0103989	2.63e-09
Prpf19	1.31547	0.0127511	3.49e-07
Klc2	1.47035	0.0267852	5.33e-06
Ehbp1l1	1.29544	0.0494318	0.000724803
Esrra	0.917622	0.0054636	0.000125286
Btbd1	1.21599	0.00695497	0.000156624
Rab40b	2.79898	0.0220646	2.02e-09
Fn3k	2.96685	0.0280014	2.8e-07
Ndufb8	1.34499	0.0349067	9.42e-07
Maged2	1.66331	0.0046353	0.000374564
Atp5a1	1.53043	0.0187582	5.15e-09
Nnt	1.70634	0.0222523	4.7e-06
Apool	1.26144	0.0491204	4.11e-06
Map3k7cl	1.88018	0.00519867	5.26e-06
Uqcrc1	1.59891	0.0274122	4.21e-06
Atp5c1	1.38439	0.0222617	1.69e-08
Pgm1	1.86727	0.0101088	1.75e-08
Tmem70	0.903791	0.00747844	0.000107448
Ndufs1	1.68136	0.0189294	9.83e-09
Stradb	1.38602	0.0384397	4.6e-08
Slc9a2	3.29584	0.0242515	1.06e-08
Coa5	0.993737	0.00217102	0.0217671
Col19a1	2.31557	0.0389763	0.00253075
Speg	2.70216	0.028417	0.000219725
Des	3.06613	0.0238696	1.89e-11
Obsl1	1.65803	0.00614061	7.89e-05
Tnnt2	3.78045	0.0267896	3e-06
Tnni1	6.74658	0.00635248	1.17e-10
Coq8a	3.03557	0.0145699	8.07e-09
Dusp27	3.36501	0.0332792	4.54e-10
Esrrg	5.15036	0.0144701	1.45e-08
Acbd7	2.14106	0.0176379	6.63e-07
Fmo3	5.43117	0.00519221	1.21e-09
Ak1	2.71897	0.0177478	1.74e-06
Galnt5	1.52297	0.00343708	0.0199313
Ndufa8	0.835143	0.0454404	0.000111511
Pmpca	0.793686	0.0478188	0.00970543
Neb	3.22208	0.0253526	1.68e-09
Slc25a12	1.84964	0.030359	1.56e-07
Cybrd1	3.89808	0.0092869	1.89e-09
Zfp385b	2.96099	0.0277031	4.52e-05
Smtnl1	4.06963	0.0213811	1.05e-09
Map1a	1.91975	0.0301225	0.0238919
Zfp106	1.6368	0.0283857	0.0069688
Ndufaf5	1.14542	0.0461466	5.33e-05
Idh3b	1.41652	0.0396384	4.12e-06
Pkia	2.72237	0.0272802	2.72e-08
Rbm38	2.36412	0.00370974	3.63e-07
Zdbf2	4.3829	0.0116052	1.41e-09
Gnas	0.711964	0.0226592	0.00196242
Nkain4	2.27611	0.00845966	3.7e-08
Ndufb5	1.43161	0.0409614	3.03e-07
Fxr1	1.58864	0.0194678	3.1e-09
Gfm1	0.99411	0.0109097	0.00107312
Schip1	2.14375	0.0190808	7.86e-07
Ppm1l	2.03997	0.0197695	0.00012746
Sohlh2	1.33417	0.00151536	0.000471065
Casq2	5.07937	0.010286	7.66e-11
Tbx15	1.37211	0.0167562	0.000583393
Sypl2	3.52782	0.0176135	4.2e-10
Tpm3	3.14846	0.00380838	1.34e-09
Pitx2	2.81343	0.0317597	4.31e-09
Gatb	1.09453	0.0168207	0.00280797
Myoz2	3.46767	0.0122115	2.91e-12
Asph	1.07205	0.0484266	1.84e-06
Pdlim5	2.06172	0.0266147	3.05e-10
Rragd	2.5452	0.0459154	3.36e-07
Gabrr1	3.85348	0.0188441	4.48e-06
Tmod1	2.58127	0.0497536	2.7e-09
Astn2	3.24358	0.0279076	3.81e-06
Tal2	2.15871	0.0248114	4.31e-07
Tmem38b	1.20497	0.0202902	0.00766242
Enho	2.66005	0.0189352	3.28e-08
Tpm2	2.90923	0.0276652	1.8e-09
St3gal3	1.0371	0.0369582	0.000792198
Lrrc38	3.82176	0.00933927	1.25e-07
Atpaf1	1.18231	0.0493844	1.05e-05
Pax7	3.085	0.0481393	1.53e-05
Fabp3	3.78442	0.0203747	1.34e-10
Ptp4a2	0.752973	0.0122964	0.00698228
Tas1r1	3.2035	0.0339414	8.67e-07
Park7	1.36735	0.0426326	1.79e-06
Sgcb	1.2121	0.0450573	5.28e-07
Yipf7	3.91645	0.0277263	5.25e-08
Uchl1	3.33736	0.00884594	8.33e-09
Crybb1	2.92897	0.0188072	1.54e-08
Nipsnap2	2.12861	0.0162179	4.44e-11
Atp2a2	2.63573	0.00313359	5.44e-08
Ift81	1.09168	0.0257254	1.16e-06
Lmod2	3.25814	0.043293	9.8e-09
Asb15	4.24817	0.0037479	1.55e-10
Mgp	1.71124	0.00506722	3.42e-06
Abcc9	1.28654	0.0140634	0.00126007
Sspn	1.4666	0.0430017	1.55e-07
Cand2	2.68338	0.0233762	6.06e-11
Ift122	1.1412	0.0254615	0.00128066
Ckm	2.86072	0.0461223	1.62e-06
Dmwd	1.28491	0.0400127	0.00415716
Siglecg	1.67066	0.00131911	0.00463847
Tarsl2	1.96909	0.0227481	8.34e-08
Idh2	1.24312	0.00920287	1.44e-05
Ryr1	3.49269	0.0363772	1.4e-08
Mylpf	2.73997	0.0276979	1.54e-09
Cd19	3.55711	0.00412819	4.49e-07
Uqcrc2	1.80904	0.0236546	2.09e-08
Zp2	5.12767	0.0171549	1.24e-06
Art1	2.73702	0.0453365	3.56e-08
Usp11	0.650484	0.0459848	0.0112911
Igsf1	3.37806	0.0135819	4.4e-09
Itm2a	1.17404	0.000578785	0.00391336
Tnmd	0.917759	0.00125618	0.0128725
Dcx	4.45436	0.01304	3.47e-08
Itgb1bp2	3.21328	0.0140088	4.03e-12
Atp2b3	2.77849	0.0156144	0.000468676
Adprhl1	3.45357	0.0121331	1.78e-11
Ank1	3.07957	0.0179003	6.71e-10
Sap30	0.925441	0.0243896	0.00324963
Slc25a4	2.32969	0.023041	5.12e-08
Lrp2bp	2.16648	0.0310976	0.000762411
Got2	1.65601	0.0239465	7.21e-08
Mylk3	5.18024	0.00985643	8.65e-09
Arl2bp	0.796546	0.0448894	0.00778571
Tmem38a	3.11522	0.0177544	4.25e-10
Cox4i1	0.753648	0.0479649	2.88e-06
Rab3a	1.31263	0.0099489	9.87e-11
Chst5	4.38854	0.00162668	2.85e-06
Acta1	2.84146	0.0392118	1.38e-09
Sesn3	0.986814	0.00721483	0.0122001
Slc37a4	1.18217	0.0456632	7.56e-06
Idh3a	1.60293	0.041426	1.08e-07
Mpi	1.3059	0.0384246	0.000118008
Mlip	2.71591	0.0341062	3.8e-10
Map4	1.34598	0.0415174	1.76e-06
Arpp21	3.59856	0.0182683	9.7e-08
Fhl3	0.844466	0.0269595	0.00799851
Inppl1	1.22079	0.00199924	0.002634
Cdv3	1.12136	0.0498419	0.000210872
Igdcc4	1.72842	0.00348146	0.000334201
Arhgef17	1.25641	0.00456936	0.0130507
Afap1l1	1.3151	0.0315308	6.59e-05
Myh2	3.29861	0.021418	3.91e-09
Agl	2.36852	0.0101998	1.24e-07
Eri3	0.398265	0.00197755	0.0204307
Angptl1	1.12651	0.00676879	0.00140344
Fndc3c1	3.68394	0.00979285	5.02e-09
Mtss2	1.26029	0.0178663	0.00154283
Mrpl15	0.938791	0.0424436	2.43e-07
Zswim5	2.66899	0.027101	0.0487705
Gpc1	1.42572	0.00889314	0.000737866
Fhod3	2.08953	0.0235151	9.01e-05
Dhrs11	1.11712	0.0102654	1.05e-06
Eda2r	2.57815	0.0304583	4.65e-07
Six4	1.81797	0.00784248	1.85e-05
Dynlrb2	2.78328	0.00824155	0.0130514
Setmar	0.631037	0.0387591	0.0322779
Lrrn1	3.18276	0.0142856	3.13e-09
Fras1	4.42511	0.0109529	1.1e-08
Arx	4.30344	0.00617084	1.05e-09
Sgcg	3.22084	0.0226474	3.13e-12
Crb2	3.81797	0.033868	3.18e-05
Ky	2.63982	0.0248433	3.01e-06
Aamdc	2.16194	0.0331449	1.64e-09
Chst4	4.83621	0.00274283	1.08e-08
Dnajb5	1.97823	0.0277753	2.25e-08
Myrf	1.51573	0.0190062	6.96e-06
Hoxc9	1.13517	0.0241538	8.02e-05
Arhgap36	7.89631	0.00695027	1.25e-09
Macrod1	2.45413	0.0359439	5.63e-08
Ubac1	1.84633	0.0396261	1.95e-08
Phpt1	1.12457	0.0205184	1.07e-06
Klhl13	1.30161	0.00829441	0.000287409
Gjd4	4.35805	0.00810276	2.49e-10
Myom3	3.29451	0.0280491	2.94e-10
Fam53a	0.51247	0.0378442	8.14e-06
Actr1b	1.09158	0.00828259	0.00127469
D630003M21Rik	1.56282	0.0423145	0.0108684
Ankrd9	2.22849	0.0343623	1.17e-08
Bank1	1.08015	0.00785819	0.00525477
Slc24a2	2.90567	0.0133562	0.00387984
Hspb2	2.35925	0.0499373	1.26e-08
Rbm24	2.89747	0.0439151	2.56e-09
Rilp	1.37638	0.0290642	3.1e-07
Hrc	3.26691	0.0269084	9.32e-09
Sobp	1.55623	0.00480685	0.000194615
Hjv	3.45052	0.0231552	8.53e-09
Fcrla	1.92137	0.00700727	0.000130059
Uqcrfs1	1.77628	0.0253694	2.24e-08
Dcun1d2	0.94865	0.0138493	3.58e-05
Ensa	0.703998	0.0239229	0.00630935
Fsd2	3.16552	0.0216122	2.76e-09
Ucn	4.59447	0.0146142	1.5e-06
Pkhd1l1	4.38449	0.00670264	2.14e-09
Alpk3	3.91531	0.0187197	1.48e-11
Sema6c	1.68569	0.036773	5.63e-05
1700028J19Rik	0.894091	0.0383775	0.00016114
Chad	1.45615	0.0172259	0.000877104
Nexn	2.8602	0.0420336	1.61e-08
Synpo2l	3.85289	0.0279205	2.5e-09
Ncam1	2.05262	0.0298841	0.000227012
Rcan2	2.03686	0.00151135	2.49e-07
Myl6b	5.2778	0.00764586	3.5e-11
Rapgef1	1.19543	0.00218149	0.00469362
Txlnb	3.52178	0.0267248	1.35e-08
Cox15	0.37115	0.0488746	0.00773159
Cacna2d1	2.06579	0.0054679	1.65e-06
Stac3	3.01792	0.0345698	2.93e-08
Alx4	6.50218	0.00544865	2.52e-10
Zfp770	1.1561	0.0347711	4.52e-05
Hipk4	1.31343	0.0492817	2.86e-06
Oaz2	1.04088	0.00701254	0.0323047
Sh3bgr	3.19159	0.0361119	3.39e-06
Rcsd1	1.15343	0.0195123	0.00382792
Myh6	10.0418	0.00557036	6.82e-11
Dlk1	3.05491	1.67209e-09	0.00254452
Chrnb1	2.71218	0.0323391	3.71e-08
Atp1b2	2.46267	0.0167008	7.75e-08
Smpx	3.69841	0.0220865	8.48e-12
Fmod	1.12489	0.000118074	0.0217243
Prrxl1	2.59161	0.0159636	1.94e-08
Coq5	1.1451	0.0208559	6.28e-07
Rnf10	1.06468	0.00783169	0.00255869
Shisa4	2.42537	0.0352602	4.18e-07
Sln	4.45854	0.010998	2.72e-10
Tmcc2	0.935912	0.00184838	0.00104804
Csdc2	1.05837	0.0345265	3.36e-05
Cox10	1.00629	0.00093149	0.000325081
Bag2	1.69048	0.041683	2.31e-05
Cilp	0.723847	0.0284107	0.001047
Fcmr	3.81718	0.0328071	0.000934899
Abcb4	1.66961	0.0403508	0.000188666
Kcnj12	3.3552	0.0351165	2.83e-07
Pbxip1	1.49413	0.0129696	2.33e-05
Trim72	3.45917	0.0191972	6.85e-12
Mamstr	1.96824	0.0214391	2.79e-07
Sbk1	2.05541	0.0224198	4.2e-06
Upk3b	11.4962	0.0111707	7.53e-08
Lrrn4	6.67443	0.00591679	3.1e-10
Tmem64	1.82239	0.0368727	0.000416178
Pgp	0.94522	0.014146	0.00038333
Lgals2	4.10059	0.0141204	1.31e-08
Tmem221	1.99553	0.00152623	0.0152384
Fem1a	1.94062	0.0244243	6.83e-09
Lmod3	3.48569	0.0134273	3.66e-12
Ptx4	3.74504	8.21319e-05	1.62e-06
Wfikkn2	1.53148	0.00435415	8.52e-07
Isca1	0.86892	0.010155	8.73e-06
Klhl31	3.20467	0.0204431	4.09e-09
Ush1g	3.34575	0.0452244	7.5e-05
Prr15	2.5775	0.00480671	9.34e-08
Myorg	2.44001	0.0096215	2e-10
Tcaim	1.62404	0.0248825	6.08e-06
Cxxc5	1.01273	0.0188958	0.0162836
Mtfr1l	0.690411	0.0374136	0.000789462
Ddit4l	3.08589	0.0159427	3.52e-05
Mettl21e	6.31613	0.00518623	1.5e-10
Spsb4	1.55517	0.00590054	0.000955256
Mettl21c	4.0835	0.0121528	1.83e-10
Zfp768	0.897037	0.040738	0.01651
Zfp30	0.944298	0.0281426	0.0169844
Mafa	4.08045	0.0239298	1.85e-08
Rtl3	1.15219	0.00330369	0.000938109
Tigd4	2.39544	0.0152077	1.02e-07
Stbd1	3.52607	0.0244718	1.58e-07
Asb8	0.854486	0.0169085	2.53e-05
Sacs	2.17973	0.00546081	1.56e-06
Timm29	1.16237	0.0178801	0.00102432
Igf2	2.8149	0.00898002	6.45e-07
Mcat	0.968176	0.034936	0.000228601
Yjefn3	2.39343	0.0216099	6.17e-07
Atxn7l2	0.791516	0.0312847	0.00178681
Pdp1	0.877536	0.01671	0.00011119
Iba57	1.08366	0.0274019	0.0184822
Upk1b	6.10445	0.00597169	9.15e-10
Tceal1	1.30158	0.0116704	0.000153092
Tecrl	9.11133	0.00575076	2.17e-11
Fzd9	4.47049	0.00975528	1.64e-12
Vgll2	4.73594	0.00699251	1.79e-12
2310022A10Rik	0.517326	0.0370075	0.0075669
Orai1	0.68407	0.0206627	0.0362333
Nlrc3	0.567935	0.0459473	0.00386208
Bex1	4.43011	0.0191333	1.87e-08
Mchr1	3.36072	0.0254191	0.000262386
Il17d	1.12153	0.0231252	7.83e-05
Fam131a	1.35684	0.0252465	0.000218499
Amigo1	1.59975	0.00935073	0.000103013
Prkca	1.1982	0.0485431	0.000715601
Rnf7	0.438928	0.0438563	0.0201849
Spryd4	1.32502	0.0423652	1.6e-07
Six1	2.6264	0.00991888	1.67e-09
Plpp7	2.53894	0.00785631	4.24e-09
Hspb3	3.33655	0.0232495	4.94e-10
Igfn1	7.09575	0.00674844	3.75e-09
Opa3	1.09846	0.00404297	0.00043635
Ostn	6.04453	0.00648269	1.39e-11
Pcdh15	0.489371	0.00690769	0.0373461
Reep1	2.96093	0.0235047	1.37e-09
Nrk	2.08312	0.0446293	7e-05
Sv2b	5.39675	0.00634831	6.81e-10
Myh7	11.5307	0.00546876	1.25e-10
Cdh22	3.69979	0.00688317	2e-07
Mllt11	1.63803	0.0463572	1.98e-07
Dand5	1.22659	0.00878528	5.15e-06
Gm4792	3.63627	0.00707057	2.81e-09
Klk1b26	6.80986	0.00633017	1.71e-10
Spinkl	2.64089	0.0303605	0.000470236
Tdrd9	3.60611	0.00703434	9.82e-09
Nt5dc3	0.944511	0.042668	8.33e-05
Tceal5	3.18647	0.0231167	5.89e-09
Tle5	0.529741	0.0237186	0.00154804
Kbtbd13	3.1457	0.00992159	3.72e-09
Smyd1	3.55748	0.0245778	3.65e-09
Nfic	1.2457	0.0083846	0.00133964
Ano5	3.60683	0.0198941	3.03e-09
Epm2a	1.82555	0.0312782	5.94e-07
Timd4	3.24787	0.0332997	3.79e-05
Gpc3	0.572209	0.0188615	0.0142767
Gm7936	2.03567	0.0356338	0.0137498
Myh8	3.59799	0.0101952	2.92e-09
Tafa3	1.67901	0.0499341	0.000477257
Fto	1.04164	0.0117565	0.0151085
Actr3b	2.26052	0.00275631	2.1e-06
E2f6	1.58371	0.00740175	1.56e-08
Colq	1.93464	0.0140002	0.000234157
Camk2b	3.10464	0.0243569	2.3e-11
Sdhc	1.06043	0.0169112	0.000107075
Mmel1	2.9854	0.010753	1.01e-09
Cd300c	0.617483	0.00546027	0.00343289
H1f5	0.368784	0.0463729	0.00306493
Usp47	1.44677	0.0282533	8.16e-05
Gm8116	1.35902	0.0252843	0.000736297
Ndufs8	0.827872	0.0337032	4.01e-06
Myl3	10.1575	0.00555133	4.36e-11
Kcng2	1.69641	0.0126569	7.19e-07
Klk1b22	6.30492	0.0115791	1.63e-07
Pcnx2	3.38085	0.00718179	1.18e-07
Armh1	2.29453	0.000176073	0.00231227
Tmsb15a	4.30199	0.00515502	3.43e-10
Trim55	3.40398	0.0333284	7.33e-08
Myl4	4.14755	0.0130858	1.63e-07
Ppm1b	1.77254	0.0207128	4.47e-06
Dnai1	3.74329	0.00957856	7.78e-09
Akap6	2.92029	0.00784314	2.62e-07
Myl1	3.16978	0.0155192	9.57e-11
Slc25a3	0.540751	0.0131896	3.03e-05
Gm10109	4.82883	0.00486954	7.27e-09
Shisal1	3.0492	0.0495013	2.72e-05
Cfl2	2.48412	0.0309002	6.52e-11
Msln	3.09131	0.0457052	1.32e-05
Kif1b	1.42339	0.0411587	0.000362805
Kcnma1	2.52323	0.000310917	0.029592
Hacd1	1.85471	0.0208752	1.24e-05
Tmem117	2.68982	0.00757522	6.32e-08
Dupd1	4.56636	0.00679924	1.16e-10
Tnnt1	6.90143	0.00592542	1.43e-10
Klk1b21	4.6068	0.0339012	7.48e-05
Gm5113	0.901916	0.0381388	0.00281709
Asb18	2.66167	0.025751	5.94e-08
Lgi1	2.44291	0.0346058	0.0062763
Capn6	1.71153	0.000362437	0.0469007
Mas1	2.69032	0.0247812	7.9e-06
Actc1	5.7841	0.0122159	3.06e-08
Gm7251	1.08551	0.0168195	0.0250286
H4c2	2.17562	0.00804144	0.0191185
Art5	2.68925	0.017175	1.32e-08
Ntn5	6.19814	0.0495199	8.73e-05
Mn1	1.15599	0.0418101	0.000137491
Lsmem1	2.91159	0.0143468	3.28e-08
Ect2l	0.737695	0.0348872	0.019519
3425401B19Rik	3.10551	0.0384944	1.06e-07
Zhx2	1.5487	0.00615096	1.5e-05
Myo18b	3.16863	0.0451836	1.27e-09
Ripply1	5.18573	0.0082918	4.43e-10
Lrrc30	3.7285	0.0096926	2.1e-09
Arrdc5	4.4344	0.0125324	0.00393235
Ppp1r12b	1.98083	0.00130603	0.000261681
Gm13102	5.9452	0.045897	0.000194081
Ppp1r14bl	3.52844	0.00717606	5.68e-08
Zfp568	2.0489	0.00809061	0.00123986
Myh7b	7.4453	0.00735788	4.04e-10
Vdac3-ps1	5.3187	0.000124016	0.0319158
A930003A15Rik	4.32043	0.0070896	1.22e-10
Igll1	2.76696	0.0246398	1.69e-06
Igkv2-112	3.33663	0.00515502	3.43e-10
Igkv4-70	5.70802	0.00617119	6.02e-10
Ighv12-3	3.88424	0.00515502	3.43e-10
Ighv1-47	3.88462	0.0212285	0.000113541
Fem1al	1.15409	0.0132085	2.34e-06
Gm7336	1.37533	0.0110889	0.000165654
U2af1l4	0.675693	0.0400884	0.000120365
Hsp25-ps1	5.05412	0.00784046	1.36e-08
Pdf	1.11992	0.0326483	0.000140127
Cpt1b	2.8537	0.0321429	2.31e-09
Col22a1	1.94999	0.0150827	1.02e-05
Capn3	3.21876	0.0496402	1.26e-06
Tceal7	4.3103	0.00843644	2.97e-11
Kcnj13	-0.52861	0.0219317	1.39e-07
Cox5b-ps	1.99482	0.033636	2.61e-06
Ndufa12-ps	5.51993	5.53683e-08	0.000259797
Gm13328	6.93907	0.0404999	0.014224
Gm15285	2.0255	0.000963417	0.0120226
Gm13882	1.90526	0.0165821	0.0467018
Gm11243	3.88424	0.00515502	3.43e-10
Btf3-ps11	3.91104	0.0177174	3.74e-05
Gm13292	1.59941	0.0181836	0.000128208
Vmn1r-ps97	2.30278	4.2498e-08	0.00639486
Gm13453	1.88116	0.0029158	0.00422524
Gm12182	1.42031	0.00917631	0.00906255
Gm13394	1.26038	0.00054351	3.24e-05
Gm14775	0.390921	0.0333917	0.000124743
Gm14049	4.50798	0.0308871	0.00247053
Gm16276	4.20203	0.000761034	1.01e-05
A730046J19Rik	5.76438	0.00719074	3.76e-10
Gm17131	3.31506	0.0114817	0.000903109
Ubap1l	3.95869	0.0378959	9.6e-06
Cers1	1.86007	0.0112358	2.02e-07
Gm2541	7.55294	0.00797928	1.95e-08
Gm16125	3.33823	0.019545	9.15e-06
Gm3667	8.30567	0.00145089	1.35e-08
F830016B08Rik	1.90201	0.036875	3.17e-05
Gm17228	7.13601	0.0201643	2.37e-08
Zfp422-ps	5.54427	1.67578e-12	0.0484172
Akain1	2.25168	0.02471	1.81e-06
Tnnc1	7.02155	0.00634494	1.17e-10
Peg10	2.38803	0.00411736	3.68e-07
Gm11756	2.19482	0.0160973	5.08e-05
Igkv5-45	3.88462	0.0148897	2.17e-05
Gm16434	6.85766	0.00630368	2.6e-10
Tmem200c	1.25879	0.0482915	4.74e-05
Ighv2-6	4.20164	0.000273949	1.55e-07
Gm6676	6.85739	0.00630368	2.6e-10
Gm3029	7.18645	0.00667821	2.16e-09
Gm26991	3.70397	0.00864187	4.01e-09
Gm5421	1.66871	0.00335231	2.33e-05
Ptges3l	2.06389	0.0329864	1.47e-07
Gm27021	1.50089	0.000420469	0.000261354
Gm4335	1.80053	0.00295437	0.00193476
Gm9061	5.04465	0.00377102	0.0104641
Gm6114	2.44538	0.00553406	1e-05
Gm5335	1.31145	0.00671828	0.0343945
Gm5300	4.43074	0.00644221	0.00123711
Gm13283	5.80648	9.18955e-05	0.0204129
Gm3096	4.49164	0.0243306	2.35e-06
H3c11	1.23812	0.00310076	0.017577
Lsmem2	2.38382	0.0154879	2.38e-08
Gm34303	3.1706	2.59789e-09	0.000792241
Strit1	5.57102	0.0159527	2.16e-07
Gm6123	1.55718	0.0389052	1.63e-07
Ighv3-4	4.85903	0.0127109	9.05e-06
Gm37449	4.302	0.03661	1.2e-05
Ighd	2.44195	0.0159046	9.7e-05
Gm7118	0.723366	0.0423693	0.0038264
Gm7181	3.17032	0.00458384	0.0105448
Gm2189	0.913675	0.0114698	0.0023372
Eif3s6-ps4	1.79125	0.0236516	6.21e-06
Gm42742	0.65016	0.00227691	0.0120206
Gm4366	1.05128	0.0356761	0.0454986
Gm45021	2.99646	0.0309123	1.39e-05
Gm5051	3.37305	0.0142458	6.33e-07
Gm7443	3.77837	0.00458883	0.000446082
Frmpd2	2.07067	0.0320923	0.000211531
Rps12-ps4	1.84356	0.0349333	0.00490814
Gm42417	2.91003	0.049639	8.49e-06
Muc16	10.262	0.00515502	3.43e-10
Gm5904	5.15726	0.00735228	0.000542421
Gm45860	2.45456	0.0459968	0.00176555
Gm10358	8.00523	0.0361743	0.0267887
Gm7807	1.2105	0.044578	0.00568435
Aldoa-ps3	3.1706	3.9185e-09	0.000697445
Gm7653	1.19488	0.0289661	5.97e-05
Gm5512	1.11632	0.0440623	0.000122574
Gm4165	2.45481	0.0143229	6.56e-07
Gm49229	2.45481	0.0142758	6.42e-07
Gm49394	3.78034	0.00944653	2.65e-05
Gm21178	4.09375	0.00786579	0.0206179
Gm9108	5.23443	0.00553756	0.00168312
Gm20082	3.17052	0.00256092	0.0192335
Nnt	1.61122	0.0222523	4.7e-06
Gm20564	3.17044	0.0158312	0.0325524
Gm4242	2.45481	0.0101685	5.42e-08
Gm5693	3.33823	0.0169987	4.36e-06
Fam220a	1.16816	0.0383996	2.01e-05
