# Supplementary material for: Signaling Pathways Associated with Chronic Wound Progression: A Systems Biology Approach
Source: Antioxidants (Basel). 2022 Jul 31;11(8):1506. doi: 10.3390/antiox11081506 (PMC9404828; doi:10.3390/antiox11081506)
Supplement: Supplementary file 1 [file antioxidants-11-01506-s001.zip › antioxidants-1800930-SupplementaryMaterials/Table S6.xlsx]

## Sheet: CD20_1Grey60
Table S6. Genes in grey60 module significantly correlated to full chronicity
Gene.symbol	logFC (Day20VsDay1)	GSP*	MMP*		*	GSP	Gene Trait significance
Tamalin	2.39427	0.00703491	3.78e-05			MMP	Module membership significance
Cyp4f18	3.68948	0.015327	4.62e-07
Il11	4.70241	2.96713e-06	6.02e-07
Prl8a9	2.76937	0.00204685	0.000261659
Rundc3a	1.81273	2.09875e-05	3.35e-06
Twist2	3.50887	0.000157731	2.03e-08
Crlf1	2.64689	0.0143494	5.59e-06
Gstt4	6.55983	0.000587574	3.86e-09
Scarf2	3.64015	0.00507841	3.73e-06
Mplkip	0.531285	0.000844166	0.00822347
Aldh1a2	5.04688	0.0129379	3.13e-08
Stc1	1.88538	0.00240664	1.7e-08
Rac3	0.738276	0.00783306	0.000492585
Tbx3	3.09293	0.000745845	8.26e-06
Madcam1	4.24834	8.51213e-07	0.000295627
Osbp2	2.15617	0.00362531	3.77e-11
Trib2	1.00857	0.000805137	0.0116492
Gfap	1.15009	0.00304117	0.000212482
Dcakd	1.27991	0.00896028	7.68e-06
Trim9	2.47826	0.0308249	7.92e-07
Prl8a6	2.55678	3.34975e-08	0.00092768
Cxcl14	2.38728	0.0144155	1.19e-07
Nkd2	0.834398	0.00581353	0.00319993
Wnt5a	3.96713	0.000276596	4.92e-07
Tnfsf11	8.20929	0.000623494	1.36e-07
Gzme	9.46029	0.00478195	1.64e-12
Mcpt1	5.37421	0.00540074	3.94e-11
Btg3	0.578455	0.0234088	0.00630323
Kansl2	0.710683	0.00426368	0.000444782
Aqp2	3.48128	0.00770635	1.07e-11
Pcdhgc4	2.03711	0.00109306	5.36e-05
Scg5	2.44543	0.0283256	7.11e-07
Ptk7	0.743496	0.0190164	0.000290885
Glp1r	1.86756	0.00620341	6.47e-07
Ehd3	1.65327	0.00975688	0.000336844
Six2	3.83063	0.00642847	2.56e-06
Tmem204	1.02382	0.0124742	8.92e-07
Mzb1	3.35599	0.00352909	1.2e-07
Cyp26a1	2.90253	0.0401997	0.00302582
Gsto1	0.674861	7.505e-06	0.000301316
Col7a1	1.7768	1.73123e-05	2.71e-05
Pdgfa	1.73035	0.000246382	1.11e-05
Rftn2	2.25808	0.00289901	4.39e-06
Il1rl1	3.6862	0.000657183	0.00149712
Ptprn	7.0488	0.000187576	4.98e-05
Lrrn2	2.50902	0.0172497	1.18e-05
Rgs16	3.10493	0.000433614	2.75e-05
Mark1	1.78187	0.00626937	9.68e-07
Il2ra	4.91761	0.000309711	3.81e-11
Nr4a2	2.57807	3.64025e-05	3.26e-05
Frmd5	2.73473	0.0276259	0.00125081
Prnd	1.95357	0.00118876	9.48e-07
Cpxm1	5.04861	0.00054229	7.9e-06
a	1.16969	0.00390141	5.59e-07
Shox2	2.00458	0.00103081	0.000165847
Wnt2b	1.88402	0.0393702	0.000188838
Slc6a17	1.30968	0.00012445	0.000198041
Gem	0.687353	0.0254519	0.0101531
Tnc	5.42534	0.000140085	0.000168824
Svbp	1.33002	0.0355564	9.5e-05
Mxra8	3.86815	0.000210847	2.37e-06
Fgf5	2.20869	0.0189093	0.0369848
Akr1b8	1.55828	0.00287086	7.69e-05
Sspo	1.26505	0.000260463	0.00835512
Pglyrp1	3.02435	0.00364123	4.92e-06
Dkk3	2.48972	0.00224486	2.42e-06
Crispld2	2.67377	0.000177589	5.57e-07
Thy1	3.07052	0.000522489	1e-06
Pou2af1	2.35156	0.00785568	7.88e-05
Mcam	1.18512	0.0346937	0.00429089
Lysmd2	0.734184	0.0378213	0.0167404
Irak1bp1	1.85282	0.006208	2.96e-06
Crabp1	4.8218	3.61568e-06	8.05e-06
Stra6	1.40936	0.00480154	0.00026712
Nt5e	2.1185	0.000442077	4.4e-07
Ephb1	2.14532	0.000251007	2.98e-09
Gng11	2.8446	0.00378079	1.64e-05
Ctdp1	0.197502	0.00599731	0.000147584
Chst2	3.78413	0.00156336	6.24e-07
Adra2a	5.7351	0.00135102	1.54e-07
Kcnk10	4.75635	4.20429e-09	6.55e-05
Slc24a1	3.94803	2.38984e-05	0.000175333
Ccdc122	0.521184	0.0220664	0.0102793
Tpbg	0.669382	0.000223067	0.000972895
Krt20	2.97128	0.0206276	6.53e-06
Igfbp7	3.04837	0.00167749	9.83e-07
Stox1	0.876875	0.00575529	0.000256957
Fgf2	1.31539	0.0126788	0.0172949
H2-M1	5.22512	0.000991893	3.52e-10
Erv3	1.89259	1.05127e-05	2.42e-05
Shank2	2.14767	1.20237e-05	0.00023277
Armc3	3.07543	0.000346481	0.0103652
Socs1	1.58929	0.00415745	1.1e-05
Sema7a	1.90265	0.011921	2.82e-06
Trhr2	1.69752	0.0374554	4.39e-06
Nrn1	0.75998	0.00215078	0.00614147
Rnf122	1.24059	0.0385338	0.000277118
Vasn	2.07719	0.0054571	2.35e-06
Nbl1	1.64446	0.0020724	1.34e-06
Bdkrb1	5.45991	2.98066e-05	0.000497164
Myrip	1.05832	0.0170604	0.000501341
Vwa1	2.02787	0.00215048	2.26e-07
Tmem108	2.45239	0.00922332	1.06e-06
Notum	2.42553	0.00102417	2.29e-06
Qrfp	1.11252	0.000419355	0.0217332
Tmem212	2.52719	0.000647877	2.57e-06
Sptssb	6.27074	0.00942534	0.000381922
Mmp3	5.74401	1.20608e-08	8.7e-05
Aqp5	2.28112	0.012539	8.36e-08
Garem2	4.17866	0.00240286	4.23e-07
Psg22	4.50499	0.00324469	4.99e-06
Zfp560	0.558279	0.0157417	0.0179313
Eid2	2.07102	0.0381101	0.00288036
Rbp1	2.93457	0.00305968	1.07e-06
Mospd4	3.52501	7.95244e-05	2.53e-06
Foxc2	1.41098	0.0128215	4.12e-08
1110032F04Rik	1.05179	0.000269637	0.00224134
Mmp10	5.45564	4.19765e-05	1.07e-08
Ctxn1	3.01181	0.00145987	8.7e-11
Kcnk12	7.64401	0.00186142	1.92e-05
F2rl3	2.91177	0.00010757	1.28e-06
Eva1b	2.21081	0.0227583	1.76e-06
Olfr809	8.11072	0.000177854	1.25e-08
Slc35d3	3.77306	0.0499078	5.64e-05
Mmp13	2.74642	0.000149139	9.11e-05
Camk2n2	2.29588	0.0118816	0.00283338
Fbl-ps2	2.44154	0.0270406	2.49e-05
Olfr212	2.35469	0.0225368	8.98e-05
Tg	4.54512	0.0218907	2.83e-06
Ebf4	1.79833	0.00101345	0.00018499
Ceacam10	5.26103	8.41794e-06	1.7e-05
Foxd2	1.74005	0.0315732	1.04e-05
Prss34	3.02992	0.0438498	3.91e-05
Chst13	4.34786	0.0244544	4.11e-07
Ier5	0.935641	0.0450369	3.88e-05
Lepr	0.018898	0.000781081	0.00474422
Col13a1	1.75267	0.0306645	0.0256634
Gzmd	9.68924	0.00290954	7.23e-11
Caln1	0.461199	0.00147559	2.03e-06
Xcr1	2.09518	0.0112309	1.09e-06
Rxfp3	4.30905	0.0307231	4.06e-06
Tac1	5.6926	0.0398539	6.64e-06
Acat3	5.49607	2.41447e-05	5.21e-05
Col23a1	2.64138	0.00126133	6.43e-09
Pde6h	1.0061	0.0202915	9.64e-07
Jchain	2.50582	0.0331932	6.56e-05
H2-M9	3.1459	8.12788e-05	7.96e-05
Rpl35a-ps3	4.01033	0.02297	9.8e-05
Krt83	1.85179	0.0305569	3.48e-07
Pi15	3.85184	2.51221e-05	1.87e-07
Olfr810	11.3464	2.53022e-10	0.000822464
Slc35g2	2.08511	2.64139e-05	0.000513551
Eid2b	0.56553	0.03277	0.000771713
Ces1a	7.18623	0.000280534	1.49e-05
Olfr806	6.10212	0.00146849	0.00011495
Sod3	2.31157	0.0013065	4.06e-06
Tmigd3	5.38775	0.000218894	1.11e-05
Zfp998	0.212896	0.00896041	9.57e-10
Grem1	3.66678	0.000341247	5.11e-08
Lrrc55	4.64322	0.00175526	2.11e-06
Smim41	1.33399	0.00121711	0.00978596
Igkv2-137	13.1648	0.00504998	4.58e-11
Igkv17-127	9.0111	0.00556379	5.53e-11
Igkv16-104	1.63259	0.0453355	0.000109165
Igkv15-103	10.5585	0.0052915	5.22e-11
Igkv1-88	5.16279	0.0451429	5.85e-06
Igkv4-86	5.41509	0.00766742	4.04e-09
Igkv4-72	5.92208	9.07825e-07	0.0029411
Igkv4-61	7.54329	0.0179155	1.58e-07
Igkv6-32	5.28416	0.00864078	1.06e-09
Igkv6-20	2.91127	0.0276434	3.53e-05
Igkv6-13	8.27108	0.00681265	1.25e-10
Igkv3-7	4.97652	0.018464	1.87e-07
Igkc	1.86241	0.0228041	1.28e-05
Ighg2c	9.27401	0.0117182	1.12e-10
Ighg1	4.50521	0.0474597	2.25e-05
Ighg3	12.9072	0.00517385	4.72e-11
Ighv14-4	7.52106	0.0126771	1.51e-07
Ighv6-6	11.3519	0.00478816	4.39e-11
Ighv8-12	7.48637	0.00535826	1.08e-10
Mup10	7.13774	0.000172441	0.0017693
Prl2c2	5.2788	0.0163755	7.91e-06
Rpl35a-ps2	4.01033	0.02297	9.8e-05
Hmgb1-ps2	7.1854	0.0322771	8.43e-06
Gm12138	4.97666	0.0302738	9.18e-06
Gm8213	1.44941	0.00864241	0.0333466
Gm11843	3.27233	9.95213e-05	0.00148344
Rpl35a-ps4	4.01033	0.02297	9.8e-05
Gm3828	2.36485	0.00515502	4.96e-11
Gm15242	5.53263	1.84091e-05	4.85e-06
Gm11956	5.31562	0.0156724	3.09e-07
Tmem240	1.14749	0.0186865	0.00466571
Ier5l	2.33285	0.0392605	2.24e-05
Fam71a	4.01719	0.020581	2.14e-05
Igkv1-110	3.53559	0.00612374	2.42e-10
Ighv1-34	6.79961	0.0165918	9.48e-08
Gm1604b	4.57908	0.039572	8.39e-05
Ighv1-50	4.56905	0.0315798	1.96e-05
Igkv8-28	6.13829	0.0406269	8.5e-06
Igkv5-43	3.26081	0.0107968	1.99e-08
Ighv1-42	1.86599	0.0200744	1.35e-05
Rpl35a-ps6	4.01033	0.02297	9.8e-05
Ighv1-81	6.19553	0.0317727	8.54e-06
Ighv1-9	2.35143	0.0121335	2.36e-08
Igkv6-25	7.11733	0.0489005	8.29e-05
Ighv5-6	5.95421	0.000602881	6.2e-13
Igha	6.45295	0.00903481	7.71e-09
Ighv1-59	5.7572	0.00717158	6.21e-11
Ighv1-7	3.46839	0.0132971	1.82e-08
Ighv1-52	7.32704	0.0065337	2.98e-10
Ighv5-9-1	6.6409	0.0055104	6.62e-11
Ighv5-9	7.02172	0.00571201	4.3e-12
Igkv3-5	7.0264	0.00773818	8.53e-09
Gm10243	4.01033	0.02297	9.8e-05
Ighv1-55	2.95861	0.0476406	4.98e-06
Ighv10-3	5.95629	0.0212125	5.64e-06
Igkv6-17	7.06968	0.0081537	2.57e-09
Ighv1-75	2.73485	0.0176257	1.71e-06
Vmn1r40	5.99267	0.0190605	6.44e-08
Ighv11-2	3.87428	0.0119177	1.57e-07
Igkv1-135	1.92718	0.0267816	1.59e-06
Ighv1-19	1.38075	0.0191571	1.06e-05
Ighv2-2	8.40192	0.0242107	1.02e-07
Ighv1-71	4.31404	0.00045383	6.75e-07
Ighv1-63	4.31404	0.010895	2.77e-07
Igkv3-4	4.56607	0.0151469	1.74e-07
Olfr805	6.89205	0.00641948	9.19e-12
Igkv19-93	3.49822	0.0125905	3.4e-09
Olfr1217	6.46574	5.31312e-06	0.000451996
Ighv1-15	6.2678	0.00670177	1.85e-09
Pcdhga4	0.970443	0.00045633	0.000126391
Ighv1-14	4.98593	0.0245293	9.43e-07
Rpl36-ps9	3.17821	0.0184192	6.37e-06
Trbv4	3.17882	0.0273585	4.16e-05
Gm45269	3.62511	0.0226076	8.56e-05
Gm47495	0.923028	0.0245214	4.19e-05
Tmdd1	1.93385	0.00115928	0.000959894
Gm9293	2.36368	0.042014	0.000547503
Gm49391	3.82395	0.000114952	1.76e-05
Gm4840	1.53586	0.0102833	0.019346
