# Supplementary material for: Signaling Pathways Associated with Chronic Wound Progression: A Systems Biology Approach
Source: Antioxidants (Basel). 2022 Jul 31;11(8):1506. doi: 10.3390/antiox11081506 (PMC9404828; doi:10.3390/antiox11081506)
Supplement: Supplementary file 1 [file antioxidants-11-01506-s001.zip › antioxidants-1800930-SupplementaryMaterials/Table S7.xlsx]

## Sheet: CD20_5Grey60
Table S7. Genes in grey60 module significantly correlated to full chronicity
Gene.symbol	logFC(Day20VsDay5)	GSP*	MMP*		*	GSP	Gene Trait significance
Tamalin	0.908755	0.00703491	3.78e-05			MMP	Module membership significance
Cyp4f18	0.894755	0.015327	4.62e-07
Il11	3.43857	2.96713e-06	6.02e-07
Prl8a9	0.729337	0.00204685	0.000261659
Rundc3a	1.52593	2.09875e-05	3.35e-06
Twist2	2.24808	0.000157731	2.03e-08
Crlf1	1.72327	0.0143494	5.59e-06
Gstt4	3.12819	0.000587574	3.86e-09
Scarf2	2.1041	0.00507841	3.73e-06
Mplkip	0.589653	0.000844166	0.00822347
Aldh1a2	2.22107	0.0129379	3.13e-08
Stc1	3.16798	0.00240664	1.7e-08
Rac3	1.24826	0.00783306	0.000492585
Tbx3	1.43706	0.000745845	8.26e-06
Madcam1	1.6377	8.51213e-07	0.000295627
Osbp2	2.57056	0.00362531	3.77e-11
Trib2	0.836278	0.000805137	0.0116492
Gfap	0.840351	0.00304117	0.000212482
Dcakd	0.726086	0.00896028	7.68e-06
Trim9	1.20224	0.0308249	7.92e-07
Prl8a6	3.61877	3.34975e-08	0.00092768
Cxcl14	1.55554	0.0144155	1.19e-07
Nkd2	1.94721	0.00581353	0.00319993
Wnt5a	2.63494	0.000276596	4.92e-07
Tnfsf11	3.88677	0.000623494	1.36e-07
Gzme	3.96641	0.00478195	1.64e-12
Mcpt1	7.63257	0.00540074	3.94e-11
Btg3	0.962513	0.0234088	0.00630323
Kansl2	0.522299	0.00426368	0.000444782
Aqp2	5.14133	0.00770635	1.07e-11
Pcdhgc4	1.4579	0.00109306	5.36e-05
Scg5	3.57405	0.0283256	7.11e-07
Ptk7	2.22486	0.0190164	0.000290885
Glp1r	4.44462	0.00620341	6.47e-07
Ehd3	0.426909	0.00975688	0.000336844
Six2	2.15067	0.00642847	2.56e-06
Tmem204	0.720682	0.0124742	8.92e-07
Mzb1	4.56604	0.00352909	1.2e-07
Cyp26a1	7.18741	0.0401997	0.00302582
Gsto1	0.362576	7.505e-06	0.000301316
Col7a1	2.86139	1.73123e-05	2.71e-05
Pdgfa	1.70213	0.000246382	1.11e-05
Rftn2	1.58686	0.00289901	4.39e-06
Il1rl1	2.56766	0.000657183	0.00149712
Ptprn	2.60017	0.000187576	4.98e-05
Lrrn2	1.74461	0.0172497	1.18e-05
Rgs16	1.48886	0.000433614	2.75e-05
Mark1	1.55797	0.00626937	9.68e-07
Il2ra	4.77992	0.000309711	3.81e-11
Nr4a2	2.32982	3.64025e-05	3.26e-05
Frmd5	1.62833	0.0276259	0.00125081
Prnd	1.89656	0.00118876	9.48e-07
Cpxm1	1.9308	0.00054229	7.9e-06
Shox2	1.34449	0.00103081	0.000165847
Wnt2b	2.83922	0.0393702	0.000188838
Slc6a17	1.31912	0.00012445	0.000198041
Gem	2.23115	0.0254519	0.0101531
Tnc	2.31055	0.000140085	0.000168824
Svbp	0.3775	0.0355564	9.5e-05
Mxra8	2.18517	0.000210847	2.37e-06
Fgf5	0.79767	0.0189093	0.0369848
Akr1b8	1.07182	0.00287086	7.69e-05
Sspo	1.92128	0.000260463	0.00835512
Pglyrp1	1.23863	0.00364123	4.92e-06
Dkk3	2.90467	0.00224486	2.42e-06
Crispld2	2.06731	0.000177589	5.57e-07
Thy1	1.5767	0.000522489	1e-06
Pou2af1	4.11544	0.00785568	7.88e-05
Mcam	0.280163	0.0346937	0.00429089
Lysmd2	0.269038	0.0378213	0.0167404
Irak1bp1	1.45104	0.006208	2.96e-06
Crabp1	1.98553	3.61568e-06	8.05e-06
Stra6	3.01394	0.00480154	0.00026712
Nt5e	3.32002	0.000442077	4.4e-07
Ephb1	2.41292	0.000251007	2.98e-09
Gng11	1.05036	0.00378079	1.64e-05
Ctdp1	0.265166	0.00599731	0.000147584
Chst2	1.27124	0.00156336	6.24e-07
Adra2a	3.3774	0.00135102	1.54e-07
Kcnk10	2.78751	4.20429e-09	6.55e-05
Slc24a1	2.32554	2.38984e-05	0.000175333
Ccdc122	1.06013	0.0220664	0.0102793
Tpbg	1.14806	0.000223067	0.000972895
Krt20	0.674105	0.0206276	6.53e-06
Igfbp7	1.19163	0.00167749	9.83e-07
Stox1	0.463852	0.00575529	0.000256957
Fgf2	0.685613	0.0126788	0.0172949
H2-M1	2.64097	0.000991893	3.52e-10
Erv3	3.38985	1.05127e-05	2.42e-05
Shank2	2.69531	1.20237e-05	0.00023277
Armc3	1.99646	0.000346481	0.0103652
Socs1	1.46501	0.00415745	1.1e-05
Sema7a	0.698006	0.011921	2.82e-06
Trhr2	5.31756	0.0374554	4.39e-06
Nrn1	1.27562	0.00215078	0.00614147
Rnf122	1.22951	0.0385338	0.000277118
Vasn	1.24392	0.0054571	2.35e-06
Nbl1	2.10248	0.0020724	1.34e-06
Bdkrb1	2.1063	2.98066e-05	0.000497164
Myrip	1.72962	0.0170604	0.000501341
Vwa1	1.13597	0.00215048	2.26e-07
Tmem108	3.45506	0.00922332	1.06e-06
Notum	4.94467	0.00102417	2.29e-06
Qrfp	2.1167	0.000419355	0.0217332
Tmem212	2.88255	0.000647877	2.57e-06
Sptssb	2.83888	0.00942534	0.000381922
Mmp3	3.87093	1.20608e-08	8.7e-05
Aqp5	3.38033	0.012539	8.36e-08
Garem2	2.2189	0.00240286	4.23e-07
Psg22	4.79832	0.00324469	4.99e-06
Zfp560	0.443395	0.0157417	0.0179313
Eid2	0.551989	0.0381101	0.00288036
Rbp1	2.31634	0.00305968	1.07e-06
Mospd4	3.23507	7.95244e-05	2.53e-06
Foxc2	1.33534	0.0128215	4.12e-08
1110032F04Rik	1.27634	0.000269637	0.00224134
Mmp10	5.14588	4.19765e-05	1.07e-08
Ctxn1	2.64875	0.00145987	8.7e-11
Kcnk12	4.28006	0.00186142	1.92e-05
F2rl3	1.97958	0.00010757	1.28e-06
Eva1b	0.949102	0.0227583	1.76e-06
Olfr809	5.09726	0.000177854	1.25e-08
Slc35d3	1.40088	0.0499078	5.64e-05
Mmp13	2.6198	0.000149139	9.11e-05
Camk2n2	0.28035	0.0118816	0.00283338
Fbl-ps2	7.85255	0.0270406	2.49e-05
Olfr212	0.901354	0.0225368	8.98e-05
Tg	1.79117	0.0218907	2.83e-06
Ebf4	2.5788	0.00101345	0.00018499
Ceacam10	2.36545	8.41794e-06	1.7e-05
Foxd2	0.972595	0.0315732	1.04e-05
Prss34	0.968085	0.0438498	3.91e-05
Chst13	2.30244	0.0244544	4.11e-07
Ier5	0.868515	0.0450369	3.88e-05
Lepr	1.0006	0.000781081	0.00474422
Col13a1	-0.0645217	0.0306645	0.0256634
Gzmd	4.08969	0.00290954	7.23e-11
Caln1	0.119309	0.00147559	2.03e-06
Xcr1	1.21086	0.0112309	1.09e-06
Rxfp3	1.95663	0.0307231	4.06e-06
Tac1	5.6926	0.0398539	6.64e-06
Acat3	3.62701	2.41447e-05	5.21e-05
Col23a1	3.02798	0.00126133	6.43e-09
Pde6h	0.726993	0.0202915	9.64e-07
Jchain	5.25738	0.0331932	6.56e-05
H2-M9	1.43303	8.12788e-05	7.96e-05
Rpl35a-ps3	4.01033	0.02297	9.8e-05
Krt83	1.74264	0.0305569	3.48e-07
Pi15	2.99913	2.51221e-05	1.87e-07
Olfr810	4.79236	2.53022e-10	0.000822464
Slc35g2	1.38718	2.64139e-05	0.000513551
Eid2b	0.40912	0.03277	0.000771713
Ces1a	3.21496	0.000280534	1.49e-05
Olfr806	6.10212	0.00146849	0.00011495
