# Supplementary material for: Signaling Pathways Associated with Chronic Wound Progression: A Systems Biology Approach
Source: Antioxidants (Basel). 2022 Jul 31;11(8):1506. doi: 10.3390/antiox11081506 (PMC9404828; doi:10.3390/antiox11081506)
Supplement: Supplementary file 1 [file antioxidants-11-01506-s001.zip › antioxidants-1800930-SupplementaryMaterials/Table S8.xlsx]

## Sheet: CD20_10Grey60
Table S8. Genes in grey60 module significantly correlated to full chronicity
Gene.symbol	logFC(Day20VsDay10)	GSP*	MMP*		*	GSP	Gene Trait significance
Tamalin	0.980921	0.00703491	3.78e-05			MMP	Module membership significance
Cyp4f18	0.896908	0.015327	4.62e-07
Il11	5.01383	2.96713e-06	6.02e-07
Prl8a9	2.83844	0.00204685	0.000261659
Rundc3a	0.923886	2.09875e-05	3.35e-06
Twist2	2.82419	0.000157731	2.03e-08
Crlf1	2.08489	0.0143494	5.59e-06
Gstt4	2.5467	0.000587574	3.86e-09
Scarf2	1.01186	0.00507841	3.73e-06
Mplkip	0.292839	0.000844166	0.00822347
Aldh1a2	0.888057	0.0129379	3.13e-08
Stc1	3.31515	0.00240664	1.7e-08
Rac3	1.46995	0.00783306	0.000492585
Tbx3	0.603026	0.000745845	8.26e-06
Madcam1	3.85967	8.51213e-07	0.000295627
Osbp2	1.59573	0.00362531	3.77e-11
Trib2	0.406005	0.000805137	0.0116492
Gfap	1.16057	0.00304117	0.000212482
Dcakd	0.692874	0.00896028	7.68e-06
Trim9	0.659849	0.0308249	7.92e-07
Prl8a6	3.16139	3.34975e-08	0.00092768
Cxcl14	1.9722	0.0144155	1.19e-07
Nkd2	1.2669	0.00581353	0.00319993
Wnt5a	2.10663	0.000276596	4.92e-07
Tnfsf11	1.87314	0.000623494	1.36e-07
Gzme	3.28541	0.00478195	1.64e-12
Mcpt1	5.43921	0.00540074	3.94e-11
Btg3	1.08385	0.0234088	0.00630323
Kansl2	0.10005	0.00426368	0.000444782
Aqp2	2.83655	0.00770635	1.07e-11
Pcdhgc4	1.47368	0.00109306	5.36e-05
Scg5	2.61421	0.0283256	7.11e-07
Ptk7	0.971285	0.0190164	0.000290885
Glp1r	1.85407	0.00620341	6.47e-07
Ehd3	0.297913	0.00975688	0.000336844
Six2	1.0355	0.00642847	2.56e-06
Tmem204	0.412864	0.0124742	8.92e-07
Mzb1	1.67658	0.00352909	1.2e-07
Cyp26a1	2.14176	0.0401997	0.00302582
Gsto1	0.390791	7.505e-06	0.000301316
Col7a1	1.86928	1.73123e-05	2.71e-05
Pdgfa	0.9287	0.000246382	1.11e-05
Rftn2	0.82063	0.00289901	4.39e-06
Il1rl1	3.48626	0.000657183	0.00149712
Ptprn	1.35986	0.000187576	4.98e-05
Lrrn2	0.41117	0.0172497	1.18e-05
Rgs16	1.99203	0.000433614	2.75e-05
Mark1	1.28498	0.00626937	9.68e-07
Il2ra	4.84701	0.000309711	3.81e-11
Nr4a2	1.98731	3.64025e-05	3.26e-05
Frmd5	0.34332	0.0276259	0.00125081
Prnd	1.78138	0.00118876	9.48e-07
Cpxm1	1.1578	0.00054229	7.9e-06
Shox2	2.07572	0.00103081	0.000165847
Wnt2b	0.304183	0.0393702	0.000188838
Slc6a17	1.08327	0.00012445	0.000198041
Gem	0.557211	0.0254519	0.0101531
Tnc	3.03768	0.000140085	0.000168824
Svbp	0.260547	0.0355564	9.5e-05
Mxra8	1.09335	0.000210847	2.37e-06
Fgf5	4.11083	0.0189093	0.0369848
Akr1b8	1.33923	0.00287086	7.69e-05
Sspo	1.26287	0.000260463	0.00835512
Pglyrp1	1.79286	0.00364123	4.92e-06
Dkk3	1.79441	0.00224486	2.42e-06
Crispld2	1.63918	0.000177589	5.57e-07
Thy1	1.88836	0.000522489	1e-06
Pou2af1	0.327347	0.00785568	7.88e-05
Mcam	1.09284	0.0346937	0.00429089
Lysmd2	0.218062	0.0378213	0.0167404
Irak1bp1	0.56079	0.006208	2.96e-06
Crabp1	4.12825	3.61568e-06	8.05e-06
Stra6	2.44819	0.00480154	0.00026712
Nt5e	2.15759	0.000442077	4.4e-07
Ephb1	1.00504	0.000251007	2.98e-09
Gng11	0.69436	0.00378079	1.64e-05
Ctdp1	0.137957	0.00599731	0.000147584
Chst2	1.4235	0.00156336	6.24e-07
Adra2a	1.49516	0.00135102	1.54e-07
Kcnk10	2.93735	4.20429e-09	6.55e-05
Slc24a1	2.22793	2.38984e-05	0.000175333
Ccdc122	0.840262	0.0220664	0.0102793
Tpbg	1.80109	0.000223067	0.000972895
Krt20	1.96616	0.0206276	6.53e-06
Igfbp7	1.26108	0.00167749	9.83e-07
Stox1	0.739289	0.00575529	0.000256957
Fgf2	0.938583	0.0126788	0.0172949
H2-M1	3.78736	0.000991893	3.52e-10
Erv3	2.57378	1.05127e-05	2.42e-05
Shank2	1.15551	1.20237e-05	0.00023277
Armc3	1.69347	0.000346481	0.0103652
Socs1	1.54261	0.00415745	1.1e-05
Sema7a	0.909076	0.011921	2.82e-06
Trhr2	2.30959	0.0374554	4.39e-06
Nrn1	1.66129	0.00215078	0.00614147
Rnf122	0.501591	0.0385338	0.000277118
Vasn	0.92997	0.0054571	2.35e-06
Nbl1	1.00329	0.0020724	1.34e-06
Bdkrb1	2.3063	2.98066e-05	0.000497164
Myrip	1.68348	0.0170604	0.000501341
Vwa1	1.36339	0.00215048	2.26e-07
Tmem108	1.47882	0.00922332	1.06e-06
Notum	3.11184	0.00102417	2.29e-06
Qrfp	0.65787	0.000419355	0.0217332
Tmem212	1.94765	0.000647877	2.57e-06
Sptssb	4.05896	0.00942534	0.000381922
Mmp3	2.95675	1.20608e-08	8.7e-05
Aqp5	1.7295	0.012539	8.36e-08
Garem2	1.5607	0.00240286	4.23e-07
Psg22	3.59827	0.00324469	4.99e-06
Zfp560	0.136383	0.0157417	0.0179313
Eid2	0.32979	0.0381101	0.00288036
Rbp1	1.05333	0.00305968	1.07e-06
Mospd4	1.71376	7.95244e-05	2.53e-06
Foxc2	2.03865	0.0128215	4.12e-08
1110032F04Rik	3.14109	0.000269637	0.00224134
Mmp10	2.82748	4.19765e-05	1.07e-08
Ctxn1	1.67806	0.00145987	8.7e-11
Kcnk12	1.73534	0.00186142	1.92e-05
F2rl3	1.71807	0.00010757	1.28e-06
Eva1b	0.906632	0.0227583	1.76e-06
Olfr809	2.45312	0.000177854	1.25e-08
Slc35d3	6.07165	0.0499078	5.64e-05
Mmp13	1.7985	0.000149139	9.11e-05
Camk2n2	0.873605	0.0118816	0.00283338
Fbl-ps2	7.87178	0.0270406	2.49e-05
Olfr212	1.3571	0.0225368	8.98e-05
Tg	-0.00103925	0.0218907	2.83e-06
Ebf4	1.67906	0.00101345	0.00018499
Ceacam10	3.06353	8.41794e-06	1.7e-05
Foxd2	0.751766	0.0315732	1.04e-05
Prss34	2.91912	0.0438498	3.91e-05
Chst13	1.01769	0.0244544	4.11e-07
Ier5	0.603032	0.0450369	3.88e-05
Lepr	1.50885	0.000781081	0.00474422
Col13a1	1.16846	0.0306645	0.0256634
Gzmd	4.27152	0.00290954	7.23e-11
Caln1	0.380011	0.00147559	2.03e-06
Xcr1	1.9832	0.0112309	1.09e-06
Rxfp3	0.814718	0.0307231	4.06e-06
Tac1	0.923393	0.0398539	6.64e-06
Acat3	2.65012	2.41447e-05	5.21e-05
Col23a1	1.62386	0.00126133	6.43e-09
Pde6h	0.979799	0.0202915	9.64e-07
Jchain	3.05099	0.0331932	6.56e-05
H2-M9	2.97772	8.12788e-05	7.96e-05
Rpl35a-ps3	4.01033	0.02297	9.8e-05
Krt83	1.82163	0.0305569	3.48e-07
Pi15	2.26262	2.51221e-05	1.87e-07
Olfr810	2.80118	2.53022e-10	0.000822464
Slc35g2	1.31695	2.64139e-05	0.000513551
Eid2b	0.255514	0.03277	0.000771713
Ces1a	1.66742	0.000280534	1.49e-05
Olfr806	1.65996	0.00146849	0.00011495
